# Supplementary material for: Crystal structure and Hirshfeld surface analysis of (E)-3-(3-iodo­phen­yl)-1-(4-iodo­phen­yl)prop-2-en-1-one
Source: Acta Crystallogr E Crystallogr Commun. 2020 Jan 1;76(Pt 1):72–6. doi: 10.1107/S2056989019016402 (PMC6944092; doi:10.1107/S2056989019016402)
Supplement: Supplementary file 1 [file e-76-00072-sup1.cif]

##############################################################################
#                                                                            #
# This CIF contains the data in a paper accepted for publication in          #
# Acta Crystallographica Section E. It conforms to the requirements of       #
# Notes for Authors for Acta Crystallographica Section E, and has been       #
# peer reviewed under the auspices of the IUCr Commission on Journals.       #
#                                                                            #
# Full details of the Crystallographic Information File format               #
# are given in the paper "The Crystallographic Information File (CIF):       #
# a New Standard Archive File for Crystallography" by S. R. Hall, F. H.      #
# Allen and I. D. Brown [Acta Cryst. (1991), A47, 655-685].                  #
#                                                                            #
# The current version of the core CIF dictionary is obtainable from          #
# ftp://ftp.iucr.org/pub/cif_core.dic.                                       #
#                                                                            #
# Software is freely available for graphical display of the structure(s)     #
# in this CIF. For information consult the CIF software page                 #
# http://www.iucr.org/resources/cif/software.                                #
#                                                                            #
# This file may be used for bona fide research purposes within the           #
# scientific community so long as proper attribution is given to the journal # 
# article from which it was obtained.                                        #
#                                                                            #
##############################################################################
data_I
_audit_creation_method
;
Olex2 1.2
(compiled 2018.05.29 svn.r3508 for OlexSys, GUI svn.r5506)
;
_journal_date_recd_electronic     2019-11-13
_journal_date_accepted     2019-12-05
_journal_name_full     'Acta Crystallographica, Section E'
_journal_year     2020
_journal_volume     76
_journal_issue      1
_journal_page_first     72
_journal_page_last     76
_journal_paper_category     GO
_journal_paper_doi     10.1107/S2056989019016402
_journal_coeditor_code     IS5526
_publ_contact_author_name     'Hall, Simon R.'
_publ_contact_author_address
;
School of Chemistry, University of Bristol, Cantock's Close,
Bristol, England BS8 1TS, England
;
_publ_contact_author_email     'simon.hall@bristol.ac.uk'
_publ_contact_author_fax     ?
_publ_contact_author_phone     ?
_publ_section_title
;
Crystal structure and Hirshfeld surface analysis of
(<i>E</i>)-3-(3-iodophenyl)-1-(4-iodophenyl)prop-2-en-1-one
;
_publ_section_title_footnote     .
loop_
    _publ_author_name
    _publ_author_footnote
    _publ_author_address
    'Spruce, Kieran J.' .
;
School of Chemistry, University of Bristol, Cantock's Close, Bristol,
England
BS8 1TS,
England
;
    'Hall, Charlie L.' .
;
School of Chemistry, University of Bristol, Cantock's Close, Bristol,
England
BS8 1TS,
England
;
    'Potticary, Jason' .
;
School of Chemistry, University of Bristol, Cantock's Close, Bristol,
England
BS8 1TS,
England
;
    'Pridmore, Natalie E.' .
;
School of Chemistry, University of Bristol, Cantock's Close, Bristol,
England
BS8 1TS,
England
;
    'Cremeens, Matthew E.' .
;
Department of Chemistry & Biochemistry, Gonzaga University, 502 E Boone Ave,
Spokane, WA 99258,
USA
;
    'D'ambruoso, Gemma D.' .
;
Department of Chemistry & Biochemistry, Gonzaga University, 502 E Boone Ave,
Spokane, WA 99258,
USA
;
    'Matsumoto, Masaomi' .
;
Department of Chemistry & Biochemistry, Gonzaga University, 502 E Boone Ave,
Spokane, WA 99258,
USA
;
    'Warren, Gabrielle I.' .
;
Department of Chemistry & Biochemistry, Gonzaga University, 502 E Boone Ave,
Spokane, WA 99258,
USA
;
    'Warren, Stephen D.' .
;
Department of Chemistry & Biochemistry, Gonzaga University, 502 E Boone Ave,
Spokane, WA 99258,
USA
;
    'Hall, Simon R.' .
;
School of Chemistry, University of Bristol, Cantock's Close, Bristol,
England
BS8 1TS,
England
;
_publ_section_synopsis
;
The title compound, C~15~H~10~I~2~O, is a halogenated chalcone formed from two
iodine substituted rings, one <i>para</i>-substituted and the other
<i>meta</i>-substituted, linked through a prop-2-en-1-one spacer. The crystal
structure shows the molecules contain halogen bonds which are always between
equivalent iodine atoms, either <i>para</i>--<i>para</i> or
<i>meta</i>--<i>meta</i>.
;
_chemical_name_systematic
;
(<i>E</i>)-3-(3-Iodophenyl)-1-(4-iodophenyl)prop-2-en-1-one
;
_chemical_name_common     ?
_chemical_formula_moiety     'C15 H10 I2 O'
_chemical_formula_sum     'C15 H10 I2 O'
_chemical_formula_iupac     'C15 H10 I2 O'
_chemical_formula_weight     460.03
_chemical_melting_point     ?
_space_group_crystal_system     monoclinic
_space_group_name_H-M_alt     'P 21/c'
_space_group_name_Hall     '-P 2ybc'
loop_
    _space_group_symop_operation_xyz
    'x, y, z'
    '-x, y+1/2, -z+1/2'
    '-x, -y, -z'
    'x, -y-1/2, z-1/2'
_cell_length_a     7.2650(7)
_cell_length_b     32.864(3)
_cell_length_c     5.8446(6)
_cell_angle_alpha     90
_cell_angle_beta     92.277(2)
_cell_angle_gamma     90
_cell_volume     1394.3(2)
_cell_formula_units_Z     4
_cell_measurement_reflns_used     8513
_cell_measurement_theta_min     2.48
_cell_measurement_theta_max     27.49
_cell_measurement_temperature     200
_exptl_crystal_description     plate
_exptl_crystal_colour     'clear colourless'
_exptl_crystal_size_max     0.574
_exptl_crystal_size_mid     0.292
_exptl_crystal_size_min     0.078
_exptl_crystal_density_diffrn     2.191
_exptl_crystal_density_meas     ?
_exptl_crystal_density_method     ?
_exptl_crystal_F_000     856
_exptl_absorpt_coefficient_mu     4.496
_exptl_absorpt_correction_type     numerical
_exptl_absorpt_process_details
;
(SADABS; Bruker, 2016)
;
_exptl_absorpt_correction_T_min     0.0647
_exptl_absorpt_correction_T_max     0.1893
_diffrn_ambient_temperature     200.01
_diffrn_source     'fine-focus sealed tube'
_diffrn_radiation_type     MoK\a
_diffrn_radiation_wavelength     0.71073
_diffrn_radiation_monochromator     graphite
_diffrn_measurement_device_type     'Bruker APEXII kappa CCD area detector'
_diffrn_measurement_device     'Bruker APEXII kappa CCD area detector'
_diffrn_measurement_method     '\f and \w scans'
_diffrn_detector     'Bruker area detector'
_diffrn_detector_area_resol_mean     ?
_diffrn_reflns_number     18346
_diffrn_reflns_av_R_equivalents     0.0206
_diffrn_reflns_av_unetI/netI     0.0131
_diffrn_reflns_theta_min     2.479
_diffrn_reflns_theta_max     27.505
_diffrn_reflns_theta_full     25.242
_diffrn_measured_fraction_theta_max     0.999
_diffrn_measured_fraction_theta_full     0.999
_diffrn_reflns_limit_h_min     -9
_diffrn_reflns_limit_h_max     9
_diffrn_reflns_limit_k_min     -42
_diffrn_reflns_limit_k_max     37
_diffrn_reflns_limit_l_min     -7
_diffrn_reflns_limit_l_max     7
_refine_special_details     ?
_reflns_number_total     3215
_reflns_number_gt     2960
_reflns_threshold_expression     'I > 2\s(I)'
_refine_ls_structure_factor_coef     Fsqd
_refine_ls_matrix_type     full
_refine_ls_R_factor_all     0.0402
_refine_ls_R_factor_gt     0.0370
_refine_ls_wR_factor_gt     0.0721
_refine_ls_wR_factor_ref     0.0731
_refine_ls_goodness_of_fit_ref     1.273
_refine_ls_restrained_S_all     1.273
_refine_ls_number_reflns     3215
_refine_ls_number_parameters     164
_refine_ls_number_restraints     0
_refine_ls_hydrogen_treatment     constr
_refine_ls_weighting_scheme     calc
_refine_ls_weighting_details
              'w=1/[\s^2^(Fo^2^)+(0.0034P)^2^+6.4729P] where P=(Fo^2^+2Fc^2^)/3'
_atom_sites_solution_hydrogens     geom
_atom_sites_solution_primary     iterative
_atom_sites_solution_secondary     ?
_refine_ls_shift/su_max     0.001
_refine_ls_shift/su_mean     0.000
_refine_diff_density_max     1.137
_refine_diff_density_min     -1.305
_refine_ls_extinction_method
;
SHELXL2018 (Sheldrick, 2015<i>b</i>)
;
_refine_ls_extinction_coef     0.00062(7)
_refine_ls_extinction_expression
                                  'Fc^*^=kFc[1+0.001xFc^2^\l^3^/sin(2\q)]^-1/4^'
loop_
    _atom_type_symbol
    _atom_type_description
    _atom_type_scat_dispersion_real
    _atom_type_scat_dispersion_imag
    _atom_type_scat_source
    'C' 'C' 0.0033 0.0016
                         'International Tables Vol C Tables 4.2.6.8 and 6.1.1.4'
    'H' 'H' 0.0000 0.0000
                         'International Tables Vol C Tables 4.2.6.8 and 6.1.1.4'
    'I' 'I' -0.4742 1.8119
                         'International Tables Vol C Tables 4.2.6.8 and 6.1.1.4'
    'O' 'O' 0.0106 0.0060
                         'International Tables Vol C Tables 4.2.6.8 and 6.1.1.4'
_computing_data_collection
;
SAINT (Bruker, 2016)
;
_computing_cell_refinement
;
SAINT (Bruker, 2016)
;
_computing_data_reduction
;
SAINT (Bruker, 2016)
;
_computing_structure_solution
;
SHELXT (Sheldrick, 2015<i>a</i>)
;
_computing_structure_refinement
;
SHELXL2018 (Sheldrick, 2015<i>b</i>)
;
_computing_molecular_graphics
;
<i>OLEX2</i> (Dolomanov <i>et al.</i>,  2009)
;
_computing_publication_material
;
<i>OLEX2</i> (Dolomanov <i>et al.</i>,  2009)
;
loop_
    _atom_site_type_symbol
    _atom_site_label
    _atom_site_fract_x
    _atom_site_fract_y
    _atom_site_fract_z
    _atom_site_U_iso_or_equiv
    _atom_site_adp_type
    _atom_site_calc_flag
    _atom_site_occupancy
    _atom_site_disorder_assembly
    _atom_site_disorder_group
    C C4 0.8336(6) 0.43230(13) 0.5707(7) 0.0250(9) Uani d 1 . .
    C C9 0.9114(6) 0.42521(14) 0.7892(8) 0.0278(9) Uani d 1 . .
    H H9 0.939830 0.447424 0.888449 0.033 Uiso calc 1 . .
    C C8 0.9474(6) 0.38548(14) 0.8617(8) 0.0289(9) Uani d 1 . .
    H H8 1.003866 0.380553 1.008533 0.035 Uiso calc 1 . .
    C C7 0.9004(6) 0.35322(14) 0.7183(8) 0.0292(9) Uani d 1 . .
    C C6 0.8265(6) 0.35974(14) 0.4992(8) 0.0298(10) Uani d 1 . .
    H H6 0.797488 0.337429 0.400879 0.036 Uiso calc 1 . .
    C C5 0.7955(6) 0.39954(14) 0.4252(8) 0.0285(9) Uani d 1 . .
    H H5 0.747935 0.404397 0.273958 0.034 Uiso calc 1 . .
    C C1 0.7892(6) 0.47421(14) 0.4874(8) 0.0284(9) Uani d 1 . .
    C C2 0.7447(6) 0.50560(14) 0.6605(8) 0.0294(9) Uani d 1 . .
    H H2 0.729579 0.497837 0.815221 0.035 Uiso calc 1 . .
    C C3 0.7258(6) 0.54438(13) 0.5999(8) 0.0268(9) Uani d 1 . .
    H H3 0.749373 0.550781 0.445302 0.032 Uiso calc 1 . .
    C C10 0.6729(6) 0.57825(13) 0.7450(7) 0.0251(9) Uani d 1 . .
    C C11 0.6878(6) 0.61791(13) 0.6589(8) 0.0273(9) Uani d 1 . .
    H H11 0.740192 0.622248 0.514565 0.033 Uiso calc 1 . .
    C C12 0.6264(6) 0.65086(13) 0.7836(8) 0.0289(9) Uani d 1 . .
    C C13 0.5540(6) 0.64548(15) 0.9989(8) 0.0322(10) Uani d 1 . .
    H H13 0.513741 0.668101 1.084900 0.039 Uiso calc 1 . .
    C C14 0.5424(6) 0.60607(15) 1.0845(8) 0.0311(10) Uani d 1 . .
    H H14 0.493446 0.601952 1.230991 0.037 Uiso calc 1 . .
    C C15 0.6003(6) 0.57271(14) 0.9618(8) 0.0280(9) Uani d 1 . .
    H H15 0.590951 0.546131 1.024224 0.034 Uiso calc 1 . .
    I I1 0.92866(6) 0.29371(2) 0.84509(7) 0.04484(12) Uani d 1 . .
    I I2 0.63173(6) 0.70888(2) 0.63477(6) 0.04434(12) Uani d 1 . .
    O O1 0.7830(5) 0.48192(10) 0.2821(6) 0.0376(8) Uani d 1 . .
loop_
    _atom_site_aniso_label
    _atom_site_aniso_U_11
    _atom_site_aniso_U_22
    _atom_site_aniso_U_33
    _atom_site_aniso_U_12
    _atom_site_aniso_U_13
    _atom_site_aniso_U_23
    C4 0.022(2) 0.027(2) 0.026(2) 0.0011(17) 0.0023(16) 0.0009(17)
    C9 0.027(2) 0.028(2) 0.028(2) -0.0020(18) -0.0031(18) -0.0029(17)
    C8 0.028(2) 0.034(2) 0.024(2) 0.0032(19) -0.0031(17) 0.0017(18)
    C7 0.027(2) 0.026(2) 0.034(2) 0.0048(18) 0.0022(18) 0.0026(18)
    C6 0.029(2) 0.029(2) 0.031(2) 0.0003(18) -0.0001(18) -0.0077(18)
    C5 0.028(2) 0.033(2) 0.024(2) 0.0036(18) -0.0010(17) -0.0009(17)
    C1 0.023(2) 0.031(2) 0.031(2) 0.0005(17) 0.0008(18) 0.0024(18)
    C2 0.033(2) 0.028(2) 0.027(2) -0.0004(18) 0.0022(18) 0.0019(17)
    C3 0.026(2) 0.029(2) 0.026(2) -0.0005(18) 0.0003(17) 0.0016(17)
    C10 0.021(2) 0.030(2) 0.025(2) -0.0016(17) -0.0045(16) 0.0015(17)
    C11 0.027(2) 0.029(2) 0.026(2) -0.0048(18) -0.0012(17) 0.0022(17)
    C12 0.031(2) 0.024(2) 0.031(2) -0.0037(18) -0.0077(18) 0.0016(17)
    C13 0.028(2) 0.035(2) 0.033(2) 0.0014(19) -0.0018(19) -0.0073(19)
    C14 0.028(2) 0.041(3) 0.024(2) -0.002(2) -0.0003(18) -0.0015(19)
    C15 0.025(2) 0.030(2) 0.028(2) 0.0001(18) -0.0048(17) 0.0043(18)
    I1 0.0555(2) 0.02652(17) 0.0520(2) 0.00766(15) -0.00426(16) 0.00411(14)
    I2 0.0618(3) 0.02421(16) 0.0466(2) -0.00405(15) -0.00256(16) 0.00229(14)
    O1 0.051(2) 0.0340(18) 0.0278(17) 0.0045(16) 0.0029(15) 0.0051(14)
_geom_special_details
;
 All esds (except the esd in the dihedral angle between two l.s. planes)
 are estimated using the full covariance matrix.  The cell esds are taken
 into account individually in the estimation of esds in distances, angles
 and torsion angles; correlations between esds in cell parameters are only
 used when they are defined by crystal symmetry.  An approximate (isotropic)
 treatment of cell esds is used for estimating esds involving l.s. planes.
;
loop_
    _geom_bond_atom_site_label_1
    _geom_bond_atom_site_label_2
    _geom_bond_site_symmetry_2
    _geom_bond_distance
    _geom_bond_publ_flag
    C4 C9 . 1.395(6) ?
    C4 C5 . 1.393(6) ?
    C4 C1 . 1.492(6) ?
    C9 H9 . 0.9500 ?
    C9 C8 . 1.394(6) ?
    C8 H8 . 0.9500 ?
    C8 C7 . 1.386(6) ?
    C7 C6 . 1.386(6) ?
    C7 I1 . 2.099(4) ?
    C6 H6 . 0.9500 ?
    C6 C5 . 1.393(6) ?
    C5 H5 . 0.9500 ?
    C1 C2 . 1.490(6) ?
    C1 O1 . 1.225(5) ?
    C2 H2 . 0.9500 ?
    C2 C3 . 1.328(6) ?
    C3 H3 . 0.9500 ?
    C3 C10 . 1.460(6) ?
    C10 C11 . 1.403(6) ?
    C10 C15 . 1.403(6) ?
    C11 H11 . 0.9500 ?
    C11 C12 . 1.388(6) ?
    C12 C13 . 1.394(7) ?
    C12 I2 . 2.097(4) ?
    C13 H13 . 0.9500 ?
    C13 C14 . 1.392(7) ?
    C14 H14 . 0.9500 ?
    C14 C15 . 1.385(7) ?
    C15 H15 . 0.9500 ?
loop_
    _geom_angle_atom_site_label_1
    _geom_angle_atom_site_label_2
    _geom_angle_atom_site_label_3
    _geom_angle_site_symmetry_1
    _geom_angle_site_symmetry_3
    _geom_angle
    _geom_angle_publ_flag
    C9 C4 C1 . . 121.8(4) ?
    C5 C4 C9 . . 119.5(4) ?
    C5 C4 C1 . . 118.6(4) ?
    C4 C9 H9 . . 120.0 ?
    C8 C9 C4 . . 119.9(4) ?
    C8 C9 H9 . . 120.0 ?
    C9 C8 H8 . . 120.2 ?
    C7 C8 C9 . . 119.6(4) ?
    C7 C8 H8 . . 120.2 ?
    C8 C7 I1 . . 118.8(3) ?
    C6 C7 C8 . . 121.2(4) ?
    C6 C7 I1 . . 120.0(3) ?
    C7 C6 H6 . . 120.5 ?
    C7 C6 C5 . . 118.9(4) ?
    C5 C6 H6 . . 120.5 ?
    C4 C5 C6 . . 120.7(4) ?
    C4 C5 H5 . . 119.6 ?
    C6 C5 H5 . . 119.6 ?
    C2 C1 C4 . . 117.9(4) ?
    O1 C1 C4 . . 120.6(4) ?
    O1 C1 C2 . . 121.4(4) ?
    C1 C2 H2 . . 119.8 ?
    C3 C2 C1 . . 120.4(4) ?
    C3 C2 H2 . . 119.8 ?
    C2 C3 H3 . . 116.4 ?
    C2 C3 C10 . . 127.1(4) ?
    C10 C3 H3 . . 116.4 ?
    C11 C10 C3 . . 118.3(4) ?
    C11 C10 C15 . . 118.8(4) ?
    C15 C10 C3 . . 122.8(4) ?
    C10 C11 H11 . . 119.8 ?
    C12 C11 C10 . . 120.4(4) ?
    C12 C11 H11 . . 119.8 ?
    C11 C12 C13 . . 121.0(4) ?
    C11 C12 I2 . . 118.7(3) ?
    C13 C12 I2 . . 120.2(3) ?
    C12 C13 H13 . . 120.9 ?
    C14 C13 C12 . . 118.2(4) ?
    C14 C13 H13 . . 120.9 ?
    C13 C14 H14 . . 119.1 ?
    C15 C14 C13 . . 121.8(4) ?
    C15 C14 H14 . . 119.1 ?
    C10 C15 H15 . . 120.1 ?
    C14 C15 C10 . . 119.8(4) ?
    C14 C15 H15 . . 120.1 ?
loop_
    _geom_torsion_atom_site_label_1
    _geom_torsion_atom_site_label_2
    _geom_torsion_atom_site_label_3
    _geom_torsion_atom_site_label_4
    _geom_torsion_site_symmetry_1
    _geom_torsion_site_symmetry_2
    _geom_torsion_site_symmetry_3
    _geom_torsion_site_symmetry_4
    _geom_torsion
    _geom_torsion_publ_flag
    C4 C9 C8 C7 . . . . -1.9(7) ?
    C4 C1 C2 C3 . . . . 171.9(4) ?
    C9 C4 C5 C6 . . . . 2.9(7) ?
    C9 C4 C1 C2 . . . . -28.3(6) ?
    C9 C4 C1 O1 . . . . 154.5(5) ?
    C9 C8 C7 C6 . . . . 3.3(7) ?
    C9 C8 C7 I1 . . . . -173.2(3) ?
    C8 C7 C6 C5 . . . . -1.5(7) ?
    C7 C6 C5 C4 . . . . -1.6(7) ?
    C5 C4 C9 C8 . . . . -1.1(7) ?
    C5 C4 C1 C2 . . . . 151.6(4) ?
    C5 C4 C1 O1 . . . . -25.6(7) ?
    C1 C4 C9 C8 . . . . 178.8(4) ?
    C1 C4 C5 C6 . . . . -177.0(4) ?
    C1 C2 C3 C10 . . . . 176.4(4) ?
    C2 C3 C10 C11 . . . . 170.4(5) ?
    C2 C3 C10 C15 . . . . -12.5(7) ?
    C3 C10 C11 C12 . . . . 175.2(4) ?
    C3 C10 C15 C14 . . . . -176.0(4) ?
    C10 C11 C12 C13 . . . . 1.9(7) ?
    C10 C11 C12 I2 . . . . -175.0(3) ?
    C11 C10 C15 C14 . . . . 1.0(6) ?
    C11 C12 C13 C14 . . . . -0.9(7) ?
    C12 C13 C14 C15 . . . . 0.0(7) ?
    C13 C14 C15 C10 . . . . 0.0(7) ?
    C15 C10 C11 C12 . . . . -1.9(6) ?
    I1 C7 C6 C5 . . . . 175.0(3) ?
    I2 C12 C13 C14 . . . . 175.9(3) ?
    O1 C1 C2 C3 . . . . -10.9(7) ?
loop_
    _geom_hbond_atom_site_label_D
    _geom_hbond_atom_site_label_H
    _geom_hbond_atom_site_label_A
    _geom_hbond_site_symmetry_A
    _geom_hbond_distance_DH
    _geom_hbond_distance_HA
    _geom_hbond_distance_DA
    _geom_hbond_angle_DHA
    C5 H5 Cg1 3_666 0.95 2.78 3.406(5) 124
    C8 H8 Cg1 3_767 0.95 2.85 3.491(5) 126
    C14 H14 Cg2 3_667 0.95 2.77 3.440(5) 129
_shelx_space_group_comment
;
The symmetry employed for this shelxl refinement is uniquely defined
by the following loop, which should always be used as a source of
symmetry information in preference to the above space-group names.
They are only intended as comments.
;
_shelx_estimated_absorpt_T_min     0.182
_shelx_estimated_absorpt_T_max     0.721
_shelx_hkl_file
;
   0   0   1    0.70    0.30
   0   0   1    0.30    0.20
   0   0   1    0.80    0.30
   0   0  -1    0.90    0.30
   0   0  -1    0.00    0.20
   0   0   2  428.16    8.50
   0   0  -2  435.76    8.70
   0   0  -2  429.86    8.60
   0   0   2  428.06    8.60
   0   0   2  429.36    8.60
   0   0   3    3.60    0.80
   0   0  -3   -0.40    0.60
   0   0   3   -0.90    0.60
   0   0  -3    0.10    0.60
   0   0   4  979.50   19.10
   0   0   4  975.70   19.60
   0   0  -4  967.20   19.40
   0   0  -4 1019.90   19.80
   0   0  -5    0.00    1.10
   0   0  -5    0.50    1.00
   0   0   5   -0.90    0.80
   0   0   5   -1.20    1.10
   0   0   6  135.99    4.60
   0   0   6  130.09    5.20
   0   0  -6  137.69    4.90
   0   0  -7   -1.00    1.10
   0   0   7    0.20    1.60
   0   1   1  157.68    3.40
   0   1  -1  155.88    3.30
   0   1  -1  159.48    3.30
   0   1   1  161.58    3.20
   0  -1   1  164.28    3.20
   0  -1  -1  165.88    3.30
   0  -1   1  156.88    3.30
   0  -1  -1  156.98    3.40
   0  -1   1  153.98    3.30
   0   1  -2 6899.71  123.69
   0   1   2 6636.54  122.99
   0   1  -2 6728.93  123.99
   0   1   2 6852.11  124.29
   0  -1  -2 6972.60  123.99
   0  -1   2 6827.42  123.39
   0  -1   2 6463.15  124.09
   0  -1   2 6697.13  123.99
   0  -1  -2 6545.54  123.69
   0   1  -3    1.20    0.70
   0   1   3    1.70    0.60
   0   1   3    1.80    0.80
   0   1  -3    2.30    0.70
   0  -1  -3    1.20    0.70
   0  -1   3    1.90    0.70
   0  -1   3    1.60    0.70
   0  -1   3    2.70    0.80
   0  -1  -3    0.80    0.70
   0   1  -4  382.76    8.80
   0   1   4  370.86    8.30
   0   1  -4  358.56    8.50
   0   1   4  385.86    8.90
   0  -1  -4  385.76    8.90
   0  -1   4  372.76    8.70
   0  -1  -4  355.26    8.50
   0  -1   4  379.16    8.40
   0   1  -5    2.70    1.20
   0   1   5    5.10    1.30
   0   1   5    2.50    1.50
   0  -1  -5    4.20    1.40
   0  -1  -5    1.80    1.20
   0  -1   5    2.70    1.40
   0  -1   5    3.60    1.20
   0   1   6  241.58    7.50
   0   1  -6  245.38    7.00
   0   1   6  233.48    6.60
   0  -1   6  235.58    7.30
   0  -1  -6  239.38    6.90
   0  -1   6  243.98    6.70
   0   1   7   -0.10    1.60
   0   1  -7    0.20    1.20
   0  -1   7   -0.50    1.50
   0  -1  -7   -0.10    1.20
   0  -2   0    0.00    0.10
   0  -2   0    0.00    0.10
   0   2  -1    0.80    0.20
   0   2  -1    0.00    0.20
   0   2   1    0.40    0.30
   0   2   1    0.40    0.20
   0  -2   1    0.90    0.20
   0  -2   1    1.20    0.30
   0  -2  -1    2.40    0.40
   0  -2  -1    0.80    0.30
   0   2   2  253.77    5.70
   0   2  -2  259.27    5.50
   0   2   2  265.47    5.40
   0   2  -2  254.07    5.60
   0  -2  -2  260.77    5.80
   0  -2   2  255.87    5.40
   0  -2  -2  259.27    5.60
   0  -2   2  258.97    5.60
   0  -2   2  256.37    5.50
   0   2  -3   14.30    1.40
   0   2  -3   15.90    1.50
   0   2   3   13.70    1.10
   0   2   3   12.60    1.40
   0  -2   3   14.40    1.30
   0  -2  -3   12.90    1.40
   0  -2   3   13.00    1.20
   0  -2   3   13.40    1.20
   0  -2  -3   10.60    1.20
   0   2   4 1133.89   22.40
   0   2  -4 1165.08   22.30
   0   2  -4 1110.79   22.00
   0   2   4 1139.99   21.70
   0  -2   4 1126.29   21.90
   0  -2   4 1130.39   22.10
   0  -2  -4 1142.29   22.50
   0  -2  -4 1117.59   22.00
   0  -2   4 1156.08   22.00
   0   2   5    7.10    1.30
   0   2   5    7.30    1.70
   0   2  -5    6.50    1.40
   0  -2  -5    9.30    1.80
   0  -2  -5    5.50    1.40
   0  -2   5    5.90    1.30
   0  -2   5    4.40    1.50
   0   2   6  129.39    5.30
   0   2   6  130.49    4.50
   0   2  -6  129.79    4.80
   0  -2   6  134.79    5.30
   0  -2   6  140.09    4.80
   0  -2  -6  126.39    4.60
   0   2  -7    5.10    1.60
   0   2   7    4.20    2.00
   0  -2  -7    6.80    1.70
   0  -2   7    3.30    1.90
   0  -3   0    0.10    0.10
   0  -3   0    0.10    0.20
   0  -3   0    0.00    0.10
   0   3   1   95.69    2.40
   0   3  -1   92.19    2.00
   0  -3  -1   95.59    2.20
   0  -3   1   94.89    2.00
   0  -3   1   96.99    2.20
   0   3   2 1642.04   29.80
   0   3  -2 1667.13   30.10
   0   3   2 1636.14   30.30
   0   3  -2 1608.04   30.40
   0  -3   2 1697.03   29.90
   0  -3   2 1631.54   30.10
   0  -3  -2 1696.23   30.50
   0  -3  -2 1666.23   30.10
   0  -3   2 1628.84   30.10
   0   3  -3   41.80    2.00
   0   3   3   43.50    1.70
   0   3  -3   43.50    1.90
   0   3   3   46.50    2.20
   0  -3  -3   42.50    2.00
   0  -3  -3   44.70    2.20
   0  -3   3   44.00    1.90
   0  -3   3   45.80    2.00
   0  -3   3   42.20    1.90
   0   3   4  135.09    4.60
   0   3  -4  138.99    4.30
   0   3   4  143.29    4.00
   0   3  -4  146.79    4.40
   0  -3   4  139.99    4.30
   0  -3   4  139.49    4.30
   0  -3  -4  139.79    4.70
   0  -3  -4  135.39    4.30
   0  -3   4  139.89    4.20
   0   3  -5   56.79    2.90
   0   3   5   53.19    2.50
   0   3   5   50.39    3.10
   0  -3  -5   57.59    2.90
   0  -3  -5   55.89    3.20
   0  -3   5   57.59    2.80
   0  -3   5   52.59    3.00
   0   3   6   71.59    3.20
   0   3  -6   76.09    3.60
   0   3   6   74.69    4.10
   0  -3   6   77.89    3.50
   0  -3   6   73.69    3.90
   0  -3  -6   81.69    3.70
   0   3   7    0.50    1.60
   0   3  -7   -0.90    1.10
   0  -3   7    0.40    1.60
   0  -3  -7    0.20    1.20
   0   4   0  443.06    8.10
   0  -4   0  439.06    8.30
   0  -4   0  425.86    8.20
   0  -4   0  446.96    8.60
   0   4   1   84.29    2.30
   0  -4   1   85.29    2.10
   0  -4  -1   84.09    2.30
   0  -4   1   84.69    2.20
   0  -4  -1   84.69    2.10
   0  -4   1   85.89    1.80
   0  -4   1   84.39    2.00
   0   4  -2  203.88    4.70
   0   4  -2  205.78    4.50
   0   4   2  209.28    4.40
   0   4   2  204.68    4.90
   0  -4  -2  201.88    4.60
   0  -4   2  206.88    4.70
   0  -4   2  211.88    4.40
   0  -4  -2  217.18    5.10
   0  -4   2  204.58    4.70
   0   4  -3  102.79    3.20
   0   4  -3  102.59    3.00
   0   4   3  104.19    2.90
   0   4   3  108.29    3.50
   0  -4  -3  110.19    3.60
   0  -4  -3  102.09    3.20
   0  -4   3   99.89    3.00
   0  -4   3  101.69    3.10
   0  -4   3  102.89    3.10
   0   4   4  391.26    8.40
   0   4  -4  382.56    8.80
   0   4   4  384.46    9.20
   0   4  -4  384.56    8.80
   0  -4   4  381.06    8.70
   0  -4  -4  371.86    8.70
   0  -4   4  380.76    8.70
   0  -4   4  387.36    8.80
   0  -4  -4  389.86    9.30
   0   4   5   -0.50    1.30
   0   4   5    0.60    0.90
   0   4  -5    2.10    1.10
   0  -4   5    0.10    0.90
   0  -4  -5    0.10    1.00
   0  -4   5    0.90    1.20
   0  -4  -5   -0.70    1.10
   0   4   6   35.70    3.40
   0   4  -6   40.60    2.80
   0   4   6   41.70    2.50
   0  -4   6   39.60    3.00
   0  -4   6   47.50    2.80
   0  -4  -6   40.70    2.80
   0   4  -7   17.10    2.30
   0   4   7   24.10    3.30
   0  -4  -7   20.00    2.50
   0  -4   7   18.30    2.90
   0  -5   0    2.50    0.50
   0  -5   0    4.40    0.40
   0  -5   0    2.80    0.50
   0  -5  -1  161.88    3.50
   0  -5   1  163.48    3.50
   0  -5   1  162.98    3.70
   0  -5   1  160.98    3.10
   0  -5   1  155.28    3.50
   0  -5  -1  167.68    3.90
   0   5   2  366.56    8.00
   0   5  -2  368.26    7.30
   0   5   2  382.26    7.40
   0   5  -2  373.76    7.70
   0  -5  -2  386.86    8.10
   0  -5   2  374.16    7.30
   0  -5   2  373.26    7.80
   0  -5   2  373.56    7.70
   0  -5  -2  370.96    7.70
   0   5   3    1.50    0.60
   0   5  -3    2.90    0.90
   0   5  -3    1.60    0.70
   0   5   3    1.50    0.90
   0  -5  -3    1.70    0.70
   0  -5  -3    2.80    1.00
   0  -5   3    2.20    0.70
   0  -5   3    2.60    0.80
   0  -5   3    1.70    0.90
   0   5   4  111.19    4.10
   0   5  -4  114.29    3.70
   0   5  -4  108.39    3.70
   0   5   4  114.49    3.40
   0  -5  -4  112.99    4.20
   0  -5   4  113.39    3.80
   0  -5   4  108.79    3.70
   0  -5  -4  110.99    3.70
   0  -5   4  114.09    3.70
   0   5   5   44.40    2.30
   0   5   5   46.80    3.10
   0   5  -5   46.10    2.70
   0  -5   5   46.40    2.70
   0  -5  -5   45.60    2.60
   0  -5  -5   46.20    3.00
   0  -5   5   45.90    2.70
   0  -5   5   47.30    2.60
   0   5  -6    1.90    1.30
   0   5   6    3.20    1.60
   0  -5   6    3.80    1.50
   0  -5  -6    1.90    1.30
   0  -5   6    2.50    1.30
   0   5  -7    3.00    1.50
   0   5   7    3.00    2.00
   0  -5   7    3.30    1.80
   0  -5   7    2.40    1.30
   0  -5  -7    3.30    1.40
   0   6   0    5.40    0.50
   0  -6   0    4.60    0.50
   0  -6   0    4.20    0.70
   0  -6   0    5.30    0.70
   0   6   1   11.80    1.00
   0  -6   1   10.60    0.80
   0  -6   1   11.20    0.80
   0  -6  -1   12.60    0.80
   0  -6  -1   11.40    1.10
   0  -6   1    9.90    0.50
   0   6  -2   24.10    1.30
   0   6   2   21.90    1.50
   0   6  -2   23.70    1.10
   0  -6   2   22.10    1.20
   0  -6   2   24.60    1.30
   0  -6  -2   20.40    1.40
   0  -6   2   24.80    1.00
   0  -6  -2   25.80    1.30
   0   6  -3  116.09    3.20
   0   6  -3  111.69    3.40
   0   6   3  115.59    3.80
   0   6   3  112.69    3.10
   0  -6  -3  117.29    3.40
   0  -6  -3  113.99    3.80
   0  -6   3  113.49    3.10
   0  -6   3  110.39    3.40
   0  -6   3  113.99    3.50
   0   6  -4    7.60    1.40
   0   6  -4    8.30    1.30
   0   6   4    5.40    1.00
   0   6   4    8.20    1.70
   0  -6   4    7.30    1.30
   0  -6   4    6.50    1.40
   0  -6  -4    4.40    1.30
   0  -6  -4    6.10    1.30
   0  -6   4    8.50    1.30
   0   6  -5    4.30    1.30
   0   6   5    6.60    1.70
   0   6   5    6.60    1.20
   0  -6  -5    5.60    1.60
   0  -6  -5    3.30    1.20
   0  -6   5    2.50    1.20
   0  -6   5    3.80    1.40
   0  -6   5    3.00    1.30
   0   6   6   21.70    2.70
   0   6  -6   23.80    2.50
   0  -6  -6   22.50    2.40
   0  -6   6   25.20    2.70
   0  -6   6   24.60    2.50
   0   6   7   41.20    4.20
   0   6  -7   42.20    3.10
   0  -6   7   43.20    3.10
   0  -6   7   40.50    3.40
   0  -6  -7   39.90    2.90
   0   7   0    2.80    0.50
   0  -7   0    3.50    0.70
   0  -7   0    2.90    0.60
   0  -7   0    2.80    0.50
   0   7   1    1.50    0.60
   0  -7  -1    1.40    0.50
   0  -7   1    1.70    0.30
   0  -7  -1    1.90    0.70
   0  -7   1    2.80    0.60
   0  -7   1    1.50    0.50
   0  -7   1    2.00    0.50
   0   7   2  210.08    5.20
   0   7  -2  211.48    4.40
   0  -7   2  215.58    4.40
   0  -7  -2  221.48    5.40
   0  -7   2  207.98    5.00
   0  -7  -2  221.38    4.90
   0  -7   2  204.88    4.90
   0  -7   2  209.38    4.80
   0   7  -3   36.40    1.60
   0   7   3   33.50    2.00
   0   7  -3   36.00    1.90
   0   7   3   38.60    1.60
   0  -7   3   34.50    1.60
   0  -7   3   36.00    1.90
   0  -7   3   33.90    1.80
   0  -7  -3   35.50    1.80
   0  -7  -3   35.40    2.20
   0   7  -4   41.50    2.10
   0   7   4   40.70    2.00
   0   7   4   43.80    2.80
   0   7  -4   52.99    2.60
   0  -7   4   40.70    2.40
   0  -7  -4   42.60    2.30
   0  -7  -4   44.40    2.60
   0  -7   4   37.50    2.20
   0  -7   4   40.70    2.20
   0   7  -5  191.18    5.70
   0   7   5  196.58    5.20
   0   7   5  191.38    6.30
   0  -7  -5  183.58    5.60
   0  -7  -5  187.78    6.20
   0  -7   5  195.38    5.80
   0  -7   5  181.38    5.50
   0  -7   5  188.38    5.70
   0   7  -6   10.20    1.90
   0   7   6    9.60    2.20
   0  -7  -6   16.40    2.10
   0  -7   6   12.00    1.90
   0  -7   6   12.40    2.00
   0   7  -7    1.80    1.40
   0   7   7    1.90    1.90
   0  -7   7    2.80    1.50
   0  -7  -7    0.70    1.20
   0  -7   7    0.60    1.50
   0   8   0 1424.66   25.60
   0  -8   0 1377.16   25.70
   0  -8   0 1402.96   25.90
   0  -8   0 1442.66   26.30
   0   8   1   75.19    2.40
   0  -8  -1   73.49    2.50
   0  -8   1   78.19    1.70
   0  -8   1   76.69    2.30
   0  -8   1   75.59    2.40
   0  -8   1   71.59    2.10
   0  -8  -1   78.09    2.10
   0   8   2   50.09    2.20
   0   8  -2   49.90    1.50
   0  -8   2   49.50    2.00
   0  -8   2   53.49    2.00
   0  -8   2   53.49    1.50
   0  -8   2   50.49    1.90
   0  -8  -2   55.49    1.90
   0  -8  -2   48.20    2.20
   0   8  -3   92.39    2.60
   0   8  -3   83.99    2.90
   0   8   3   86.09    3.30
   0   8   3   87.99    2.60
   0  -8   3   83.79    3.00
   0  -8   3   87.59    2.60
   0  -8   3   81.69    2.90
   0  -8  -3   85.89    2.90
   0  -8  -3   86.19    3.30
   0   8   4  327.67    7.30
   0   8   4  326.97    8.40
   0   8  -4  322.47    7.80
   0  -8  -4  334.27    7.80
   0  -8   4  321.67    7.80
   0  -8   4  323.07    7.40
   0  -8  -4  325.07    8.40
   0  -8   4  321.37    7.90
   0   8  -5    4.60    1.30
   0   8   5    0.90    0.80
   0   8   5    1.00    1.40
   0  -8   5    1.40    1.20
   0  -8   5    1.30    1.10
   0  -8  -5    0.20    1.20
   0  -8  -5   -0.80    0.90
   0  -8   5    1.40    1.10
   0   8  -6    6.00    1.50
   0   8   6    8.60    2.10
   0  -8   6    5.20    1.50
   0  -8   6    3.80    1.60
   0  -8   6    6.40    1.70
   0  -8  -6   12.70    3.40
   0  -8  -6    4.70    1.40
   0   8  -7   21.80    2.70
   0   8   7   14.30    2.70
   0  -8   7   20.80    2.70
   0  -8   7   20.50    2.60
   0  -8  -7   17.20    2.30
   0   9   0    1.40    0.50
   0  -9   0    0.80    0.50
   0  -9   0    1.90    0.70
   0   9   1   52.29    2.10
   0  -9  -1   52.29    2.10
   0  -9   1   51.19    1.70
   0  -9   1   50.59    1.30
   0  -9   1   50.39    1.90
   0  -9  -1   48.70    1.70
   0  -9   1   52.09    2.00
   0   9   2 2287.67   41.80
   0  -9   2 2313.57   41.90
   0  -9   2 2259.17   41.50
   0  -9   2 2292.37   41.70
   0  -9  -2 2224.68   41.90
   0  -9  -2 2220.58   41.90
   0  -9   2 2335.27   41.30
   0   9  -3    5.00    1.00
   0   9   3    5.30    0.80
   0   9   3    5.20    1.20
   0   9  -3    3.40    0.70
   0  -9   3    3.20    0.90
   0  -9   3    4.50    1.00
   0  -9  -3    4.40    0.90
   0  -9  -3    5.00    1.20
   0  -9   3    3.30    0.70
   0   9  -4  282.37    7.10
   0   9   4  293.47    6.60
   0   9   4  297.67    7.80
   0  -9   4  289.17    7.20
   0  -9  -4  286.57    7.00
   0  -9   4  271.17    7.10
   0  -9  -4  271.57    7.60
   0  -9   4  276.47    6.60
   0   9   5    6.00    1.20
   0   9   5    3.10    1.60
   0   9  -5    4.90    1.20
   0  -9   5    5.70    1.50
   0  -9  -5    3.00    1.50
   0  -9   5    4.50    1.30
   0  -9  -5    6.80    1.50
   0  -9   5    4.50    1.30
   0   9  -6   85.19    3.90
   0   9   6   91.69    4.60
   0  -9  -6   87.69    4.50
   0  -9  -6   82.39    3.70
   0  -9   6   83.09    3.90
   0  -9   6   79.89    3.80
   0  -9   6   86.49    4.10
   0   9  -7    3.90    1.60
   0   9   7    3.50    1.90
   0  -9  -7   -0.10    1.20
   0  -9   7    3.10    1.60
   0  -9   7    2.60    1.60
   0  10   0 5797.22  102.19
   0 -10   0 5643.14  106.39
   0 -10   0 5522.05  102.49
   0 -10   0 5297.87  104.89
   0  10  -1  107.79    2.50
   0  10   1  107.39    3.20
   0 -10   1  104.29    2.90
   0 -10   1  107.79    3.00
   0 -10  -1  100.49    3.20
   0 -10   1  105.29    3.20
   0 -10  -1  109.59    2.80
   0 -10   1  107.09    2.40
   0  10   2  440.46    9.70
   0 -10   2  445.06    9.60
   0 -10   2  445.16    9.40
   0 -10  -2  456.85    9.20
   0 -10   2  455.55    8.50
   0 -10   2  464.15    9.30
   0 -10  -2  442.06    9.80
   0  10   3   32.00    2.20
   0  10   3   33.40    1.50
   0  10  -3   32.20    1.40
   0  10  -3   33.30    1.90
   0 -10  -3   30.50    1.80
   0 -10   3   33.40    1.90
   0 -10  -3   34.60    2.20
   0 -10   3   34.20    1.50
   0 -10   3   30.70    1.90
   0  10   4 1347.07   24.90
   0  10   4 1341.67   26.30
   0  10  -4 1321.37   25.60
   0 -10  -4 1261.87   25.30
   0 -10  -4 1337.97   26.40
   0 -10   4 1292.47   25.70
   0 -10   4 1377.16   25.70
   0 -10   4 1295.77   24.90
   0  10   5    4.90    1.70
   0  10   5    6.10    1.10
   0  10  -5    3.30    1.30
   0 -10   5    4.10    1.50
   0 -10  -5    3.30    1.50
   0 -10  -5    4.40    1.30
   0 -10   5    5.30    1.30
   0 -10   5    3.80    1.30
   0  10  -6   89.49    4.10
   0  10   6   89.19    4.70
   0 -10   6   86.99    4.20
   0 -10  -6   92.39    4.70
   0 -10   6   93.29    4.20
   0 -10  -6   91.09    3.80
   0 -10   6   88.19    3.90
   0  10   7    1.20    1.80
   0  10  -7    3.10    1.40
   0 -10   7    0.40    1.40
   0 -10   7    1.90    1.70
   0 -10  -7    1.80    1.50
   0  11   1   77.69    2.70
   0  11  -1   74.39    1.90
   0 -11  -1   69.09    2.60
   0 -11   1   74.69    2.40
   0 -11   1   76.29    1.90
   0 -11   1   71.49    2.40
   0 -11  -1   72.59    2.20
   0  11   2 6183.58  114.59
   0 -11  -2 6129.59  114.69
   0 -11   2 6102.69  114.69
   0 -11   2 6190.28  115.39
   0 -11   2 6092.89  115.19
   0 -11   2 6359.86  111.89
   0  11   3    4.60    1.30
   0  11  -3    4.20    0.70
   0  11  -3    4.80    1.10
   0 -11   3    4.20    0.70
   0 -11   3    3.70    1.10
   0 -11  -3    4.90    1.00
   0 -11  -3    2.80    1.10
   0 -11   3    5.70    1.20
   0  11  -4  303.67    7.40
   0  11   4  308.47    8.10
   0  11   4  297.37    6.70
   0 -11   4  282.27    7.50
   0 -11  -4  295.17    8.10
   0 -11   4  283.67    7.40
   0 -11   4  276.67    6.60
   0 -11  -4  293.07    7.20
   0  11   5   11.50    1.40
   0  11  -5   10.70    1.60
   0  11   5   14.50    2.30
   0 -11   5   15.30    2.00
   0 -11  -5   10.80    1.60
   0 -11   5    9.30    1.70
   0 -11   5    9.10    1.50
   0 -11  -5    9.50    1.90
   0  11   6  117.89    5.40
   0  11  -6  111.49    4.60
   0 -11  -6  117.99    5.40
   0 -11   6  109.99    4.80
   0 -11   6  118.89    4.90
   0 -11  -6  117.09    4.50
   0 -11   6  114.29    4.30
   0  11   7    2.90    1.90
   0  11  -7    1.70    1.40
   0 -11  -7    1.40    1.30
   0 -11   7    1.20    1.40
   0  12   0 6049.89  107.49
   0 -12   0 5745.62  108.09
   0 -12   0 5686.33  109.19
   0 -12   0 5609.54  107.89
   0  12  -1    2.30    0.50
   0  12   1    2.40    0.90
   0 -12   1    2.60    0.70
   0 -12   1    2.70    0.50
   0 -12   1    3.30    0.80
   0 -12  -1    1.70    0.70
   0 -12  -1    2.80    0.60
   0  12   2   74.49    3.00
   0 -12  -2   78.79    2.60
   0 -12   2   74.49    2.00
   0 -12   2   74.59    2.60
   0 -12   2   78.19    3.00
   0 -12   2   82.39    2.80
   0 -12  -2   77.69    3.10
   0  12   3   12.70    1.70
   0 -12   3   15.30    1.60
   0 -12  -3   14.70    1.40
   0 -12   3   17.30    1.70
   0 -12  -3   16.50    2.00
   0 -12   3   13.70    1.40
   0 -12   3   15.60    1.10
   0  12   4 1355.06   27.00
   0  12  -4 1342.97   26.20
   0  12   4 1345.77   25.30
   0 -12  -4 1384.16   26.00
   0 -12  -4 1348.07   27.20
   0 -12   4 1336.47   26.50
   0 -12   4 1337.07   25.30
   0 -12   4 1371.46   26.30
   0  12   5   18.50    1.80
   0  12   5   12.30    2.10
   0  12  -5   16.40    2.10
   0 -12   5   16.90    2.10
   0 -12   5   15.80    2.20
   0 -12  -5   19.90    2.10
   0 -12  -5   15.20    2.40
   0 -12   5   18.00    1.90
   0  12   6  156.68    6.30
   0  12  -6  153.98    5.50
   0 -12  -6  159.68    5.30
   0 -12   6  159.88    5.10
   0 -12  -6  152.18    6.20
   0 -12   6  150.38    5.60
   0 -12   6  154.28    5.70
   0  12  -7    0.80    1.30
   0  12   7    0.00    1.70
   0 -12   7    1.00    1.50
   0 -12  -7   -0.20    1.10
   0  13  -1    0.60    0.40
   0  13   1    0.50    0.70
   0 -13   1   -0.10    0.50
   0 -13  -1    1.30    0.70
   0 -13   1    1.00    0.40
   0 -13   1    0.30    0.70
   0 -13  -1    2.90    0.70
   0  13   2 2568.84   47.20
   0 -13  -2 2497.35   47.20
   0 -13   2 2567.54   47.00
   0 -13  -2 2558.84   47.30
   0 -13   2 2569.64   46.80
   0 -13   2 2578.84   47.40
   0  13   3   64.19    3.20
   0 -13  -3   67.29    2.60
   0 -13   3   70.09    2.10
   0 -13   3   67.99    2.60
   0 -13   3   68.19    2.90
   0 -13   3   66.99    3.00
   0 -13  -3   62.59    3.10
   0  13  -4  325.87    7.90
   0  13   4  313.17    8.50
   0  13   4  312.47    7.10
   0 -13   4  313.37    8.10
   0 -13   4  307.77    6.90
   0 -13   4  319.37    8.00
   0 -13  -4  309.77    8.60
   0 -13  -4  304.77    7.60
   0  13   5    2.20    1.60
   0  13  -5    1.10    1.10
   0 -13   5    0.60    0.90
   0 -13   5   -0.20    1.10
   0 -13  -5    1.00    1.30
   0 -13  -5    0.60    1.00
   0 -13   5    0.80    1.10
   0  13   6  212.58    7.50
   0  13  -6  205.58    6.70
   0 -13   6  212.48    6.90
   0 -13  -6  205.18    7.40
   0 -13  -6  204.88    6.30
   0 -13   6  201.08    5.80
   0 -13   6  216.88    6.80
   0  13   7    0.70    1.70
   0  13  -7    3.30    1.60
   0 -13   7    1.40    1.70
   0 -13  -7    0.60    1.20
   0 -13   7    1.10    1.50
   0  14   0 5533.15   99.49
   0 -14   0 5312.57  101.39
   0 -14   0 5513.85  104.19
   0 -14   0 5341.37  101.09
   0 -14   0 5367.16  102.39
   0  14   1  200.38    5.40
   0  14  -1  217.18    4.60
   0 -14  -1  216.18    5.10
   0 -14  -1  207.28    5.50
   0 -14   1  213.38    4.60
   0 -14   1  221.98    5.60
   0 -14   1  218.28    5.30
   0  14   2  315.87    7.80
   0 -14   2  314.37    6.30
   0 -14  -2  315.77    7.00
   0 -14  -2  321.87    7.90
   0 -14   2  325.17    7.20
   0 -14   2  311.07    7.40
   0 -14   2  329.07    7.80
   0  14   3   25.80    2.50
   0 -14   3   27.10    1.30
   0 -14   3   25.20    2.00
   0 -14  -3   22.00    1.60
   0 -14  -3   24.20    2.40
   0 -14   3   26.80    1.80
   0 -14   3   23.10    2.00
   0  14   4  331.97    8.80
   0  14  -4  330.67    8.20
   0  14   4  324.07    7.40
   0 -14   4  319.87    7.20
   0 -14   4  329.37    8.40
   0 -14   4  329.77    8.50
   0 -14  -4  332.37    9.00
   0 -14  -4  342.07    8.00
   0  14  -5    0.20    1.10
   0  14   5    0.40    1.40
   0 -14   5    2.00    1.30
   0 -14   5   -0.80    1.20
   0 -14  -5   -0.60    1.00
   0 -14  -5   -0.40    1.30
   0 -14   5   -0.40    0.90
   0  14   6  100.59    5.10
   0  14  -6  112.59    4.70
   0 -14   6  115.09    4.90
   0 -14  -6  101.19    5.20
   0 -14  -6  110.69    4.40
   0 -14   6  110.49    4.90
   0  14   7    5.80    2.30
   0  14  -7    5.20    1.70
   0 -14  -7    5.20    1.60
   0 -14   7    6.50    2.00
   0 -14   7    8.00    2.20
   0  15   1    2.50    1.00
   0  15  -1    4.50    0.70
   0 -15  -1    3.80    1.00
   0 -15   1    2.00    0.80
   0 -15  -1    2.40    0.80
   0 -15  -1    3.80    0.80
   0 -15   1    2.20    0.90
   0 -15   1    2.20    0.60
   0  15   2  984.10   19.90
   0 -15   2 1011.10   19.30
   0 -15   2  987.20   20.00
   0 -15   2  988.60   19.60
   0 -15  -2 1005.70   20.10
   0 -15   2 1017.10   18.20
   0 -15  -2  979.50   19.10
   0  15   3   12.90    1.90
   0 -15   3   11.80    1.50
   0 -15  -3   14.30    1.50
   0 -15   3   12.20    1.00
   0 -15   3    9.60    1.30
   0 -15   3   10.80    1.60
   0 -15  -3   14.30    2.00
   0  15   4  164.18    4.40
   0  15   4  159.48    5.60
   0  15  -4  161.58    5.10
   0 -15   4  153.08    4.10
   0 -15  -4  166.28    4.90
   0 -15   4  163.48    5.40
   0 -15   4  162.78    5.30
   0 -15  -4  161.98    5.80
   0  15  -5   41.50    2.70
   0  15   5   41.10    3.30
   0 -15   5   41.40    2.90
   0 -15  -5   42.40    3.30
   0 -15   5   42.20    2.20
   0 -15  -5   46.20    2.70
   0 -15   5   46.80    3.00
   0  15  -6   45.80    3.30
   0  15   6   46.30    3.70
   0 -15  -6   43.80    2.90
   0 -15   6   49.99    3.50
   0 -15  -6   39.70    3.30
   0 -15   6   46.70    3.40
   0  15  -7    0.90    1.40
   0  15   7    2.30    2.00
   0 -15  -7    1.60    1.30
   0 -15   7    1.90    1.80
   0 -15   7   -0.50    1.40
   0  16   0 1071.19   19.90
   0 -16   0 1024.00   19.90
   0 -16   0 1018.70   20.40
   0 -16   0 1069.79   20.70
   0 -16   0 1023.80   20.10
   0  16  -1    1.40    0.60
   0  16   1    1.30    0.90
   0 -16  -1    1.10    0.80
   0 -16   1    2.00    0.60
   0 -16   1    1.00    0.70
   0 -16  -1    3.00    0.80
   0 -16   1    0.30    0.80
   0 -16  -1    1.80    0.90
   0  16   2   46.00    2.60
   0 -16   2   48.20    2.30
   0 -16   2   54.69    2.30
   0 -16  -2   50.49    2.70
   0 -16   2   47.30    1.50
   0 -16  -2   45.70    2.10
   0  16   3   23.60    2.40
   0 -16   3   22.60    2.10
   0 -16  -3   28.50    2.70
   0 -16   3   24.60    2.10
   0 -16  -3   24.70    1.70
   0 -16   3   24.20    1.20
   0 -16   3   26.10    1.80
   0  16   4   95.39    4.20
   0  16  -4   90.59    3.70
   0  16   4   79.99    2.90
   0 -16   4   81.99    3.80
   0 -16   4   84.59    2.70
   0 -16  -4   80.49    4.10
   0 -16  -4   85.59    3.30
   0 -16   4   85.29    3.70
   0  16   5   13.20    2.40
   0  16  -5   11.10    1.90
   0 -16  -5    9.90    1.60
   0 -16   5   10.60    2.00
   0 -16   5   12.20    1.50
   0 -16   5   10.10    2.00
   0 -16  -5   13.80    2.30
   0  16  -6   12.20    2.10
   0  16   6    9.90    2.40
   0 -16  -6   10.20    2.40
   0 -16  -6    9.90    1.70
   0 -16   6   11.60    2.10
   0 -16   6   11.40    2.20
   0  16   7   25.50    3.60
   0  16  -7   19.20    2.70
   0 -16   7   18.00    2.80
   0 -16   7   22.10    2.90
   0 -16  -7   19.10    2.50
   0 -17   0    9.70    1.40
   0  17  -1   16.40    1.20
   0  17   1   15.70    1.60
   0 -17   1   20.10    2.00
   0 -17  -1   20.90    2.00
   0 -17  -1   17.50    1.70
   0 -17   1   17.20    1.10
   0 -17   1   18.40    1.80
   0 -17  -1   17.40    1.60
   0  17   2  214.18    6.00
   0 -17   2  222.88    4.60
   0 -17  -2  209.38    6.10
   0 -17   2  211.38    5.80
   0 -17   2  216.98    5.60
   0 -17  -2  209.08    5.30
   0  17   3   33.50    2.70
   0 -17   3   37.90    2.40
   0 -17  -3   35.00    2.00
   0 -17   3   31.00    2.00
   0 -17   3   32.70    2.50
   0 -17  -3   35.10    2.60
   0 -17   3   35.10    1.40
   0  17  -4   26.60    2.20
   0  17   4   27.80    2.90
   0  17   4   26.50    1.70
   0 -17   4   25.30    1.50
   0 -17  -4   28.30    2.10
   0 -17   4   27.20    2.20
   0 -17   4   26.10    2.70
   0 -17  -4   36.10    3.40
   0  17  -5   60.89    3.30
   0  17   5   54.29    3.60
   0 -17   5   62.49    3.60
   0 -17  -5   57.69    3.80
   0 -17  -5   57.59    3.00
   0 -17   5   63.59    3.50
   0  17  -6   18.70    2.50
   0  17   6   20.30    3.00
   0 -17   6   13.30    2.20
   0 -17  -6   18.80    2.90
   0 -17   6   18.20    2.70
   0 -17  -6   17.20    2.10
   0  18   0   77.49    2.80
   0 -18   0   75.49    2.80
   0 -18   0   83.29    3.20
   0 -18   0   84.29    3.00
   0 -18   0   88.69    3.40
   0  18   1   11.70    1.50
   0  18  -1   13.60    1.20
   0 -18   1   12.40    1.80
   0 -18  -1   14.50    1.70
   0 -18  -1   18.50    1.60
   0 -18   1   11.80    1.50
   0 -18   1   12.00    1.10
   0 -18  -1    9.10    1.50
   0  18   2    1.70    1.20
   0 -18  -2    2.60    1.30
   0 -18  -2    2.10    0.80
   0 -18   2    1.20    0.50
   0 -18   2    4.50    1.10
   0 -18   2    4.30    1.20
   0  18   3  152.28    5.30
   0 -18   3  150.98    5.20
   0 -18  -3  144.09    5.30
   0 -18   3  158.88    3.50
   0 -18  -3  149.29    4.40
   0 -18   3  145.99    4.90
   0 -18   3  151.98    4.60
   0  18  -4   53.89    2.90
   0  18   4   63.89    3.70
   0  18   4   50.69    2.30
   0 -18  -4   55.09    2.70
   0 -18   4   49.20    3.00
   0 -18   4   52.69    2.00
   0 -18   4   55.69    3.20
   0 -18  -4   52.19    3.40
   0  18  -5    0.90    1.20
   0  18   5    0.20    1.60
   0 -18   5    1.00    1.40
   0 -18  -5    0.30    0.90
   0 -18  -5    1.60    1.50
   0 -18   5    2.00    1.40
   0  18  -6    2.40    1.40
   0  18   6    2.90    1.90
   0 -18  -6    0.30    1.50
   0 -18   6    2.90    1.60
   0 -18   6    2.90    1.60
   0 -18  -6    3.00    1.30
   0 -19   0    1.60    0.80
   0 -19   0    2.70    1.00
   0 -19   0    1.50    0.90
   0 -19   0    3.20    0.90
   0  19  -1   17.90    1.30
   0  19   1   17.70    1.80
   0 -19  -1   20.50    2.00
   0 -19   1   19.50    2.00
   0 -19  -1   18.90    1.70
   0 -19   1   15.80    1.90
   0 -19  -1   20.40    2.20
   0 -19   1   18.30    1.30
   0  19   2  206.38    6.10
   0 -19  -2  217.68    5.50
   0 -19   2  208.48    6.10
   0 -19   2  207.38    4.60
   0 -19  -2  210.78    6.30
   0 -19   2  211.98    5.70
   0  19   3    4.80    1.70
   0 -19   3    3.90    1.40
   0 -19   3    3.40    0.70
   0 -19   3    4.10    1.20
   0 -19  -3    4.50    1.60
   0 -19  -3    3.60    1.10
   0  19   4   11.60    2.20
   0  19  -4    9.90    1.70
   0 -19  -4    9.60    1.50
   0 -19  -4   14.20    2.30
   0 -19   4   13.00    2.00
   0 -19   4    8.70    1.80
   0 -19   4   12.90    1.20
   0  19   5   77.49    4.30
   0  19  -5   69.19    3.60
   0 -19   5   69.09    3.70
   0 -19   5   67.89    3.90
   0 -19  -5   71.69    3.30
   0 -19  -5   72.19    4.10
   0  19  -6   19.30    2.50
   0  19   6   19.20    2.90
   0 -19   6   17.70    2.70
   0 -19  -6   22.40    2.40
   0 -19  -6   14.20    2.70
   0 -19   6   22.20    2.90
   0  20   0 1394.36   25.30
   0 -20   0 1329.17   25.90
   0 -20   0 1300.07   26.00
   0 -20   0 1307.97   25.30
   0 -20   0 1313.87   25.50
   0  20  -1   17.50    1.40
   0  20   1   16.30    1.80
   0 -20   1   19.10    1.40
   0 -20  -1   20.20    2.20
   0 -20   1   18.00    1.90
   0 -20  -1   17.60    1.90
   0 -20  -1   20.90    1.90
   0 -20   1   19.00    2.10
   0  20   2   38.90    2.70
   0 -20  -2   35.90    2.10
   0 -20   2   37.60    1.50
   0 -20   2   40.80    2.40
   0 -20   2   42.00    2.60
   0 -20  -2   37.60    2.60
   0  20   3   19.20    2.40
   0 -20  -3   19.20    1.80
   0 -20  -3   20.40    2.50
   0 -20   3   16.50    2.00
   0 -20   3   16.90    1.10
   0 -20   3   22.30    2.10
   0  20   4  334.87    9.30
   0  20  -4  321.97    8.50
   0 -20   4  324.27    8.70
   0 -20  -4  322.97    9.30
   0 -20   4  325.77    9.10
   0 -20   4  334.07    8.30
   0 -20  -4  324.87    8.00
   0  20  -5    9.20    1.90
   0  20   5    7.30    1.90
   0 -20  -5    8.80    2.20
   0 -20   5    9.20    2.00
   0 -20  -5    5.50    1.30
   0 -20   5    8.90    2.10
   0  20   6   22.40    3.20
   0  20  -6   28.50    3.10
   0 -20  -6   21.20    2.40
   0 -20   6   21.60    2.70
   0 -20  -6   20.60    3.00
   0  21  -1   29.90    1.70
   0  21   1   29.90    2.10
   0 -21   1   36.40    2.40
   0 -21   1   33.50    2.50
   0 -21  -1   29.60    2.30
   0 -21  -1   30.00    2.20
   0 -21  -1   31.70    2.10
   0 -21   1   30.00    1.70
   0  21   2 1496.25   29.60
   0 -21  -2 1520.25   28.90
   0 -21   2 1544.15   27.80
   0 -21   2 1563.14   29.40
   0 -21  -2 1496.75   29.90
   0 -21   2 1493.55   29.80
   0  21   3    2.90    1.40
   0 -21  -3    4.20    1.10
   0 -21   3    5.30    0.80
   0 -21  -3    3.90    1.60
   0 -21   3    7.30    1.70
   0 -21   3    5.40    1.30
   0  21   4  112.69    5.10
   0 -21   4  118.39    4.30
   0 -21  -4  114.59    4.10
   0 -21   4  117.59    4.70
   0 -21  -4  114.29    5.10
   0  21   5   14.00    2.60
   0  21  -5   18.40    2.30
   0 -21  -5   20.10    2.20
   0 -21   5   17.40    2.40
   0 -21  -5   18.90    2.90
   0  21   6   81.59    4.70
   0  21  -6   89.39    4.60
   0 -21  -6   90.59    5.00
   0 -21   6   89.39    4.70
   0 -21  -6   84.39    3.90
   0  22   0 3479.25   61.99
   0 -22   0 3374.96   62.29
   0 -22   0 3348.57   62.79
   0 -22   0 3469.05   62.69
   0 -22   0 3399.56   62.09
   0  22   1   30.60    2.20
   0  22  -1   34.00    1.90
   0 -22  -1   31.80    2.30
   0 -22   1   34.80    2.50
   0 -22   1   34.50    2.40
   0 -22  -1   31.00    2.20
   0 -22  -1   30.80    2.50
   0 -22   1   30.70    1.80
   0  22   2  160.78    5.30
   0 -22  -2  173.08    5.70
   0 -22  -2  168.68    5.00
   0 -22   2  171.78    5.60
   0 -22   2  172.38    5.30
   0 -22  -2  156.48    5.30
   0 -22   2  162.48    4.00
   0  22   3   50.49    3.20
   0 -22   3   48.50    1.70
   0 -22   3   46.30    3.00
   0 -22   3   47.30    2.60
   0 -22  -3   47.80    2.50
   0 -22  -3   46.40    3.10
   0  22   4  494.75   12.30
   0 -22   4  472.15   11.70
   0 -22  -4  462.45   10.80
   0 -22   4  481.35   11.20
   0 -22  -4  484.25   12.30
   0  22  -5    5.70    1.60
   0  22   5    5.30    2.10
   0 -22   5    5.80    1.80
   0 -22  -5    6.50    1.90
   0 -22  -5    6.60    1.50
   0  22   6   53.09    4.20
   0  22  -6   53.29    3.60
   0 -22  -6   53.69    4.10
   0 -22   6   55.69    3.80
   0 -22  -6   54.99    3.20
   0  23   1   67.29    3.00
   0 -23   1   66.69    3.40
   0 -23  -1   66.29    3.10
   0 -23  -1   68.79    3.10
   0 -23   1   64.39    3.30
   0 -23   1   65.59    2.50
   0 -23  -1   58.89    3.30
   0  23   2 1800.72   34.50
   0 -23   2 1797.02   35.10
   0 -23  -2 1757.02   34.70
   0 -23   2 1825.62   32.70
   0 -23  -2 1751.72   34.80
   0 -23   2 1806.72   34.50
   0 -23  -2 1793.62   33.90
   0  23   3   51.39    3.30
   0 -23   3   50.49    1.70
   0 -23   3   49.40    2.70
   0 -23  -3   55.19    2.70
   0 -23   3   48.00    3.10
   0 -23  -3   47.20    3.20
   0  23   4  267.07    8.20
   0 -23  -4  259.77    8.20
   0 -23  -4  263.67    7.00
   0 -23   4  255.17    7.20
   0 -23   4  258.97    7.80
   0  23  -5   13.80    2.30
   0  23   5   12.30    2.50
   0 -23  -5   10.40    2.40
   0 -23   5   12.00    2.20
   0 -23  -5   11.90    1.80
   0  23   6  105.59    5.30
   0  23  -6  100.99    4.80
   0 -23  -6  103.19    5.50
   0 -23   6  109.59    5.20
   0 -23  -6   98.69    4.30
   0  24   0 1994.40   36.80
   0 -24   0 1970.70   37.80
   0 -24   0 1968.20   37.50
   0 -24   0 1986.10   37.20
   0 -24   0 1963.00   37.00
   0  24   1   98.79    3.70
   0 -24  -1   95.89    3.80
   0 -24   1   96.69    4.10
   0 -24  -1   96.09    4.20
   0 -24   1   98.19    3.20
   0 -24   1   91.09    3.90
   0 -24  -1   89.19    3.70
   0  24   2  185.88    5.80
   0 -24   2  184.68    6.20
   0 -24   2  180.88    4.50
   0 -24  -2  185.58    6.10
   0 -24  -2  176.38    5.40
   0 -24  -2  194.18    6.10
   0 -24   2  185.68    5.80
   0  24   3   10.60    2.10
   0 -24  -3   15.50    1.80
   0 -24  -3   15.30    2.30
   0 -24   3   15.00    2.30
   0 -24   3   12.80    1.00
   0 -24   3   15.00    1.90
   0  24   4  713.43   16.60
   0 -24  -4  705.13   15.20
   0 -24   4  713.93   16.40
   0 -24   4  727.33   15.60
   0 -24  -4  710.43   16.80
   0  24  -5   30.20    3.10
   0  24   5   26.30    3.20
   0 -24  -5   31.40    3.60
   0 -24   5   24.10    2.80
   0 -24  -5   29.40    2.60
   0  24  -6   76.29    4.30
   0  24   6   78.99    4.90
   0 -24  -6   75.29    4.80
   0 -24   6   77.89    4.50
   0 -24  -6   75.19    3.80
   0  25   0   30.60    2.00
   0 -25   0   29.70    2.00
   0  25   1   49.00    2.70
   0 -25  -1   50.49    2.80
   0 -25  -1   50.29    2.80
   0 -25   1   48.20    2.90
   0 -25  -1   49.99    3.10
   0 -25   1   46.90    2.20
   0 -25   1   43.60    2.80
   0  25   2 1543.95   30.30
   0 -25  -2 1561.44   30.70
   0 -25  -2 1555.74   30.00
   0 -25  -2 1516.75   30.90
   0 -25   2 1572.24   28.60
   0 -25   2 1560.24   30.40
   0 -25   2 1512.45   31.00
   0  25   3   34.70    3.20
   0 -25  -3   29.50    2.20
   0 -25   3   25.60    2.70
   0 -25  -3   28.60    3.00
   0 -25   3   30.00    2.30
   0  25   4  131.69    5.60
   0 -25  -4  128.59    5.50
   0 -25  -4  131.49    4.60
   0 -25   4  131.99    5.40
   0 -25   4  130.49    4.80
   0  25  -5   13.80    2.30
   0  25   5   16.60    2.80
   0 -25   5   12.40    2.20
   0 -25  -5   16.60    2.70
   0 -25  -5   13.80    1.90
   0  25  -6   45.90    3.50
   0  25   6   46.30    3.90
   0 -25   6   50.79    4.00
   0 -25  -6   45.50    3.00
   0 -25  -6   45.60    3.90
   0  26   0 1013.20   20.20
   0 -26   0 1026.20   21.10
   0 -26   0 1036.20   20.50
   0 -26   0 1010.70   20.90
   0 -26   0 1034.20   20.40
   0  26   1    6.70    1.40
   0 -26  -1    7.00    1.70
   0 -26   1    7.00    1.70
   0 -26  -1    7.90    1.50
   0 -26  -1    6.40    1.40
   0 -26   1    9.90    1.80
   0 -26   1    7.10    1.20
   0  26   2   30.10    2.40
   0 -26   2   26.70    1.60
   0 -26  -2   34.00    2.80
   0 -26   2   48.90    3.30
   0 -26  -2   33.80    2.40
   0 -26  -2   37.50    2.70
   0  26   3    5.50    1.70
   0 -26   3    3.60    1.30
   0 -26   3    4.10    1.60
   0 -26  -3    3.40    1.20
   0 -26  -3    6.50    1.80
   0  26   4  269.97    8.30
   0 -26  -4  249.68    8.10
   0 -26  -4  252.97    7.10
   0 -26   4  267.47    7.60
   0 -26   4  263.87    8.20
   0  26  -5    6.40    1.80
   0  26   5   10.70    2.40
   0 -26  -5    8.70    1.70
   0 -26   5    6.90    1.90
   0 -26  -5    8.10    2.00
   0  26  -6   33.00    3.50
   0  26   6   43.60    4.40
   0 -26  -6   37.10    3.90
   0 -26  -6   33.30    2.70
   0 -26   6   43.70    4.20
   0 -27   0   15.90    1.70
   0 -27   0   18.20    2.00
   0 -27   0   14.10    1.80
   0 -27   0   15.50    1.70
   0  27   1    4.90    1.30
   0 -27   1    5.30    1.40
   0 -27   1    5.40    1.10
   0 -27  -1    5.70    1.30
   0 -27  -1    4.80    1.50
   0 -27   1    4.10    1.30
   0 -27  -1    2.90    1.20
   0  27   2  388.86    9.70
   0 -27   2  402.46    8.40
   0 -27   2  377.46   10.50
   0 -27   2  388.06   10.00
   0 -27  -2  375.96    9.50
   0 -27  -2  387.06   10.40
   0 -27  -2  376.26    9.90
   0  27   3   36.10    3.20
   0 -27  -3   37.80    3.50
   0 -27   3   35.50    2.70
   0 -27   3   32.00    3.30
   0 -27  -3   29.70    2.30
   0 -27  -3   31.50    2.70
   0  27   4   28.80    3.10
   0 -27  -4   34.80    3.50
   0 -27  -4   33.70    2.40
   0 -27   4   36.30    2.70
   0 -27   4   37.30    3.50
   0  27  -5    5.80    1.80
   0  27   5    5.90    2.10
   0 -27   5    4.00    1.60
   0 -27  -5    4.10    1.90
   0 -27  -5    6.80    1.50
   0 -28   0  554.44   12.20
   0 -28   0  578.84   13.00
   0 -28   0  548.35   12.60
   0 -28   0  551.54   12.30
   0  28   1   32.70    2.30
   0 -28   1   32.50    2.60
   0 -28  -1   37.10    2.40
   0 -28  -1   37.00    2.80
   0 -28  -1   38.50    2.50
   0 -28   1   35.80    2.00
   0 -28   1   34.60    2.60
   0  28   2    3.10    1.30
   0 -28  -2    6.50    1.60
   0 -28  -2    4.00    1.20
   0 -28   2    5.60    1.80
   0 -28   2    3.10    0.90
   0 -28  -2    4.80    1.40
   0 -28   2    3.30    1.40
   0  28   3   24.00    2.60
   0 -28  -3   28.70    3.10
   0 -28  -3   28.10    2.60
   0 -28   3   25.80    2.60
   0 -28  -3   24.10    2.80
   0 -28   3   29.90    3.20
   0  28   4   37.10    3.00
   0 -28  -4   39.00    2.70
   0 -28   4   44.10    2.90
   0 -28   4   45.60    4.10
   0 -28  -4   39.00    3.30
   0  28  -5    4.20    1.80
   0  28   5    1.70    1.60
   0 -28   5    4.70    1.90
   0 -28  -5    2.70    1.20
   0 -28  -5    5.70    2.00
   0 -29   0    6.40    1.40
   0 -29   0    9.10    1.60
   0 -29   0    8.40    1.40
   0 -29   0    8.90    1.40
   0  29   1    9.30    1.60
   0 -29  -1    9.40    1.60
   0 -29  -1   10.80    1.90
   0 -29  -1   11.40    1.90
   0 -29   1    8.50    1.70
   0 -29   1   12.70    1.80
   0 -29   1    9.50    1.30
   0 -29  -1   12.20    1.90
   0  29   2   39.10    2.80
   0 -29   2   42.20    2.00
   0 -29  -2   44.20    3.00
   0 -29  -2   47.00    3.40
   0 -29  -2   43.10    2.70
   0 -29   2   42.10    3.20
   0 -29   2   40.40    3.00
   0  29   3   12.40    2.10
   0 -29  -3   10.70    2.00
   0 -29   3   11.80    2.00
   0 -29   3    8.40    2.00
   0 -29  -3   10.30    1.70
   0 -29  -3   11.90    2.30
   0  29   4    7.40    1.90
   0 -29   4    8.70    1.80
   0 -29  -4    8.70    2.10
   0 -29  -4    7.10    1.50
   0 -29   4    5.80    1.90
   0  29   5   37.50    3.90
   0  29  -5   32.40    3.40
   0 -29   5   40.80    4.00
   0 -29  -5   38.10    4.00
   0 -29  -5   34.80    2.60
   0 -30   0    6.40    1.30
   0 -30   0    8.80    1.70
   0 -30   0    8.70    1.40
   0 -30   0    6.70    1.40
   0 -30  -1    2.20    1.30
   0 -30  -1    0.40    1.00
   0 -30  -1    1.70    1.00
   0 -30   1    0.20    1.00
   0 -30  -1    1.40    1.10
   0 -30   1    0.80    1.10
   0 -30   1    0.80    0.80
   0  30   2   18.30    2.30
   0 -30   2   16.70    1.60
   0 -30  -2   15.10    2.20
   0 -30   2   15.10    2.40
   0 -30  -2   16.60    2.20
   0 -30   2   15.70    2.30
   0 -30  -2   16.60    2.50
   0  30   3   44.10    3.20
   0 -30  -3   43.40    3.30
   0 -30  -3   46.40    2.90
   0 -30  -3   43.80    3.20
   0 -30   3   49.90    3.20
   0 -30   3   47.40    3.70
   0  30   4   14.50    2.30
   0 -30  -4   14.20    2.00
   0 -30   4   15.70    2.30
   0 -30  -4   16.20    2.60
   0 -30  -4   16.40    2.50
   0 -30   4   21.70    3.10
   0  30   5    0.20    1.70
   0  30  -5    1.20    1.60
   0 -30  -5   -0.30    1.50
   0 -30   5    1.90    1.70
   0 -30  -5    0.80    1.10
   0 -31   0    7.50    1.40
   0 -31   0    6.70    1.40
   0 -31   0    6.40    1.30
   0 -31   0    6.90    1.50
   0 -31  -1    7.90    1.70
   0 -31  -1    9.60    1.60
   0 -31  -1    6.30    1.50
   0 -31  -1    8.50    1.60
   0 -31   1   11.40    1.50
   0 -31   1    8.50    1.80
   0 -31   1    9.80    1.80
   0  31   2  173.28    5.80
   0 -31  -2  177.18    6.00
   0 -31  -2  173.78    5.90
   0 -31   2  176.88    4.80
   0 -31   2  172.18    6.40
   0 -31  -2  182.28    6.70
   0 -31   2  174.08    6.30
   0  31   3    4.90    1.70
   0 -31   3    6.80    1.80
   0 -31  -3    6.30    1.70
   0 -31  -3    5.80    1.80
   0 -31   3    8.10    2.20
   0 -31  -3    6.50    1.50
   0  31   4   20.00    2.70
   0 -31  -4   20.10    2.60
   0 -31   4   23.20    2.70
   0 -31  -4   30.30    3.40
   0 -31  -4   19.70    2.30
   0 -31   4   20.80    3.00
   0  31  -5   18.10    2.80
   0  31   5   19.30    2.90
   0 -31  -5   16.60    2.20
   0 -31   5   18.10    3.10
   0 -31  -5   15.90    2.60
   0 -32   0  707.33   15.80
   0 -32   0  738.83   16.20
   0 -32   1   20.20    1.70
   0 -32   1   22.10    2.50
   0 -32  -1   19.80    2.40
   0 -32  -1   19.50    2.20
   0 -32   1   25.70    2.70
   0 -32  -1   21.10    2.20
   0 -32  -1   25.40    2.50
   0  32   2   37.80    2.70
   0 -32   2   39.30    3.10
   0 -32  -2   31.90    2.60
   0 -32   2   31.50    1.90
   0 -32  -2   35.30    3.10
   0 -32  -2   30.50    2.50
   0 -32   2   36.20    3.00
   0  32   3   22.00    2.70
   0 -32  -3   16.30    2.50
   0 -32  -3   19.80    2.30
   0 -32   3   19.00    2.50
   0 -32   3   19.10    3.10
   0 -32  -3   18.80    2.50
   0  32   4   65.89    4.00
   0 -32   4   70.09    4.60
   0 -32   4   69.89    4.00
   0 -32  -4   75.79    3.70
   0 -32  -4   68.09    4.20
   0 -32  -4   70.29    4.30
   0  32   5    1.90    1.70
   0  32  -5    3.90    2.00
   0 -32   5    3.30    2.00
   0 -32  -5    3.60    1.80
   0 -32  -5    2.30    1.30
   0 -33   0   20.10    2.20
   0 -33   0   18.20    2.10
   0 -33  -1   39.30    2.90
   0 -33   1   43.80    2.30
   0 -33   1   38.80    2.90
   0 -33  -1   42.20    2.80
   0 -33  -1   42.30    2.70
   0 -33   1   38.40    2.80
   0 -33  -1   37.70    2.60
   0 -33  -2  506.35   13.30
   0 -33   2  517.75   12.00
   0 -33   2  513.35   13.00
   0 -33  -2  513.95   12.60
   0 -33  -2  528.55   12.50
   0 -33   2  499.05   12.80
   0  33   3   22.50    2.70
   0 -33  -3   23.40    3.20
   0 -33  -3   22.40    2.50
   0 -33  -3   23.50    2.80
   0 -33   3   27.80    3.10
   0 -33   3   24.20    3.30
   0  33   4   38.90    3.30
   0 -33  -4   33.20    3.60
   0 -33  -4   40.90    3.50
   0 -33  -4   32.20    2.70
   0 -33   4   40.20    4.20
   0 -33   4   36.40    3.00
   0 -34   0  859.01   18.60
   0 -34   0  844.82   18.30
   0 -34  -1   48.90    3.20
   0 -34   1   49.60    3.20
   0 -34  -1   46.20    2.90
   0 -34  -1   48.10    2.90
   0 -34   1   46.80    3.10
   0 -34   1   45.70    2.40
   0 -34  -1   53.59    3.10
   0 -34   2   67.39    3.80
   0 -34  -2   58.29    3.50
   0 -34  -2   62.09    3.40
   0 -34  -2   60.69    3.90
   0 -34   2   60.79    3.60
   0  34   3   30.00    3.00
   0 -34   3   28.20    3.40
   0 -34  -3   21.70    2.50
   0 -34   3   31.90    3.30
   0 -34  -3   32.30    3.30
   0 -34  -3   27.90    3.40
   0  34   4  188.68    6.80
   0 -34  -4  172.98    6.20
   0 -34   4  196.58    6.90
   0 -34  -4  186.48    7.10
   0 -34  -4  182.78    7.30
   0 -34   4  189.78    7.70
   0 -35   0   30.10    2.50
   0 -35   1   33.30    2.70
   0 -35  -1   35.80    2.60
   0 -35   1   30.00    2.00
   0 -35  -1   34.10    2.50
   0 -35   1   31.40    2.60
   0 -35  -1   34.20    2.70
   0 -35  -1   31.60    2.40
   0 -35  -2  531.05   13.90
   0 -35   2  543.45   13.60
   0 -35  -2  550.34   13.10
   0 -35  -2  563.24   13.40
   0 -35   2  544.85   13.60
   0  35   3   39.30    5.10
   0 -35  -3   36.60    3.50
   0 -35  -3   38.80    3.00
   0 -35   3   37.10    3.20
   0 -35  -3   41.30    3.60
   0 -35   3   41.90    3.90
   0  35   4   68.99    4.10
   0 -35   4   79.89    4.40
   0 -35  -4   73.39    4.70
   0 -35  -4   74.39    4.00
   0 -35  -4   74.59    4.50
   0 -35   4   71.99    4.90
   0 -36   0  883.21   18.30
   0 -36   0  866.81   19.20
   0 -36   0  895.61   19.00
   0 -36  -1   52.69    3.40
   0 -36  -1   52.09    2.90
   0 -36   1   54.69    3.30
   0 -36   1   47.00    3.10
   0 -36   1   49.99    2.50
   0 -36  -1   50.69    3.00
   0 -36  -1   47.50    3.00
   0 -36  -2   72.49    3.70
   0 -36   2   60.79    3.70
   0 -36  -2   65.59    3.70
   0 -36  -2   63.99    3.50
   0 -36  -2   65.19    4.10
   0 -36   2   71.49    3.90
   0 -36   3    3.90    1.80
   0 -36  -3    5.50    1.70
   0 -36  -3    4.80    1.60
   0 -36  -3    4.80    1.90
   0 -36   3    4.20    1.80
   0  36   4  183.18    6.70
   0 -36   4  183.68    6.90
   0 -36  -4  189.78    6.60
   0 -36  -4  191.08    7.20
   0 -36   4  194.08    8.00
   0 -36  -4  186.18    7.50
   0 -37   0   18.10    2.10
   0 -37   0   18.00    2.20
   0 -37   0   19.90    2.00
   0 -37   1   14.70    1.70
   0 -37   1   16.70    2.30
   0 -37   1   11.30    2.00
   0 -37  -1   13.70    2.20
   0 -37  -1   14.20    2.00
   0 -37  -1   13.20    2.00
   0 -37  -1   14.30    1.90
   0 -37   2  404.76   11.10
   0 -37   2  403.76   11.10
   0 -37  -2  412.66   10.70
   0 -37  -2  398.16   10.60
   0 -37  -2  429.76   11.10
   0 -37  -2  408.36   11.40
   0 -37  -3   11.70    2.50
   0 -37  -3   16.40    2.60
   0 -37   3    7.50    2.20
   0 -37   3   12.60    2.40
   0 -37  -3   10.10    1.90
   0 -38   0  351.66    8.80
   0 -38   0  347.27    9.50
   0 -38   0  336.07    9.10
   0 -38  -1   14.30    2.30
   0 -38  -1   15.90    2.10
   0 -38  -1   12.00    1.90
   0 -38   1   13.90    2.20
   0 -38  -1   13.30    1.90
   0 -38   1   14.40    1.70
   0 -38   1   16.50    2.30
   0 -38   2   31.70    3.20
   0 -38   2   28.10    3.00
   0 -38  -2   26.30    2.60
   0 -38  -2   33.80    2.70
   0 -38  -2   26.30    3.00
   0 -38  -2   25.70    2.70
   0 -38  -3    2.30    1.40
   0 -38  -3    1.80    1.50
   0 -38   3    1.90    1.70
   0 -38  -3    3.30    1.70
   0 -38   3    2.90    1.70
   0 -39   0    5.70    1.50
   0 -39   0    7.60    1.40
   0 -39   0    6.10    1.50
   0 -39  -1    2.40    1.30
   0 -39  -1    4.60    1.40
   0 -39   1    1.90    1.30
   0 -39  -1    3.90    1.50
   0 -39   1    2.40    1.00
   0 -39  -1    3.40    1.20
   0 -39   1    4.00    1.40
   0 -39   2  155.18    6.00
   0 -39  -2  150.28    5.80
   0 -39  -2  160.28    5.80
   0 -39   2  149.39    5.90
   0 -39  -2  150.38    6.20
   0 -39  -2  151.68    5.60
   0 -39  -3   18.10    2.50
   0 -39  -3   17.00    2.90
   0 -39   3   16.00    2.60
   0 -39   3   19.00    2.80
   0 -39  -3   17.80    2.60
   0 -40   0   18.20    2.30
   0 -40   0   23.30    2.70
   0 -40   0   20.20    2.10
   0 -40   1    4.90    1.50
   0 -40   1    2.70    1.00
   0 -40  -1    3.80    1.60
   0 -40  -1    3.30    1.40
   0 -40  -1    3.90    1.30
   0 -40   1    3.60    1.50
   0 -40  -1    2.40    1.20
   0 -40  -2    4.10    1.40
   0 -40  -2    3.20    1.40
   0 -40   2    1.80    1.50
   0 -40  -2    2.50    1.30
   0 -40  -2    3.50    1.60
   0 -40   2    2.60    1.40
   0 -41   0    1.20    1.10
   0 -41   0    0.80    1.00
   0 -41   0    0.10    1.00
   0 -41  -1    0.00    1.10
   0 -41   1    1.40    1.30
   0 -41   1    1.50    1.20
   0 -41  -1    0.20    1.20
   0 -41   2    3.10    1.50
   0 -41  -2    4.90    1.80
   0 -41   2    4.40    1.70
   0 -41  -2    3.80    1.40
   0 -41  -2    6.80    1.70
   0 -42   0    1.20    1.10
   0 -42   0    2.60    1.20
   0 -42   0    1.40    1.30
   0 -42   1    0.60    1.20
   0 -42  -1    0.80    1.10
   0 -42   1    3.00    1.40
   0 -42  -1    1.80    1.30
  -1   0   7    0.00    1.50
   1   0  -7    0.80    1.30
   1   0  -6  205.88    6.20
  -1   0   6  198.28    6.60
  -1   0   5    0.50    1.20
   1   0  -5    1.80    1.20
   1   0  -5    2.20    1.10
  -1   0   5    1.50    0.90
  -1   0   4   16.80    1.90
  -1   0   4   16.90    1.50
   1   0  -4   17.90    1.80
   1   0  -4   21.90    1.80
  -1   0   3    0.10    0.70
  -1   0   3    1.10    0.70
  -1   0   3    2.20    0.60
   1   0  -3    0.90    0.70
   1   0  -3    1.50    0.70
   1   0  -2 1005.00   18.70
  -1   0   2  998.60   18.50
  -1   0   2 1005.60   18.80
   1   0  -2 1030.40   19.00
  -1   0   2  989.70   18.50
  -1   0   1    1.00    0.40
  -1   0   0  114.89    2.50
   1   0   0  116.79    2.40
  -1   0   0  112.29    2.40
  -1   0  -1    6.60    0.60
   1   0   1   10.50    0.90
   1   0   2    0.40    0.60
   1   0   2    1.40    0.60
  -1   0  -2    0.50    0.60
  -1   0  -2    0.70    0.60
  -1   0  -3    1.40    0.90
   1   0   3    1.20    0.90
   1   0   3    1.70    0.80
  -1   0  -3    0.20    0.80
  -1   0  -4    5.90    1.40
   1   0   4    4.50    1.40
   1   0   4    3.10    1.00
  -1   0  -4    3.90    1.10
   1   0   5    0.10    1.20
   1   0   5    0.60    1.00
  -1   0  -5    0.60    1.10
  -1   0  -6    7.30    1.60
   1   0   6   12.10    2.30
   1   0   6   10.80    1.80
   1   0   7   -0.40    1.10
   1   0   7    1.10    1.70
  -1   0  -7    2.10    1.40
  -1   1   7   12.00    2.40
   1   1  -7   12.00    2.00
   1  -1  -7    9.80    1.90
  -1  -1   7   10.30    2.30
  -1   1   6    5.40    1.80
   1   1  -6    9.50    1.60
   1  -1  -6    7.50    1.60
  -1  -1   6   10.90    1.90
  -1  -1   6    7.60    1.90
   1   1  -5   52.89    2.90
  -1   1   5   56.39    3.10
   1   1  -5   54.89    3.00
  -1   1   5   53.39    2.50
   1  -1  -5   58.79    3.10
   1  -1  -5   57.49    2.90
  -1  -1   5   58.99    3.10
  -1  -1   5   57.59    2.60
   1   1  -4  358.56    8.40
  -1   1   4  366.36    8.00
  -1   1   4  371.66    8.70
   1   1  -4  372.86    8.70
  -1  -1   4  374.46    8.30
   1  -1  -4  383.36    8.90
  -1  -1   4  363.06    8.20
  -1  -1   4  371.46    8.60
   1  -1  -4  374.86    8.50
  -1   1   3  150.08    3.90
   1   1  -3  156.98    4.20
  -1   1   3  152.88    3.80
   1   1  -3  158.18    4.20
  -1   1   3  159.38    4.30
  -1  -1   3  152.28    4.00
  -1  -1   3  154.08    3.90
   1  -1  -3  157.18    4.30
  -1  -1   3  155.38    4.20
   1  -1  -3  152.08    4.10
  -1   1   2   29.20    1.40
  -1   1   2   30.10    1.10
   1   1  -2   27.90    1.40
  -1   1   2   29.00    1.20
   1   1  -2   28.30    1.40
   1  -1  -2   28.30    1.50
  -1  -1   2   29.00    1.30
   1  -1  -2   30.40    1.40
  -1  -1   2   30.40    1.40
  -1  -1   2   29.80    1.30
   1   1  -1  636.14   11.90
  -1   1   1  646.14   11.90
  -1   1   1  621.44   11.50
   1  -1  -1  646.14   11.70
   1  -1  -1  636.84   11.50
   1  -1  -1  651.93   12.00
  -1  -1   1  620.94   11.60
  -1  -1   1  629.24   11.90
   1   1   0  200.88    3.90
  -1   1   0  195.68    3.80
  -1   1   0  195.88    3.70
   1  -1   0  196.78    3.80
   1  -1   0  193.38    3.80
  -1  -1   0  198.28    4.10
  -1  -1   0  189.18    3.90
  -1   1  -1  634.74   12.10
  -1   1  -1  663.93   12.20
   1   1   1  661.03   12.40
  -1  -1  -1  661.43   12.40
   1  -1   1  677.93   12.20
   1  -1   1  667.73   12.40
  -1  -1  -1  656.73   12.20
  -1   1  -2   51.59    1.80
  -1   1  -2   49.10    1.90
   1   1   2   51.09    2.10
   1   1   2   51.99    1.90
   1  -1   2   52.29    1.90
  -1  -1  -2   51.19    2.10
  -1  -1  -2   50.89    1.80
   1  -1   2   50.69    1.90
   1   1   3  560.44   12.00
   1   1   3  569.74   11.60
  -1   1  -3  565.34   11.60
  -1   1  -3  581.34   11.90
  -1  -1  -3  577.94   11.60
  -1  -1  -3  568.54   12.00
   1  -1   3  577.04   11.60
   1  -1   3  555.94   11.80
   1   1   4    1.70    1.20
   1   1   4    2.50    1.00
  -1   1  -4    1.90    0.90
  -1   1  -4    0.30    1.10
   1  -1   4    1.90    1.10
   1  -1   4    1.00    0.90
  -1  -1  -4    1.40    1.20
  -1  -1  -4    1.40    0.90
   1   1   5   22.50    1.90
   1   1   5   28.90    2.80
  -1   1  -5   27.70    2.40
   1  -1   5   22.60    2.20
   1  -1   5   20.60    2.40
  -1  -1  -5   25.60    2.30
   1   1   6   17.10    2.60
   1   1   6   18.90    2.10
  -1   1  -6   17.60    2.20
   1  -1   6   13.70    2.40
   1  -1   6   15.70    2.00
  -1  -1  -6   13.10    2.00
   1   1   7   19.10    2.90
   1   1   7   14.80    2.40
  -1   1  -7   13.40    2.10
  -1  -1  -7   17.70    2.50
   1  -1   7   15.60    2.70
   1  -1   7   17.30    2.30
   1   2  -7   16.80    2.30
  -1   2   7   19.40    2.90
  -1  -2   7   18.00    2.70
   1  -2  -7   20.00    2.40
   1   2  -6   34.40    2.60
  -1   2   6   39.20    3.10
  -1  -2   6   36.00    2.90
   1  -2  -6   36.10    2.60
  -1  -2   6   33.10    2.40
  -1   2   5   56.59    2.50
  -1   2   5   56.99    3.10
   1   2  -5   52.59    2.90
   1   2  -5   51.49    2.90
  -1  -2   5   56.49    2.70
  -1  -2   5   53.89    3.10
   1  -2  -5   48.40    3.00
   1  -2  -5   52.69    2.80
  -1   2   4    2.20    1.10
  -1   2   4    1.80    0.80
   1   2  -4    3.60    1.10
  -1  -2   4    3.50    1.20
  -1  -2   4    2.00    1.00
  -1  -2   4    2.30    0.90
   1  -2  -4    1.60    0.90
   1  -2  -4    2.80    1.10
  -1   2   3  718.63   14.20
  -1   2   3  703.83   13.50
   1   2  -3  682.23   14.00
   1   2  -3  714.73   14.10
  -1  -2   3  677.63   13.80
   1  -2  -3  720.03   14.00
  -1  -2   3  706.63   13.80
  -1  -2   3  719.23   14.00
   1  -2  -3  711.43   14.20
   1   2  -2  217.08    4.90
  -1   2   2  208.68    4.90
  -1   2   2  217.78    4.40
  -1   2   2  215.58    4.60
   1   2  -2  218.38    4.90
   1  -2  -2  214.28    4.80
   1  -2  -2  221.08    5.10
  -1  -2   2  215.28    4.80
  -1  -2   2  215.28    4.70
  -1  -2   2  212.08    4.80
  -1   2   1 1645.44   30.30
  -1   2   1 1658.83   30.10
   1   2  -1 1661.23   30.90
   1  -2  -1 1694.43   31.60
   1  -2  -1 1694.43   29.90
  -1  -2   1 1681.93   31.40
  -1  -2   1 1661.63   31.30
   1  -2  -1 1690.03   30.10
   1   2   0   41.70    1.20
  -1   2   0   39.60    1.00
  -1  -2   0   38.70    1.10
  -1  -2   0   39.20    1.40
   1  -2   0   38.70    1.10
   1  -2   0   40.30    1.10
   1  -2   0   42.40    1.00
  -1   2  -1 2503.05   46.70
  -1   2  -1 2668.93   47.40
   1   2   1 2604.34   48.50
   1  -2   1 2668.53   47.10
  -1  -2  -1 2547.55   47.50
   1  -2   1 2393.26   46.00
  -1  -2  -1 2568.74   47.60
   1  -2   1 2640.94   48.10
   1  -2   1 2497.65   48.30
   1   2   2    3.00    0.80
  -1   2  -2    1.30    0.50
   1   2   2    2.50    0.70
  -1   2  -2    1.90    0.70
   1  -2   2    1.80    0.70
   1  -2   2    2.50    0.70
   1  -2   2    1.60    0.70
  -1  -2  -2    2.40    0.60
  -1  -2  -2    3.90    0.90
   1   2   3  357.86    7.80
   1   2   3  354.96    8.30
  -1   2  -3  367.76    8.00
  -1   2  -3  348.47    7.80
  -1  -2  -3  364.96    8.40
   1  -2   3  349.27    7.90
  -1  -2  -3  360.86    7.80
   1  -2   3  355.46    7.90
  -1   2  -4    1.00    1.10
   1   2   4    1.20    1.20
   1   2   4   -0.40    0.80
  -1   2  -4    0.70    0.90
  -1  -2  -4    0.50    0.90
  -1  -2  -4    0.70    1.10
   1  -2   4    1.10    1.10
   1  -2   4    1.80    0.90
   1   2   5  218.98    6.90
   1   2   5  225.08    6.10
  -1   2  -5  226.38    6.20
  -1  -2  -5  218.38    6.10
   1  -2   5  221.38    6.70
   1  -2   5  220.38    6.10
   1   2   6    4.50    1.80
  -1   2  -6    4.00    1.50
   1   2   6    4.20    1.30
  -1  -2  -6    5.30    1.60
   1  -2   6    4.60    1.80
   1  -2   6    5.70    1.50
   1   2   7   35.30    3.80
  -1   2  -7   36.20    2.90
   1  -2   7   37.80    2.80
   1  -2   7   39.10    3.70
  -1  -2  -7   41.30    2.80
   1   3  -7   41.70    3.10
  -1   3   7   44.30    4.00
   1  -3  -7   42.40    3.00
  -1  -3   7   45.70    3.60
   1   3  -6    2.40    1.20
  -1   3   6    1.40    1.40
  -1  -3   6   -1.10    1.10
  -1  -3   6    1.40    1.20
   1  -3  -6   -0.40    1.10
  -1   3   5  190.58    5.90
   1   3  -5  181.48    5.50
  -1   3   5  185.68    5.00
  -1  -3   5  178.88    5.70
   1  -3  -5  200.48    6.10
   1  -3  -5  186.48    5.50
  -1  -3   5  185.18    5.50
  -1  -3   5  179.08    5.40
  -1   3   4   94.69    3.60
  -1   3   4   92.59    2.90
   1   3  -4   94.19    3.40
   1   3  -4   92.09    3.40
  -1  -3   4   95.89    3.30
  -1  -3   4   92.59    3.30
   1  -3  -4   94.79    3.30
   1  -3  -4   86.39    3.50
  -1  -3   4   87.69    3.40
  -1   3   3  846.72   16.90
   1   3  -3  843.32   16.70
   1   3  -3  859.81   16.70
  -1   3   3  866.51   16.10
   1  -3  -3  852.91   17.00
   1  -3  -3  869.51   16.70
  -1  -3   3  852.71   16.60
  -1  -3   3  863.11   16.50
  -1  -3   3  865.11   16.60
   1   3  -2   50.79    1.80
  -1   3   2   47.40    1.30
  -1   3   2   47.40    1.80
  -1  -3   2   46.90    1.70
  -1  -3   2   49.90    1.70
   1  -3  -2   49.80    1.80
  -1  -3   2   48.50    1.80
   1  -3  -2   49.40    2.00
  -1   3   1 3922.81   71.49
   1   3  -1 3791.52   70.89
  -1  -3   1 3671.43   70.29
   1  -3  -1 3997.90   69.89
  -1  -3   1 3801.52   71.29
  -1   3   0  196.88    3.80
  -1  -3   0  188.18    3.90
  -1  -3   0  188.58    4.30
   1  -3   0  191.78    3.80
   1  -3   0  200.68    3.80
   1  -3   0  193.48    4.00
  -1   3  -1  108.49    2.40
   1   3   1  106.29    2.80
   1  -3   1  106.79    2.60
  -1  -3  -1  106.89    2.90
   1  -3   1  109.09    2.20
  -1  -3  -1  105.59    2.60
   1  -3   1  110.59    2.70
   1   3   2    6.70    0.90
  -1   3  -2    8.80    0.90
   1   3   2    6.40    1.10
  -1   3  -2    8.80    0.90
   1  -3   2    8.70    0.90
   1  -3   2    9.30    1.00
  -1  -3  -2    7.80    0.90
  -1  -3  -2    7.80    1.20
   1  -3   2    9.80    1.10
   1   3   3 1211.08   23.50
   1   3   3 1217.88   22.90
  -1   3  -3 1218.18   23.00
  -1   3  -3 1195.38   22.90
   1  -3   3 1185.88   23.00
   1  -3   3 1247.68   23.10
  -1  -3  -3 1230.78   23.60
   1  -3   3 1188.88   22.90
  -1  -3  -3 1219.28   23.00
  -1   3  -4    1.00    1.00
   1   3   4    0.70    0.80
   1   3   4    0.10    1.20
  -1   3  -4    0.50    0.90
  -1  -3  -4    1.10    1.20
   1  -3   4    1.80    1.00
   1  -3   4    0.80    1.10
  -1  -3  -4    0.30    0.80
   1   3   5   53.79    2.80
  -1   3  -5   48.70    2.80
   1   3   5   62.79    3.50
   1  -3   5   49.70    3.10
   1  -3   5   47.60    2.80
  -1  -3  -5   62.39    3.60
  -1  -3  -5   52.39    2.80
   1   3   6    6.00    2.00
   1   3   6    7.30    1.50
  -1   3  -6    6.10    1.50
   1  -3   6    5.70    1.50
   1  -3   6    2.60    1.60
  -1  -3  -6    4.80    1.50
  -1   3  -7   49.40    3.30
   1   3   7   56.39    4.10
   1  -3   7   50.99    3.20
   1  -3   7   55.39    3.60
  -1  -3  -7   61.19    3.50
  -1   4   7   32.30    3.50
   1   4  -7   29.00    2.90
  -1  -4   7   34.10    3.40
   1  -4  -7   27.50    2.80
  -1   4   6   44.00    3.80
   1   4  -6   32.30    2.40
  -1  -4   6   34.30    2.70
  -1  -4   6   28.50    2.40
   1  -4  -6   35.70    2.60
   1   4  -5  222.88    6.40
  -1   4   5  227.48    5.80
  -1   4   5  232.68    6.80
   1  -4  -5  228.38    6.30
  -1  -4   5  243.48    6.40
  -1  -4   5  231.58    6.50
  -1  -4   5  230.38    6.40
   1  -4  -5  235.08    6.90
  -1   4   4    1.00    1.20
   1   4  -4    0.50    0.90
  -1   4   4    0.20    0.70
   1   4  -4    1.20    0.90
   1  -4  -4    1.70    0.90
  -1  -4   4   -0.30    0.80
   1  -4  -4    1.30    1.10
  -1  -4   4   -0.20    0.90
  -1  -4   4    0.90    0.90
   1   4  -3 1164.68   21.80
  -1   4   3 1149.78   21.10
   1   4  -3 1109.19   21.80
  -1   4   3 1116.49   22.00
  -1  -4   3 1158.28   21.70
   1  -4  -3 1144.49   21.70
  -1  -4   3 1141.99   21.80
  -1  -4   3 1170.88   21.70
   1  -4  -3 1182.88   22.30
   1   4  -2  133.49    3.30
  -1   4   2  125.39    2.70
  -1   4   2  135.29    3.60
   1  -4  -2  127.79    3.50
   1  -4  -2  131.09    3.30
  -1  -4   2  127.89    3.20
  -1  -4   2  134.69    3.30
  -1  -4   2  128.29    3.50
  -1   4   1  219.28    4.80
   1   4  -1  220.18    4.70
  -1  -4   1  223.28    4.60
   1  -4  -1  227.18    4.50
   1  -4  -1  227.88    4.90
  -1  -4   1  228.98    4.70
   1   4   0   51.89    1.50
  -1   4   0   53.49    1.30
   1  -4   0   54.49    1.30
  -1  -4   0   57.79    1.90
   1  -4   0   55.59    1.40
   1  -4   0   50.69    1.20
  -1  -4   0   53.49    1.50
   1  -4   0   54.69    1.60
  -1   4  -1 6219.88  109.39
   1   4   1 6150.88  112.29
   1  -4   1 6113.19  111.29
   1  -4   1 5571.84  109.69
  -1  -4  -1 6085.49  110.59
  -1  -4  -1 6090.69  111.79
   1  -4   1 5992.80  110.99
  -1   4  -2   57.19    1.90
   1   4   2   57.59    2.00
   1   4   2   57.99    2.40
  -1   4  -2   56.89    1.80
  -1  -4  -2   54.89    2.00
   1  -4   2   55.09    1.90
  -1  -4  -2   55.99    2.40
   1  -4   2   54.59    1.80
   1   4   3   72.39    2.70
   1   4   3   86.59    3.30
  -1   4  -3   71.79    2.60
  -1   4  -3   74.89    2.70
  -1  -4  -3   80.39    3.20
   1  -4   3   72.29    2.70
   1  -4   3   76.69    2.80
   1  -4   3   74.49    2.60
  -1  -4  -3   70.89    2.70
  -1   4  -4   36.30    2.20
   1   4   4   33.20    2.60
  -1   4  -4   42.70    2.40
   1   4   4   39.80    2.10
   1  -4   4   37.40    2.20
   1  -4   4   38.70    2.20
  -1  -4  -4   39.10    2.20
  -1  -4  -4   41.80    2.70
   1  -4   4   37.90    2.40
   1   4   5  573.34   13.60
   1   4   5  570.44   12.40
  -1   4  -5  573.74   12.70
   1  -4   5  588.94   12.80
  -1  -4  -5  589.54   13.70
  -1  -4  -5  581.84   12.70
   1  -4   5  572.64   13.00
   1   4   6    5.40    2.00
  -1   4  -6    3.50    1.40
   1   4   6    4.50    1.30
   1  -4   6    5.40    1.70
  -1  -4  -6    3.90    1.30
   1  -4   6    3.90    1.30
  -1   4  -7   34.40    2.80
   1   4   7   32.60    3.70
   1  -4   7   34.50    2.80
   1  -4   7   26.80    2.90
  -1  -4  -7   33.60    3.10
   1   5  -7   37.40    2.90
  -1   5   7   37.00    3.80
  -1  -5   7   40.20    3.70
   1  -5  -7   39.00    2.90
   1   5  -6    4.20    1.50
  -1   5   6    4.00    1.70
   1  -5  -6    3.60    1.30
  -1  -5   6    3.70    1.60
  -1  -5   6    3.80    1.40
  -1   5   5  466.75   11.20
  -1   5   5  456.85    9.90
   1   5  -5  452.15   10.70
  -1  -5   5  465.65   10.70
   1  -5  -5  478.25   11.40
   1  -5  -5  465.05   10.60
  -1  -5   5  454.85   10.60
  -1  -5   5  481.15   10.70
   1   5  -4   42.00    2.30
   1   5  -4   47.40    2.50
  -1   5   4   42.30    2.60
  -1   5   4   44.70    1.90
   1  -5  -4   47.70    2.70
  -1  -5   4   44.10    2.30
   1  -5  -4   43.80    2.30
  -1  -5   4   46.60    2.40
  -1  -5   4   42.90    2.30
  -1   5   3  225.88    5.70
   1   5  -3  232.48    5.60
  -1   5   3  216.08    4.80
   1   5  -3  220.38    5.40
  -1  -5   3  222.68    5.40
   1  -5  -3  215.18    5.70
   1  -5  -3  217.08    5.30
  -1  -5   3  225.28    5.30
  -1  -5   3  222.88    5.50
  -1   5   2   14.40    1.30
   1   5  -2   12.20    1.00
  -1   5   2   13.20    0.60
  -1  -5   2   15.00    1.30
   1  -5  -2   13.20    1.00
   1  -5  -2   12.40    1.20
  -1  -5   2   12.90    1.00
  -1  -5   2   14.00    1.00
  -1   5   1 5686.63  104.89
   1   5  -1 5478.25  104.59
  -1  -5   1 5614.94  104.69
   1  -5  -1 5866.51  106.09
   1  -5  -1 5873.81  103.39
  -1  -5   1 5709.63  105.69
  -1  -5   1 5791.52  102.79
  -1   5   0   17.10    0.70
   1   5   0   19.20    0.90
   1  -5   0   18.40    0.70
   1  -5   0   17.80    0.60
   1  -5   0   18.50    1.00
  -1  -5   0   18.80    0.90
  -1  -5   0   19.40    1.20
   1  -5   0   17.20    0.70
  -1   5  -1  204.98    4.20
   1   5   1  203.58    4.80
   1  -5   1  209.68    3.80
   1  -5   1  210.78    4.50
  -1  -5  -1  205.28    4.90
  -1  -5  -1  201.78    4.40
   1  -5   1  204.38    4.40
   1  -5   1  211.58    4.60
   1   5   2   12.60    1.30
  -1   5  -2   12.50    1.00
   1  -5   2   13.20    0.90
  -1  -5  -2   15.50    1.60
  -1  -5  -2   14.90    1.10
   1  -5   2   12.80    1.10
   1  -5   2   12.00    1.00
  -1   5  -3 3000.70   55.49
   1   5   3 3079.99   55.49
   1   5   3 3073.89   56.29
  -1   5  -3 3169.68   55.39
  -1  -5  -3 3094.29   56.69
   1  -5   3 3081.69   55.29
   1  -5   3 3050.59   55.69
  -1  -5  -3 3027.40   56.39
   1  -5   3 3040.70   55.59
   1   5   4    3.30    1.40
   1   5   4    3.60    1.00
  -1   5  -4    3.40    1.10
   1  -5   4    6.70    1.30
  -1  -5  -4    3.50    1.10
  -1  -5  -4    4.70    1.50
   1  -5   4    3.70    1.20
   1  -5   4    6.30    1.40
  -1   5  -5  175.18    5.30
   1   5   5  179.88    5.20
   1   5   5  176.68    6.20
  -1  -5  -5  164.88    5.20
  -1  -5  -5  178.28    6.10
   1  -5   5  164.98    5.30
   1  -5   5  176.38    5.50
  -1   5  -6    8.30    1.80
   1   5   6   10.20    2.20
   1   5   6   12.00    1.70
   1  -5   6    8.90    1.70
  -1  -5  -6    9.60    1.80
   1  -5   6    9.80    1.90
   1   5   7   66.89    4.40
  -1   5  -7   69.39    3.70
   1  -5   7   62.99    3.60
   1  -5   7   61.19    3.60
  -1  -5  -7   63.49    3.60
   1   6  -7   24.30    2.70
  -1   6   7   33.10    3.60
   1  -6  -7   26.90    2.70
  -1  -6   7   26.10    3.20
   1   6  -6    1.10    1.10
  -1   6   6    0.70    1.50
   1  -6  -6    0.30    1.30
   1  -6  -6   -1.10    0.90
  -1  -6   6    1.60    1.30
  -1  -6   6    0.30    1.20
  -1  -6   6   -0.30    1.30
  -1   6   5  164.68    4.60
   1   6  -5  167.48    5.30
  -1   6   5  163.28    5.70
  -1  -6   5  168.38    5.20
  -1  -6   5  168.08    5.30
  -1  -6   5  177.88    5.40
   1  -6  -5  169.78    5.80
   1  -6  -5  167.48    5.20
  -1   6   4    0.90    1.20
   1   6  -4    3.70    1.20
   1   6  -4    2.50    1.00
  -1   6   4    2.30    0.70
   1  -6  -4    2.10    1.20
  -1  -6   4    2.50    1.10
   1  -6  -4    0.60    0.90
  -1  -6   4    2.50    1.00
  -1  -6   4    1.60    1.00
   1   6  -3 2265.97   42.90
   1   6  -3 2388.86   42.70
  -1   6   3 2316.87   42.60
  -1   6   3 2296.37   43.10
   1  -6  -3 2328.27   42.70
   1  -6  -3 2415.16   43.40
  -1  -6   3 2372.86   42.80
  -1  -6   3 2336.77   43.00
  -1  -6   3 2343.87   42.60
  -1   6   2    0.40    0.60
   1   6  -2    1.00    0.50
  -1   6   2    3.20    0.40
   1  -6  -2    1.00    0.60
   1  -6  -2    1.10    0.50
  -1  -6   2    0.40    0.60
  -1  -6   2    0.40    0.50
  -1  -6   2    0.80    0.50
   1   6  -1  320.77    6.40
  -1   6   1  321.67    6.60
  -1  -6   1  331.97    6.70
  -1  -6   1  320.67    6.10
  -1  -6   1  307.27    6.30
   1  -6  -1  329.87    6.70
   1  -6  -1  311.87    6.20
   1   6   0   18.80    1.00
  -1   6   0   18.60    0.80
  -1  -6   0   17.30    1.00
   1  -6   0   17.70    0.80
   1  -6   0   18.00    0.80
   1  -6   0   18.80    1.20
  -1  -6   0   17.70    1.30
   1  -6   0   18.00    0.70
  -1   6  -1 6977.30  125.99
   1   6   1 7087.49  129.89
   1  -6   1 6932.81  128.69
   1  -6   1 6627.74  127.39
  -1  -6  -1 7148.58  128.09
  -1  -6  -1 7074.19  129.59
   1  -6   1 6940.51  127.39
   1   6   2    0.90    0.80
  -1   6  -2    1.90    0.60
   1  -6   2    2.00    0.70
   1  -6   2    1.40    0.40
  -1  -6  -2    0.30    0.80
   1  -6   2    1.10    0.60
  -1  -6  -2    0.50    0.50
   1  -6   2    1.80    0.60
  -1   6  -3   74.79    2.60
   1   6   3   86.69    3.40
  -1   6  -3   78.79    2.80
   1   6   3   71.79    2.70
   1  -6   3   81.09    2.90
  -1  -6  -3   81.49    3.40
   1  -6   3   77.49    2.90
  -1  -6  -3   78.09    2.80
   1  -6   3   77.29    2.60
   1   6   4    0.50    0.80
  -1   6  -4   -1.10    0.80
   1   6   4   -1.20    1.20
   1  -6   4   -1.70    0.80
   1  -6   4    4.10    1.10
  -1  -6  -4    0.90    1.20
  -1  -6  -4    0.30    0.80
   1  -6   4    0.40    1.00
  -1   6  -5  630.94   13.60
   1   6   5  627.44   14.60
   1   6   5  630.54   13.30
  -1  -6  -5  630.24   13.60
  -1  -6  -5  631.04   14.60
   1  -6   5  624.94   13.70
   1  -6   5  617.34   13.50
  -1   6  -6   -0.10    1.00
   1   6   6    0.70    0.90
   1   6   6    1.10    1.50
  -1  -6  -6   -0.10    1.10
   1  -6   6    0.20    1.20
   1  -6   6   -0.20    1.10
   1   6   7   37.70    3.90
  -1   6  -7   38.20    3.00
   1  -6   7   39.30    3.00
  -1  -6  -7   46.60    3.10
   1  -6   7   35.00    2.80
   1   7  -7   35.00    2.90
  -1   7   7   38.40    3.90
  -1  -7   7   35.40    3.60
   1  -7  -7   32.70    2.70
   1   7  -6    0.80    1.20
  -1   7   6    2.70    1.50
   1  -7  -6    2.50    1.30
  -1  -7   6    1.60    1.30
   1  -7  -6    1.70    1.40
  -1  -7   6    3.10    1.40
  -1  -7   6    2.80    1.50
   1   7  -5   85.99    3.80
  -1   7   5   93.89    4.20
  -1  -7   5   89.49    3.70
  -1  -7   5  105.89    3.90
  -1  -7   5   89.69    3.70
   1  -7  -5   89.99    3.60
   1  -7  -5  101.09    4.30
   1   7  -4   69.49    2.80
  -1   7   4   70.19    2.30
  -1   7   4   61.09    3.10
   1   7  -4   65.09    3.00
  -1  -7   4   71.09    2.80
   1  -7  -4   72.59    2.90
   1  -7  -4   64.49    3.20
  -1  -7   4   65.29    3.00
  -1  -7   4   70.19    2.90
   1   7  -3  652.93   13.30
  -1   7   3  652.93   12.40
   1   7  -3  663.03   13.10
  -1   7   3  673.93   13.70
  -1  -7   3  657.53   13.50
   1  -7  -3  647.74   13.10
  -1  -7   3  662.33   13.30
   1  -7  -3  648.24   13.70
  -1  -7   3  656.63   13.00
  -1   7   2   83.39    1.90
  -1   7   2   87.79    2.80
   1   7  -2   85.79    2.40
  -1  -7   2   82.59    2.40
   1  -7  -2   86.09    2.40
  -1  -7   2   87.69    2.60
   1  -7  -2   86.89    2.80
   1   7  -1 6154.08  112.99
  -1   7   1 6266.57  113.89
  -1  -7   1 6019.10  113.99
  -1  -7   1 5889.51  112.49
   1  -7  -1 6434.86  114.59
   1  -7  -1 6203.68  111.39
  -1  -7   1 6142.99  111.19
   1   7   0    2.30    0.60
  -1   7   0    2.10    0.40
   1  -7   0    2.90    0.40
  -1  -7   0    1.60    0.50
   1  -7   0    2.50    0.50
   1  -7   0    2.20    0.40
  -1  -7   0    3.30    0.90
   1  -7   0    1.20    0.60
   1  -7   0    2.90    0.40
   1   7   1    7.00    1.10
   1  -7   1   11.70    1.00
  -1  -7  -1    6.50    0.80
   1  -7   1   11.90    1.00
  -1  -7  -1    6.30    1.00
   1   7   2    0.10    0.80
  -1   7  -2    0.70    0.50
   1  -7   2    1.10    0.40
   1  -7   2    0.30    0.50
  -1  -7  -2    0.60    0.70
  -1  -7  -2   -0.10    0.50
   1  -7   2   -0.40    0.50
   1  -7   2    0.20    0.10
  -1   7  -3 2900.41   54.09
   1   7   3 2940.71   52.99
   1   7   3 2903.71   53.99
  -1   7  -3 2936.81   52.59
   1  -7   3 2930.51   53.09
  -1  -7  -3 2944.11   53.19
   1  -7   3 2912.51   53.19
  -1  -7  -3 2931.61   54.09
   1  -7   3 2945.51   53.39
   1   7   4    6.50    1.70
   1   7   4    5.90    1.10
  -1   7  -4    4.80    1.20
  -1  -7  -4    3.70    1.10
   1  -7   4    6.10    1.30
   1  -7   4    3.80    1.10
   1  -7   4    3.90    1.20
  -1  -7  -4    3.10    1.30
   1   7   5  164.88    4.90
   1   7   5  157.98    5.90
  -1   7  -5  166.58    5.20
   1  -7   5  165.98    5.30
  -1  -7  -5  159.98    5.20
  -1  -7  -5  174.08    6.10
   1  -7   5  169.78    5.40
   1  -7   5  168.08    5.10
  -1   7  -6   10.00    1.80
   1   7   6    6.90    2.10
   1   7   6    9.40    1.60
   1  -7   6    8.80    1.70
   1  -7   6    9.70    1.80
  -1  -7  -6    8.70    1.80
   1   7   7   83.39    4.80
  -1   7  -7   75.79    3.90
   1  -7   7   78.99    3.70
   1  -7   7   72.49    3.90
  -1  -7  -7   84.49    4.00
  -1   8   7   23.80    3.20
   1   8  -7   30.10    3.00
  -1  -8   7   27.20    3.20
   1  -8  -7   22.20    2.50
   1   8  -6   25.30    2.60
  -1   8   6   21.70    2.80
   1  -8  -6   20.70    2.30
   1  -8  -6   18.40    2.70
  -1  -8   6   15.00    2.20
  -1  -8   6   20.50    2.50
  -1  -8   6   20.10    2.30
  -1   8   5  452.25   11.10
   1   8  -5  443.06   10.60
  -1  -8   5  463.25   10.50
  -1  -8   5  439.16   10.70
  -1  -8   5  435.46   10.30
   1  -8  -5  469.55   11.30
   1  -8  -5  437.36   10.30
   1   8  -4   44.80    2.20
   1   8  -4   45.80    2.50
  -1   8   4   42.10    1.80
  -1   8   4   40.10    2.70
  -1  -8   4   44.80    2.30
   1  -8  -4   41.50    2.60
   1  -8  -4   41.20    2.30
  -1  -8   4   40.50    2.40
  -1  -8   4   46.20    2.30
   1   8  -3 1462.25   26.70
  -1   8   3 1388.36   27.30
  -1   8   3 1434.46   25.90
   1  -8  -3 1434.96   26.70
   1  -8  -3 1454.05   27.50
  -1  -8   3 1423.96   26.50
  -1  -8   3 1434.66   26.90
  -1  -8   3 1418.96   27.40
  -1   8   2  115.49    3.40
  -1   8   2  112.29    2.40
   1   8  -2  116.89    3.00
  -1  -8   2  111.19    3.20
   1  -8  -2  114.39    3.40
  -1  -8   2  110.69    2.90
   1  -8  -2  112.49    3.00
   1   8  -1  232.98    5.00
  -1  -8   1  246.68    5.50
  -1  -8   1  220.68    4.90
  -1  -8   1  237.98    4.70
   1  -8  -1  233.18    4.70
   1  -8  -1  230.38    5.20
  -1   8   0   74.59    1.90
   1   8   0   70.99    2.20
  -1  -8   0   69.39    2.10
   1  -8   0   73.29    1.90
  -1  -8   0   74.79    2.60
   1  -8   0   73.29    2.00
  -1  -8   0   72.59    2.20
   1  -8   0   70.59    2.00
   1  -8   0   73.79    1.90
   1  -8   0   74.59    2.60
   1   8   1 4687.43   90.49
  -1  -8  -1 4833.32   91.39
   1  -8   1 4862.91   89.59
   1  -8   1 4888.61   90.09
   1  -8   1 4640.94   89.29
  -1  -8  -1 5036.20   89.89
   1   8   2    3.10    1.00
  -1   8  -2    5.10    0.70
   1  -8   2    4.90    0.80
   1  -8   2    4.00    0.80
   1  -8   2    4.90    0.30
  -1  -8  -2    4.90    1.00
   1  -8   2    5.40    0.40
  -1  -8  -2    4.60    0.70
   1  -8   2    4.30    0.80
   1   8   3  148.49    4.90
   1   8   3  158.98    4.20
  -1   8  -3  147.89    4.20
   1  -8   3  152.48    4.30
  -1  -8  -3  149.09    4.20
   1  -8   3  152.78    3.70
  -1  -8  -3  147.19    4.90
   1  -8   3  156.08    4.40
   1   8   4    5.00    1.60
   1   8   4    5.10    1.10
  -1   8  -4    6.80    1.30
   1  -8   4    5.80    1.40
   1  -8   4    5.70    1.30
   1  -8   4    6.60    1.20
  -1  -8  -4    4.20    1.10
  -1  -8  -4    6.10    1.60
  -1   8  -5  250.47    6.80
   1   8   5  248.58    7.70
   1   8   5  248.08    6.50
   1  -8   5  256.27    7.00
  -1  -8  -5  255.37    7.80
   1  -8   5  242.48    6.80
  -1  -8  -5  235.48    6.70
   1  -8   5  253.57    6.50
  -1   8  -6   -0.50    1.10
   1   8   6    2.30    1.10
   1   8   6    0.90    1.60
   1  -8   6    1.30    1.10
  -1  -8  -6    1.90    1.30
   1  -8   6    1.10    1.20
  -1   8  -7   56.29    3.50
   1   8   7   65.29    4.40
  -1  -8  -7   59.89    3.50
   1  -8   7   61.79    3.60
   1   9  -7   58.59    3.60
  -1   9   7   57.59    4.20
  -1  -9   7   50.39    3.70
   1  -9  -7   56.99    3.30
   1   9  -6    5.00    1.40
  -1   9   6    5.00    1.80
   1  -9  -6    8.10    2.00
  -1  -9   6    7.70    1.80
  -1  -9   6    5.30    1.60
  -1  -9   6    5.20    1.70
   1  -9  -6    5.70    1.50
  -1   9   5  275.67    7.90
   1   9  -5  273.07    7.40
   1  -9  -5  277.37    8.00
   1  -9  -5  259.97    7.00
  -1  -9   5  278.57    7.10
  -1  -9   5  261.37    7.50
  -1  -9   5  276.77    7.30
  -1   9   4   41.20    2.60
  -1   9   4   37.80    1.70
   1   9  -4   42.30    2.20
   1   9  -4   39.70    2.40
  -1  -9   4   44.00    2.40
  -1  -9   4   41.40    2.50
   1  -9  -4   40.30    2.70
   1  -9  -4   44.30    2.30
  -1  -9   4   42.50    2.20
  -1   9   3  320.27    6.50
   1   9  -3  330.47    7.20
  -1   9   3  320.27    7.80
  -1  -9   3  330.37    7.50
   1  -9  -3  324.97    7.90
  -1  -9   3  324.57    7.10
   1  -9  -3  324.67    7.20
  -1  -9   3  319.37    7.90
  -1   9   2   71.69    2.70
   1   9  -2   78.99    2.30
  -1  -9   2   73.59    2.20
  -1  -9   2   77.69    2.60
  -1  -9   2   77.99    2.20
   1  -9  -2   75.69    2.80
   1  -9  -2   78.59    2.30
   1   9  -1 2658.63   49.10
  -1   9   1 2752.12   49.50
   1  -9  -1 2625.34   49.10
  -1  -9   1 2675.03   49.80
  -1  -9   1 2640.94   49.50
   1  -9  -1 2708.33   48.30
  -1  -9   1 2680.93   49.50
   1   9   0  171.08    4.10
  -1   9   0  171.58    3.70
  -1  -9   0  165.68    4.10
   1  -9   0  177.68    4.00
  -1  -9   0  168.88    4.10
   1  -9   0  174.88    3.90
   1  -9   0  175.78    3.80
   1  -9   0  178.38    4.00
   1  -9   0  177.88    4.70
   1   9   1  106.69    3.30
  -1  -9  -1  107.19    3.00
   1  -9   1  105.99    3.00
  -1  -9  -1   96.59    3.20
   1  -9   1  113.79    3.00
   1  -9   1  107.69    2.80
   1   9   2   37.90    2.10
  -1   9  -2   39.40    1.60
  -1  -9  -2   39.80    1.80
   1  -9   2   38.90    1.70
   1  -9   2   38.70    1.80
  -1  -9  -2   38.50    2.20
   1  -9   2   39.80    1.80
   1   9   3 1243.98   23.40
   1   9   3 1250.27   24.60
  -1   9  -3 1236.18   23.50
   1  -9   3 1277.67   22.80
  -1  -9  -3 1258.67   23.70
  -1  -9  -3 1241.78   24.70
   1  -9   3 1231.78   23.70
   1  -9   3 1201.58   23.80
  -1   9  -4   83.79    3.20
   1   9   4   83.99    3.90
   1   9   4   85.19    3.10
   1  -9   4   87.29    3.40
  -1  -9  -4   83.09    3.20
   1  -9   4   85.29    2.90
  -1  -9  -4   81.19    3.90
   1  -9   4   83.49    3.30
  -1   9  -5  267.17    7.10
   1   9   5  255.17    6.70
   1   9   5  256.67    8.00
  -1  -9  -5  258.27    7.00
   1  -9   5  251.77    6.50
  -1  -9  -5  260.67    8.00
   1  -9   5  259.57    7.10
   1  -9   5  264.97    7.20
   1   9   6    5.80    2.10
   1   9   6    5.30    1.30
  -1   9  -6    4.70    1.40
  -1  -9  -6    7.90    1.60
   1  -9   6    5.50    1.40
   1  -9   6    8.00    1.70
   1   9   7   42.20    4.20
  -1   9  -7   40.40    3.00
  -1  -9  -7   34.20    2.90
   1  -9   7   38.00    3.00
  -1  10   7   17.30    2.90
   1  10  -7   17.80    2.40
   1 -10  -7   11.10    2.00
  -1 -10   7   13.80    2.50
  -1  10   6  105.89    4.90
   1  10  -6  102.89    4.40
  -1 -10   6  108.69    4.50
   1 -10  -6  116.39    4.30
  -1 -10   6   93.09    4.20
   1 -10  -6   99.29    4.70
  -1 -10   6  101.79    4.60
  -1  10   5   50.59    3.30
   1  10  -5   52.79    3.00
  -1 -10   5   49.10    2.80
  -1 -10   5   55.29    3.00
   1 -10  -5   55.09    2.80
   1 -10  -5   47.40    3.10
  -1 -10   5   54.49    3.10
  -1  10   4    2.60    1.40
  -1  10   4    1.80    0.70
   1  10  -4    1.50    1.10
  -1 -10   4    2.60    1.10
   1 -10  -4    1.70    1.00
  -1 -10   4    0.50    1.10
   1 -10  -4    0.90    1.10
  -1 -10   4    1.50    0.90
  -1  10   3  549.85   10.40
   1  10  -3  552.34   11.10
  -1  10   3  554.24   11.90
   1 -10  -3  543.45   12.00
  -1 -10   3  546.35   12.10
  -1 -10   3  560.24   11.60
  -1 -10   3  535.15   11.00
   1 -10  -3  553.14   11.20
   1  10  -2  172.28    4.00
  -1  10   2  157.38    4.40
   1 -10  -2  167.08    4.00
   1 -10  -2  164.28    4.60
  -1 -10   2  171.58    3.90
  -1 -10   2  168.38    3.90
  -1 -10   2  169.18    4.40
   1  10  -1    9.30    0.90
  -1  10   1    9.10    1.00
  -1 -10   1   15.80    1.50
   1 -10  -1   10.20    0.80
   1 -10  -1   10.30    1.10
   1 -10  -1   10.20    1.20
  -1 -10   1   10.50    0.80
  -1 -10   1    8.10    0.80
   1  10   0  143.19    3.60
  -1  10   0  143.49    3.20
   1 -10   0  136.99    3.50
  -1 -10   0  136.89    4.00
   1 -10   0  144.39    3.50
   1 -10   0  140.79    3.30
   1 -10   0  141.59    4.20
   1 -10   0  140.89    3.40
  -1 -10   0  133.99    3.60
   1  10   1 1203.38   22.50
  -1 -10  -1 1163.48   22.50
  -1 -10  -1 1210.28   22.10
   1 -10   1 1203.88   21.90
   1 -10   1 1210.18   22.20
   1 -10   1 1169.68   21.10
   1 -10   1 1171.88   22.00
   1 -10   1 1105.39   21.00
   1  10   2    0.10    0.80
  -1  10  -2    1.10    0.60
  -1 -10  -2    0.80    0.80
  -1 -10  -2    0.70    0.60
   1 -10   2    1.60    0.70
   1 -10   2    0.50    0.60
   1 -10   2    0.40    0.60
   1  10   3   69.99    3.40
  -1  10  -3   72.99    2.70
   1 -10   3   66.59    2.70
   1 -10   3   70.59    2.00
  -1 -10  -3   71.39    2.80
  -1 -10  -3   70.29    3.40
   1 -10   3   74.29    2.90
   1  10   4    0.30    0.80
  -1  10  -4    1.00    0.90
   1  10   4    1.30    1.40
   1 -10   4    1.70    1.10
  -1 -10  -4    1.40    0.90
  -1 -10  -4    2.00    1.40
   1 -10   4    1.10    0.80
   1 -10   4    1.10    1.10
   1  10   5  347.67    8.40
  -1  10  -5  355.56    8.80
   1  10   5  357.46    9.90
  -1 -10  -5  354.46    8.80
   1 -10   5  355.86    9.00
  -1 -10  -5  363.46   10.00
   1 -10   5  355.86    9.00
   1 -10   5  356.96    8.10
  -1  10  -6    2.50    1.30
   1  10   6    2.40    1.50
   1  10   6    3.20    1.90
  -1 -10  -6    2.00    1.20
   1 -10   6    2.10    1.30
   1 -10   6    3.00    1.20
   1  10   7   13.40    2.70
  -1  10  -7   15.80    2.30
   1 -10   7   14.50    2.30
  -1 -10  -7   12.90    2.10
   1  11  -7   -0.10    1.40
  -1  11   7    2.00    1.90
  -1 -11   7   -0.90    1.50
  -1 -11   7    0.50    1.70
   1 -11  -7   -2.30    1.00
  -1  11   6    4.50    1.80
   1  11  -6    3.00    1.40
  -1 -11   6    1.60    1.30
   1 -11  -6    2.00    1.60
   1 -11  -6    3.90    1.30
  -1 -11   6    0.90    1.30
  -1 -11   6    2.30    1.40
  -1  11   5   42.60    3.10
   1  11  -5   42.00    2.70
   1 -11  -5   40.80    2.90
  -1 -11   5   43.80    2.50
  -1 -11   5   39.10    2.80
   1 -11  -5   38.10    2.50
  -1 -11   5   42.00    2.70
  -1  11   4  452.05    9.20
   1  11  -4  461.25   10.40
  -1  11   4  455.35   10.80
  -1 -11   4  458.85    9.90
   1 -11  -4  461.95   11.00
   1 -11  -4  456.85   10.00
  -1 -11   4  455.95   10.80
  -1 -11   4  450.65   10.30
  -1  11   3   11.10    0.90
   1  11  -3   11.40    1.20
  -1  11   3   12.60    1.70
   1 -11  -3    9.90    1.50
   1 -11  -3   11.20    1.30
  -1 -11   3   11.00    1.50
  -1 -11   3   12.00    1.20
   1  11  -2   83.79    2.40
  -1  11   2   79.29    2.90
   1 -11  -2   83.09    2.50
  -1 -11   2   85.49    2.40
   1 -11  -2   83.69    3.00
  -1 -11   2   81.89    2.80
  -1 -11   2   83.59    2.40
   1  11  -1  304.37    6.40
  -1  11   1  313.87    6.70
  -1 -11   1  304.57    6.30
  -1 -11   1  304.17    7.20
   1 -11  -1  305.07    7.30
  -1 -11   1  312.97    6.40
   1 -11  -1  311.27    6.20
   1 -11  -1  296.57    6.70
  -1  11   0   31.30    1.30
   1  11   0   37.10    1.70
  -1 -11   0   35.00    2.00
   1 -11   0   33.20    1.40
   1 -11   0   36.10    1.60
   1 -11   0   34.60    2.00
   1 -11   0   33.50    1.60
   1 -11   0   33.10    1.40
  -1 -11   0   37.50    1.80
   1  11   1   34.20    1.90
   1 -11   1   33.50    1.70
   1 -11   1   34.50    1.60
   1 -11   1   32.60    1.00
  -1 -11  -1   34.00    1.90
  -1 -11  -1   38.10    1.70
   1 -11   1   35.00    1.50
   1  11   2    3.80    1.20
   1 -11   2    5.50    1.00
  -1 -11  -2    3.20    0.70
   1 -11   2    5.00    1.00
  -1 -11  -2    4.90    1.10
   1 -11   2    3.40    0.80
   1  11   3  203.48    6.00
  -1  11  -3  191.68    5.00
   1 -11   3  186.28    5.20
  -1 -11  -3  192.88    5.10
  -1 -11  -3  199.88    6.10
   1 -11   3  201.18    4.10
   1 -11   3  202.08    3.90
   1 -11   3  190.98    5.30
   1 -11   3  194.88    5.30
   1  11   4   17.60    2.50
  -1  11  -4   12.60    1.60
   1  11   4   20.40    1.90
  -1 -11  -4   13.80    2.10
   1 -11   4   15.20    1.30
   1 -11   4   18.00    2.10
   1 -11   4   14.60    1.80
  -1 -11  -4   11.20    1.50
   1  11   5    3.60    1.10
  -1  11  -5    9.50    1.50
   1  11   5    4.80    1.80
  -1 -11  -5    1.80    1.10
  -1 -11  -5    3.30    1.70
   1 -11   5    6.10    1.50
   1 -11   5    4.00    1.10
  -1  11  -6    3.70    1.40
   1  11   6    2.20    1.80
   1 -11   6    1.20    1.50
  -1 -11  -6    2.00    1.20
   1 -11   6    1.70    1.20
  -1  11  -7    6.50    1.80
   1  11   7    7.70    2.40
   1 -11   7    7.10    1.90
  -1 -11  -7   11.00    2.00
  -1  12   7    3.00    1.90
   1  12  -7    1.80    1.60
  -1 -12   7    1.70    1.70
  -1 -12   7    0.80    1.60
   1 -12  -7    0.20    1.20
  -1  12   6   78.99    4.40
   1  12  -6   85.69    4.10
   1 -12  -6   80.99    4.40
  -1 -12   6   78.89    3.80
  -1 -12   6   92.49    4.20
   1 -12  -6   88.39    3.80
  -1 -12   6   82.59    4.20
  -1  12   5   42.70    3.10
   1  12  -5   38.30    2.70
   1 -12  -5   36.00    2.40
  -1 -12   5   36.80    2.80
  -1 -12   5   41.60    2.70
  -1 -12   5   41.20    2.50
   1 -12  -5   34.50    2.70
   1  12  -4    7.90    1.50
  -1  12   4    1.30    1.40
  -1  12   4    3.50    0.80
   1 -12  -4    2.00    1.30
  -1 -12   4    4.80    1.30
  -1 -12   4    2.60    1.00
  -1 -12   4    4.50    1.40
   1 -12  -4    2.60    1.10
  -1  12   3    5.90    0.80
   1  12  -3    5.00    0.90
  -1  12   3    4.90    1.30
  -1 -12   3    5.60    0.90
   1 -12  -3    5.10    1.00
  -1 -12   3    7.40    1.30
   1 -12  -3    5.20    1.20
   1  12  -2  428.46    8.60
  -1  12   2  429.66    9.40
  -1 -12   2  420.16    8.60
  -1 -12   2  446.16    8.70
   1 -12  -2  424.96    8.70
  -1 -12   2  417.96    9.30
   1 -12  -2  429.66    9.50
  -1  12   1   97.89    3.00
   1  12  -1   98.29    2.70
   1 -12  -1   99.39    2.60
  -1 -12   1   98.79    2.70
  -1 -12   1   99.89    2.70
   1 -12  -1   94.59    3.00
   1 -12  -1  101.79    3.50
  -1 -12   1  105.19    3.50
  -1  12   0  126.49    3.20
   1  12   0  131.89    3.60
   1 -12   0  131.39    3.30
   1 -12   0  127.69    3.50
   1 -12   0  129.79    4.20
   1 -12   0  129.49    3.30
  -1 -12   0  133.39    3.80
  -1 -12   0  128.29    3.90
   1  12   1   12.50    1.40
  -1 -12  -1   11.50    1.20
   1 -12   1   14.40    1.20
  -1 -12  -1   10.50    1.30
   1 -12   1   12.20    0.60
   1 -12   1   19.90    1.30
   1 -12   1   13.60    1.10
   1  12   2   62.59    2.80
   1 -12   2   61.39    2.50
   1 -12   2   61.29    2.40
  -1 -12  -2   62.79    2.40
   1 -12   2   64.09    2.40
  -1 -12  -2   57.19    2.80
  -1  12  -3    0.80    0.80
   1  12   3    1.80    1.20
   1 -12   3    1.30    0.80
   1 -12   3    0.70    0.90
  -1 -12  -3    1.10    1.30
  -1 -12  -3    1.20    0.90
   1 -12   3    2.10    1.00
   1 -12   3    1.50    0.40
   1  12   4   15.50    2.40
   1  12   4   17.70    1.80
  -1  12  -4   14.80    1.70
   1 -12   4   14.70    1.20
   1 -12   4   16.70    2.00
  -1 -12  -4   15.90    1.80
   1 -12   4   16.70    2.00
  -1 -12  -4   15.70    2.30
   1  12   5   24.80    2.00
  -1  12  -5   29.10    2.50
   1  12   5   24.00    2.90
   1 -12   5   32.30    2.50
  -1 -12  -5   27.40    2.40
   1 -12   5   30.80    2.80
   1 -12   5   29.10    1.70
  -1 -12  -5   29.30    3.20
  -1  12  -6    0.50    1.10
   1  12   6    1.20    1.70
   1 -12   6   -1.10    1.40
  -1 -12  -6    0.30    1.00
  -1 -12  -6   -0.70    1.40
   1 -12   6    0.40    1.20
  -1  12  -7    4.20    1.50
   1  12   7    2.20    2.00
   1 -12   7    4.00    1.60
  -1 -12  -7    3.20    1.40
  -1  13   7   10.40    2.40
   1  13  -7    9.10    2.10
  -1 -13   7    9.50    2.10
   1 -13  -7    8.30    1.70
  -1 -13   7    7.30    2.90
   1  13  -6    4.20    1.50
  -1  13   6    3.70    1.80
   1 -13  -6    2.40    1.20
  -1 -13   6    1.30    1.50
  -1 -13   6    1.20    1.40
   1 -13  -6   -0.50    1.30
  -1 -13   6    1.30    1.30
  -1  13   5   54.29    3.50
   1  13  -5   52.69    3.10
   1 -13  -5   56.19    2.90
  -1 -13   5   52.89    2.70
  -1 -13   5   53.39    3.30
   1 -13  -5   57.89    3.40
  -1 -13   5   56.39    3.20
  -1  13   4  166.28    4.20
  -1  13   4  171.18    5.70
   1  13  -4  167.88    5.30
  -1 -13   4  178.48    4.70
   1 -13  -4  168.18    4.90
  -1 -13   4  164.28    5.60
   1 -13  -4  175.28    5.80
  -1 -13   4  184.18    5.40
   1  13  -3   28.70    1.60
  -1  13   3   28.60    1.30
  -1  13   3   28.10    2.20
  -1 -13   3   27.30    1.50
  -1 -13   3   30.40    2.10
   1 -13  -3   26.70    1.70
   1 -13  -3   25.40    2.00
  -1  13   2   16.20    1.60
   1  13  -2   15.90    1.10
  -1 -13   2   17.00    1.10
  -1 -13   2   14.50    1.50
   1 -13  -2   20.70    1.90
  -1 -13   2   16.20    1.10
   1 -13  -2   16.40    1.20
  -1  13   1  435.86    9.00
   1  13  -1  441.46    8.70
  -1 -13   1  415.46    9.60
   1 -13  -1  410.16    9.60
   1 -13  -1  416.56    9.10
  -1 -13   1  422.46    8.60
   1 -13  -1  429.16    8.50
  -1 -13   1  436.76    8.80
   1  13   0  449.06    9.20
  -1  13   0  441.36    8.70
   1 -13   0  428.36   10.00
   1 -13   0  437.96    8.90
   1 -13   0  438.26    9.30
   1 -13   0  439.06    8.80
  -1 -13   0  431.16    9.50
  -1 -13   0  425.06    9.60
   1  13   1  304.27    7.20
   1 -13   1  304.67    6.90
   1 -13   1  312.27    7.10
  -1 -13  -1  300.07    6.90
   1 -13   1  300.47    5.90
   1 -13   1  309.77    6.80
   1  13   2    4.00    1.20
  -1 -13  -2    3.50    1.10
  -1 -13  -2    3.80    0.90
   1 -13   2    2.50    0.80
   1 -13   2    4.40    0.90
   1 -13   2    7.10    1.10
   1  13   3  357.56    9.00
  -1  13  -3  344.67    7.80
   1 -13   3  345.97    8.10
  -1 -13  -3  346.27    8.00
   1 -13   3  346.17    8.20
  -1 -13  -3  337.57    8.90
   1 -13   3  346.57    8.30
   1  13   4    1.90    1.40
   1  13   4   -0.30    0.80
  -1  13  -4    0.10    0.90
  -1 -13  -4    0.30    1.40
   1 -13   4   -0.70    0.60
   1 -13   4   -1.20    1.00
  -1 -13  -4   -0.50    0.90
   1 -13   4    0.80    1.10
   1  13   5   74.89    3.10
  -1  13  -5   76.19    3.50
   1  13   5   77.39    4.10
  -1 -13  -5   79.29    3.50
   1 -13   5   73.19    3.60
  -1 -13  -5   84.29    4.40
   1 -13   5   78.09    3.60
   1 -13   5   73.59    3.00
   1  13   6   21.60    3.00
  -1  13  -6   18.50    2.30
   1 -13   6   18.50    2.50
   1 -13   6   21.40    2.50
  -1 -13  -6   17.40    2.70
  -1 -13  -6   14.10    1.90
   1  13   7   17.30    3.10
  -1  13  -7   23.10    2.70
  -1 -13  -7   23.00    2.60
   1 -13   7   31.10    3.30
   1  14  -7    6.80    1.90
  -1  14   7    7.70    2.40
  -1 -14   7    4.70    1.90
   1 -14  -7    4.00    1.50
  -1  14   6   30.60    3.20
   1  14  -6   33.60    2.80
  -1 -14   6   33.40    2.80
   1 -14  -6   36.50    2.60
  -1 -14   6   34.20    2.70
   1 -14  -6   38.90    3.70
   1  14  -5  119.49    4.60
  -1  14   5  116.79    4.90
   1 -14  -5  115.19    4.10
  -1 -14   5  109.49    4.00
  -1 -14   5  126.09    4.70
   1 -14  -5  122.79    5.00
  -1  14   4    3.30    1.40
   1  14  -4    3.20    1.10
  -1 -14   4    2.40    1.00
   1 -14  -4    3.40    1.50
  -1 -14   4    1.60    1.10
   1 -14  -4    1.90    1.00
   1  14  -3  659.03   13.20
  -1  14   3  666.43   14.30
  -1 -14   3  674.33   13.20
   1 -14  -3  664.83   13.40
  -1 -14   3  686.23   14.10
   1 -14  -3  665.43   14.50
   1  14  -2  398.36    8.20
  -1  14   2  407.76    9.00
  -1 -14   2  405.46    8.20
  -1 -14   2  401.26    8.30
   1 -14  -2  395.66    9.20
   1 -14  -2  400.36    8.30
  -1 -14   2  387.06    9.00
   1  14  -1   25.00    1.40
  -1  14   1   23.90    1.60
  -1 -14   1   26.00    1.40
   1 -14  -1   26.80    2.00
   1 -14  -1   25.40    1.30
   1 -14  -1   25.10    1.60
  -1 -14   1   20.90    1.30
  -1 -14   1   32.60    2.10
  -1  14   0   12.80    1.00
   1  14   0   13.30    1.30
   1 -14   0   13.40    1.40
  -1 -14   0   14.80    1.50
  -1 -14   0   14.80    1.40
   1 -14   0   13.50    1.10
   1 -14   0   16.80    1.80
   1 -14   0   15.10    1.20
  -1 -14   0   15.40    1.60
   1  14   1 2152.08   40.60
  -1 -14  -1 2219.68   40.40
   1 -14   1 2174.48   40.30
   1 -14   1 2275.17   40.70
   1 -14   1 2139.59   40.00
   1 -14   1 2216.48   40.20
   1  14   2   11.40    1.60
  -1 -14  -2   12.40    1.80
   1 -14   2    8.70    1.10
  -1 -14  -2    9.10    1.10
   1 -14   2   11.50    1.40
   1 -14   2   10.90    1.30
  -1  14  -3   21.10    1.80
   1 -14   3   23.90    2.00
   1 -14   3   23.20    1.90
   1 -14   3   23.40    1.90
  -1 -14  -3   21.50    1.70
  -1 -14  -3   24.80    2.60
   1  14   4   13.90    1.60
   1  14   4   15.20    2.40
  -1  14  -4   14.30    1.80
   1 -14   4   10.70    1.70
  -1 -14  -4   13.30    1.70
   1 -14   4   13.20    1.80
   1 -14   4   10.20    0.90
  -1 -14  -4   12.30    2.10
   1  14   5  172.58    6.40
   1  14   5  173.78    5.10
  -1  14  -5  173.78    5.50
   1 -14   5  173.28    5.80
  -1 -14  -5  166.88    5.30
   1 -14   5  174.18    5.70
  -1 -14  -5  180.68    6.60
   1  14   6    5.10    2.10
  -1  14  -6    6.40    1.60
   1 -14   6    9.50    2.00
  -1 -14  -6    7.50    2.20
   1 -14   6   10.90    2.10
  -1 -14  -6    5.90    1.50
   1  14   7    8.90    2.40
  -1  14  -7    9.10    1.90
   1 -14   7    8.60    2.10
  -1 -14  -7    6.60    1.80
  -1  15   7   33.20    4.00
   1  15  -7   24.30    3.00
  -1 -15   7   28.70    3.20
   1 -15  -7   21.40    2.50
   1  15  -6   14.00    2.30
  -1  15   6   15.30    2.70
   1 -15  -6   13.00    2.40
   1 -15  -6   18.60    2.20
  -1 -15   6   12.30    2.00
  -1 -15   6   12.40    2.10
   1  15  -5  100.19    4.30
  -1  15   5  121.89    5.00
  -1 -15   5  100.69    4.30
  -1 -15   5   98.49    3.70
   1 -15  -5  105.69    3.90
   1 -15  -5  100.79    4.60
  -1  15   4  106.19    4.40
  -1 -15   4  103.69    4.00
   1 -15  -4  103.59    4.30
   1 -15  -4  107.99    3.70
  -1 -15   4  101.49    3.40
   1  15  -3  295.47    6.60
  -1  15   3  301.77    7.70
  -1 -15   3  283.57    6.40
   1 -15  -3  292.47    6.80
  -1 -15   3  297.87    6.80
   1 -15  -3  277.07    7.60
   1  15  -2    1.70    0.70
  -1  15   2    1.90    0.90
   1 -15  -2    0.50    0.80
   1 -15  -2    0.30    0.60
  -1 -15   2    0.50    0.80
  -1 -15   2    0.10    0.50
  -1 -15   2    1.00    0.60
   1  15  -1 2929.11   53.79
  -1  15   1 3029.80   52.89
   1 -15  -1 2863.51   53.69
  -1 -15   1 2967.70   53.69
   1 -15  -1 2928.31   54.29
  -1 -15   1 2854.31   53.79
  -1 -15   1 2828.02   53.99
   1 -15  -1 2904.31   53.99
   1  15   0   10.00    1.30
  -1  15   0    5.30    0.80
   1 -15   0    4.00    0.80
   1 -15   0    3.70    1.10
   1 -15   0    4.40    0.80
  -1 -15   0    4.40    1.00
  -1 -15   0    4.40    1.00
  -1 -15   0    6.40    1.10
   1 -15   0    3.40    0.90
   1  15   1   67.79    2.80
   1 -15   1   67.19    2.60
   1 -15   1   76.79    2.70
   1 -15   1   64.29    2.70
  -1 -15  -1   59.89    2.60
  -1 -15  -1   57.39    2.60
   1 -15   1   61.39    1.80
   1  15   2   -0.30    1.00
  -1 -15  -2    0.30    0.90
   1 -15   2    2.10    0.90
   1 -15   2    1.00    0.90
  -1 -15  -2    1.60    0.80
   1 -15   2    0.90    0.80
  -1  15  -3 1529.65   28.90
   1  15   3 1583.44   30.10
  -1 -15  -3 1530.85   30.20
   1 -15   3 1523.75   29.20
   1 -15   3 1469.25   29.30
   1 -15   3 1528.75   29.20
  -1  15  -4    9.60    1.50
   1  15   4   12.30    1.60
   1  15   4   11.80    2.20
  -1 -15  -4    7.20    1.30
  -1 -15  -4    8.10    2.00
   1 -15   4   11.70    1.80
   1 -15   4    9.50    1.70
  -1  15  -5   31.30    2.40
   1  15   5   31.30    3.30
   1  15   5   33.90    2.20
  -1 -15  -5   28.60    3.10
  -1 -15  -5   33.50    2.40
   1 -15   5   31.50    2.90
   1 -15   5   33.00    2.70
  -1  15  -6   29.00    2.90
   1  15   6   29.90    3.50
   1 -15   6   23.60    2.80
   1 -15   6   23.80    2.60
  -1 -15  -6   28.50    3.40
  -1 -15  -6   24.00    2.50
   1  15   7   17.90    2.90
  -1  15  -7   21.60    2.80
  -1 -15  -7   21.80    2.60
   1 -15   7   25.60    3.10
  -1  16   7   16.40    3.00
   1  16  -7   16.30    2.60
  -1 -16   7   17.30    2.70
   1 -16  -7   17.30    2.20
   1 -16  -7   19.70    3.20
  -1  16   6   21.80    3.00
   1  16  -6   25.60    2.80
   1 -16  -6   23.30    2.40
  -1 -16   6   23.20    2.50
  -1 -16   6   26.80    2.90
   1 -16  -6   27.00    3.40
   1  16  -5   51.49    3.20
  -1  16   5   60.29    3.70
   1 -16  -5   54.39    3.40
   1 -16  -5   54.19    2.80
  -1 -16   5   48.50    2.70
  -1 -16   5   50.69    3.20
  -1  16   4   11.40    1.90
   1 -16  -4   12.50    2.00
  -1 -16   4   12.30    1.90
   1 -16  -4    9.50    1.40
  -1 -16   4   12.20    1.40
  -1  16   3 1072.69   21.40
  -1 -16   3 1042.30   21.20
   1 -16  -3 1041.80   21.50
   1 -16  -3 1078.19   20.40
  -1 -16   3 1052.69   20.00
  -1 -16   3 1071.49   20.40
   1  16  -2   18.50    1.30
  -1  16   2   21.60    2.00
  -1 -16   2   18.70    1.30
   1 -16  -2   18.70    1.30
  -1 -16   2   19.70    1.20
  -1 -16   2   15.50    1.70
   1 -16  -2   22.70    2.10
   1  16  -1  891.11   17.10
  -1  16   1  880.41   17.30
  -1 -16   1  919.71   17.40
   1 -16  -1  903.31   18.60
  -1 -16   1  851.41   17.00
   1 -16  -1  880.41   17.00
   1 -16  -1  870.01   17.50
  -1 -16   1  913.81   18.40
   1  16   0   47.50    2.30
  -1  16   0   44.60    1.90
   1 -16   0   46.90    2.00
  -1 -16   0   48.60    2.40
   1 -16   0   49.99    2.70
   1 -16   0   47.90    2.40
   1 -16   0   49.00    2.00
  -1 -16   0   47.20    2.30
  -1 -16   0   46.20    2.20
   1  16   1 3152.28   56.19
  -1 -16  -1 2951.80   56.29
   1 -16   1 3024.40   56.19
   1 -16   1 3096.09   56.29
  -1 -16  -1 3122.79   55.99
   1 -16   1 3085.79   57.09
   1 -16   1 3040.00   55.99
   1  16   2    1.10    1.20
   1 -16   2    1.80    0.90
   1 -16   2    1.10    0.80
  -1 -16  -2    0.40    0.70
   1 -16   2    2.50    1.00
  -1 -16  -2    0.10    1.10
   1  16   3  117.89    4.60
  -1  16  -3  123.29    3.90
   1 -16   3  119.39    4.10
   1 -16   3  120.59    4.30
   1 -16   3  122.29    4.20
  -1 -16  -3  115.89    3.90
  -1 -16  -3  113.19    4.70
  -1  16  -4   18.20    2.00
   1  16   4   13.00    2.20
   1 -16   4   16.30    2.10
   1 -16   4   15.20    2.00
  -1 -16  -4   22.20    2.70
  -1 -16  -4   17.70    1.90
   1  16   5  329.37    9.70
  -1  16  -5  326.47    8.60
   1  16   5  326.87    8.10
  -1 -16  -5  337.57    9.80
   1 -16   5  349.37    9.10
  -1 -16  -5  325.77    8.40
   1 -16   5  332.07    9.00
   1  16   6    7.00    2.20
  -1  16  -6    5.50    1.70
   1 -16   6    5.50    1.70
  -1 -16  -6    3.20    1.70
   1 -16   6    7.30    2.00
  -1 -16  -6    7.60    1.70
  -1  17   6    1.70    1.60
   1  17  -6    1.40    1.40
   1 -17  -6    0.80    1.10
  -1 -17   6    1.10    1.50
   1 -17  -6    1.10    1.60
   1  17  -5  247.58    7.20
  -1  17   5  243.88    7.60
  -1 -17   5  236.68    6.30
  -1 -17   5  227.58    7.10
   1 -17  -5  234.68    6.50
   1 -17  -5  234.28    7.50
  -1  17   4    7.00    1.70
   1 -17  -4    7.70    1.40
  -1 -17   4    6.10    1.20
   1 -17  -4    4.90    1.60
  -1 -17   4    9.20    1.70
  -1  17   3  488.95   11.60
   1 -17  -3  517.15   10.80
  -1 -17   3  506.05   11.60
  -1 -17   3  527.25   10.80
  -1 -17   3  503.65   10.40
   1 -17  -3  520.45   11.90
  -1  17   2   57.99    2.70
   1  17  -2   56.79    2.10
  -1 -17   2   58.49    2.90
   1 -17  -2   55.19    2.70
  -1 -17   2   54.99    2.00
   1 -17  -2   57.69    2.20
  -1 -17   2   55.29    2.20
  -1  17   1 2551.84   45.70
   1  17  -1 2513.55   45.40
   1 -17  -1 2503.75   45.40
   1 -17  -1 2526.45   45.90
  -1 -17   1 2543.85   45.80
  -1 -17   1 2446.16   46.70
   1 -17  -1 2400.06   46.90
  -1 -17   1 2473.75   46.30
   1  17   0  125.79    3.90
  -1  17   0  130.19    3.60
   1 -17   0  122.99    3.60
   1 -17   0  126.89    3.60
  -1 -17   0  129.89    4.10
   1 -17   0  122.29    4.30
  -1 -17   0  127.29    3.90
  -1 -17   0  121.29    4.00
   1 -17   0  129.59    4.00
  -1 -17  -1    7.80    1.30
   1 -17   1   10.90    1.40
   1 -17   1    5.90    1.10
   1 -17   1    5.60    1.10
   1  17   2   45.00    2.70
  -1 -17  -2   41.10    2.50
   1 -17   2   43.30    2.20
   1 -17   2   41.40    2.30
  -1 -17  -2   41.80    2.20
   1 -17   2   41.90    2.40
  -1  17  -3 1497.95   28.10
   1  17   3 1476.25   29.10
   1 -17   3 1437.46   28.60
  -1 -17  -3 1443.66   28.00
   1 -17   3 1483.15   28.50
   1 -17   3 1487.75   28.40
  -1 -17  -3 1477.35   29.40
  -1  17  -4    6.50    1.40
   1  17   4    8.10    2.00
  -1 -17  -4    4.60    1.70
   1 -17   4    7.60    1.50
  -1 -17  -4    9.10    1.50
   1 -17   4    7.80    1.60
   1  17   5   43.60    2.50
  -1  17  -5   50.49    3.00
   1  17   5   54.29    3.60
   1 -17   5   46.40    3.20
   1 -17   5   46.30    3.20
  -1 -17  -5   44.80    3.50
  -1 -17  -5   41.20    2.70
  -1  17  -6    0.30    1.20
   1  17   6    2.80    1.90
  -1 -17  -6    0.00    1.40
  -1 -17  -6   -0.10    1.10
   1 -17   6    0.20    1.50
   1 -17   6    1.70    1.50
  -1  18   6    3.00    1.90
   1  18  -6    0.40    1.30
   1 -18  -6   -0.20    1.00
   1 -18  -6    1.70    1.50
  -1 -18   6    1.40    1.50
   1  18  -5  146.39    5.40
  -1  18   5  163.18    6.00
  -1 -18   5  150.28    5.50
   1 -18  -5  151.58    5.80
  -1 -18   5  137.89    4.50
   1 -18  -5  147.99    4.90
  -1  18   4   34.90    3.20
  -1 -18   4   29.80    2.30
  -1 -18   4   28.00    1.80
   1 -18  -4   28.50    2.80
   1 -18  -4   29.80    2.00
  -1  18   3  807.62   17.20
  -1 -18   3  825.22   16.30
   1 -18  -3  825.22   16.30
  -1 -18   3  804.52   17.20
   1 -18  -3  831.12   17.50
  -1 -18   3  829.22   15.90
  -1  18   2    9.50    1.60
   1  18  -2   12.30    1.30
  -1 -18   2    7.90    1.50
  -1 -18   2   10.30    1.10
   1 -18  -2   10.10    1.20
   1 -18  -2   16.60    1.90
  -1 -18   2   12.70    1.40
   1 -18  -2   10.10    1.50
   1  18  -1  206.48    5.20
  -1  18   1  204.08    5.50
  -1 -18   1  204.38    5.20
  -1 -18   1  221.68    5.60
  -1 -18   1  229.88    6.40
   1 -18  -1  210.08    5.20
   1 -18  -1  225.98    6.60
   1 -18  -1  200.68    5.60
  -1  18   0   93.59    2.90
   1  18   0   89.39    3.20
   1 -18   0   97.59    3.40
  -1 -18   0   90.99    3.40
  -1 -18   0   88.19    3.40
   1 -18   0   96.79    3.80
  -1 -18   0   83.69    3.20
   1 -18   0   90.99    3.00
   1 -18   0   85.49    2.90
   1  18   1 3500.85   63.69
  -1 -18  -1 3503.85   63.79
  -1 -18  -1 3496.75   63.99
   1 -18   1 3458.15   63.99
   1 -18   1 3488.65   64.09
   1 -18   1 3506.45   63.59
   1  18   2   80.79    3.50
  -1 -18  -2   82.49    3.70
  -1 -18  -2   87.39    3.20
   1 -18   2   86.19    3.30
   1 -18   2   84.79    3.40
   1 -18   2   91.09    3.40
   1  18   3  125.79    4.80
  -1 -18  -3  121.89    4.10
  -1 -18  -3  122.59    4.90
   1 -18   3  122.79    4.50
   1 -18   3  121.69    4.30
   1 -18   3  131.09    4.40
   1  18   4    0.90    1.30
  -1  18  -4    1.70    1.00
  -1 -18  -4    2.40    1.50
   1 -18   4    1.90    1.20
   1 -18   4    1.90    1.30
   1 -18   4    1.50    1.10
  -1 -18  -4    1.00    0.90
  -1  18  -5  496.05   11.80
   1  18   5  510.35   12.90
   1 -18   5  501.75   12.20
  -1 -18  -5  511.75   13.10
   1 -18   5  495.65   12.30
  -1 -18  -5  491.85   11.50
  -1  18  -6    2.50    1.40
   1  18   6    2.80    1.90
  -1 -18  -6    1.30    1.60
   1 -18   6    0.00    1.60
  -1 -18  -6    1.80    1.30
   1 -18   6    2.40    1.50
  -1  19   6   20.60    3.10
   1  19  -6   20.70    2.70
  -1 -19   6   19.10    2.50
   1 -19  -6   21.00    3.10
   1 -19  -6   22.40    2.40
  -1  19   5  251.27    7.90
   1  19  -5  238.58    7.30
   1 -19  -5  239.18    6.60
  -1 -19   5  257.07    7.60
   1 -19  -5  239.78    7.80
  -1 -19   5  236.48    6.30
  -1  19   4    9.30    1.90
  -1 -19   4    9.70    1.70
   1 -19  -4    6.60    1.80
   1 -19  -4   10.20    1.40
  -1 -19   4    9.80    1.30
  -1  19   3  269.87    7.40
   1 -19  -3  270.17    7.60
  -1 -19   3  269.87    6.60
   1 -19  -3  266.27    6.50
  -1 -19   3  255.77    6.00
  -1 -19   3  270.17    7.40
   1  19  -2   38.80    1.90
  -1  19   2   40.70    2.50
   1 -19  -2   43.10    2.50
   1 -19  -2   44.40    2.00
  -1 -19   2   43.00    2.10
  -1 -19   2   40.20    1.80
  -1 -19   2   42.50    2.60
   1 -19  -2   40.00    2.60
  -1  19   1 2881.91   51.69
   1  19  -1 2851.61   51.29
   1 -19  -1 2817.12   51.39
   1 -19  -1 2786.82   52.89
  -1 -19   1 2743.73   52.39
  -1 -19   1 2864.81   51.79
  -1 -19   1 2827.12   51.19
   1 -19  -1 2778.12   51.79
   1  19   0    0.90    0.90
  -1  19   0    2.70    0.90
   1 -19   0    0.70    0.60
   1 -19   0    0.60    1.00
   1 -19   0    5.70    1.00
  -1 -19   0    1.10    0.80
  -1 -19   0    1.20    0.90
   1 -19   1    9.10    1.40
   1  19   2   44.30    2.80
  -1 -19  -2   41.30    2.60
  -1 -19  -2   43.40    2.40
   1 -19   2   43.10    2.60
   1 -19   2   45.80    2.50
   1 -19   2   47.20    2.50
   1  19   3 1305.87   25.60
   1 -19   3 1274.07   25.10
  -1 -19  -3 1260.17   24.50
   1 -19   3 1244.68   24.90
  -1 -19  -3 1257.27   25.80
   1 -19   3 1231.68   25.10
   1  19   4    8.90    2.10
  -1  19  -4   12.00    1.70
  -1 -19  -4    9.10    1.90
   1 -19   4    8.40    1.60
   1 -19   4   13.20    1.90
  -1 -19  -4   13.00    1.80
   1 -19   4   10.10    1.80
  -1  19  -5  143.29    5.10
   1  19   5  136.89    5.80
   1 -19   5  148.79    5.50
  -1 -19  -5  132.99    5.70
   1 -19   5  139.09    5.40
  -1 -19  -5  141.39    4.90
   1  19   6    4.90    2.20
  -1  19  -6    4.50    1.60
  -1 -19  -6    5.60    2.00
  -1 -19  -6    6.50    1.60
   1 -19   6    5.40    1.90
   1 -19   6    3.90    1.70
   1  20  -6   16.30    2.40
  -1  20   6   14.30    2.60
   1 -20  -6   15.80    2.10
   1 -20  -6   25.00    3.40
  -1 -20   6   16.10    2.60
   1  20  -5  161.78    5.90
  -1  20   5  174.88    6.40
  -1 -20   5  163.58    4.90
   1 -20  -5  167.28    6.30
  -1 -20   5  170.58    6.10
   1 -20  -5  170.48    5.30
  -1  20   4   14.50    2.20
   1 -20  -4   14.50    2.30
   1 -20  -4   18.50    1.80
  -1 -20   4   15.50    1.50
  -1 -20   4   13.70    2.00
  -1  20   3  833.12   17.20
  -1 -20   3  803.32   16.20
  -1 -20   3  802.52   17.20
  -1 -20   3  787.32   15.50
   1 -20  -3  784.72   17.30
   1 -20  -3  798.62   16.00
   1  20  -2   61.59    2.50
  -1  20   2   60.59    3.00
   1 -20  -2   64.49    3.20
  -1 -20   2   61.39    2.60
   1 -20  -2   67.79    2.60
   1 -20  -2   62.29    3.10
  -1 -20   2   66.59    2.40
  -1 -20   2   62.89    3.40
  -1  20   1  111.79    3.80
   1  20  -1  110.79    3.60
   1 -20  -1  114.99    4.00
  -1 -20   1  120.59    4.00
   1 -20  -1  130.49    4.70
  -1 -20   1  133.49    4.50
  -1 -20   1  114.19    3.60
   1 -20  -1  120.89    3.80
   1  20   0   49.50    2.50
  -1  20   0   50.59    2.20
   1 -20   0   49.40    2.30
   1 -20   0   51.69    2.30
  -1 -20   0   51.69    2.60
   1 -20   0   56.39    2.90
  -1 -20   0   55.29    2.70
   1 -20   0   61.99    2.70
   1  20   1 2189.48   40.70
  -1  20  -1 2231.68   39.40
  -1 -20  -1 2173.48   40.90
   1 -20   1 2216.68   39.40
  -1 -20  -1 2103.89   40.90
   1 -20   1 2137.69   41.30
  -1 -20  -1 2172.48   41.00
   1 -20   1 2172.68   40.80
   1  20   2    7.60    1.50
   1 -20   2    5.50    1.30
   1 -20   2    4.30    1.30
  -1 -20  -2    6.00    1.50
   1 -20   2    5.90    1.30
  -1 -20  -2    4.80    1.10
   1  20   3   58.49    3.50
   1 -20   3   56.89    3.10
   1 -20   3   62.99    3.30
   1 -20   3   64.89    3.10
  -1 -20  -3   61.69    2.90
  -1 -20  -3   55.79    3.30
   1  20   4    1.30    1.30
  -1  20  -4    4.60    1.30
   1 -20   4    7.50    1.60
   1 -20   4    4.30    1.50
  -1 -20  -4    7.30    1.90
   1 -20   4    5.90    1.60
  -1 -20  -4    5.00    1.30
  -1  20  -5  225.28    6.80
   1  20   5  234.08    7.70
   1 -20   5  218.48    7.20
  -1 -20  -5  223.48    7.70
  -1 -20  -5  229.88    6.60
   1 -20   5  213.98    6.90
   1  20   6    3.70    1.80
  -1  20  -6    7.90    1.90
  -1 -20  -6    8.20    1.80
  -1 -20  -6    6.10    2.10
   1 -20   6    6.40    2.00
   1 -20   6    3.90    1.70
   1  21  -6    1.30    1.50
  -1  21   6    4.60    2.10
   1 -21  -6    5.00    1.40
   1 -21  -6    4.70    2.00
  -1 -21   6    2.90    1.70
   1  21  -5   44.50    3.20
  -1  21   5   46.20    3.60
   1 -21  -5   39.60    2.50
  -1 -21   5   39.50    3.10
   1 -21  -5   46.90    3.40
  -1  21   4  116.89    4.90
  -1 -21   4  115.39    4.70
   1 -21  -4  112.99    3.90
   1 -21  -4  113.99    4.80
  -1 -21   4  111.29    3.50
  -1  21   3  100.99    4.20
  -1 -21   3  103.39    3.60
   1 -21  -3  105.49    4.40
   1 -21  -3  100.49    3.50
  -1 -21   3  105.09    3.20
  -1 -21   3  107.59    4.40
  -1  21   2   84.59    3.60
  -1 -21   2   85.89    2.80
   1 -21  -2   81.39    3.80
  -1 -21   2   79.79    3.80
   1 -21  -2   88.39    3.10
  -1 -21   2   85.09    3.20
   1 -21  -2   83.49    3.60
  -1  21   1 1183.58   22.80
   1  21  -1 1179.48   22.50
  -1 -21   1 1139.99   23.60
   1 -21  -1 1169.68   24.00
  -1 -21   1 1155.68   23.10
   1 -21  -1 1175.88   23.00
   1 -21  -1 1162.68   22.70
  -1 -21   1 1191.48   22.50
  -1  21   0    4.00    1.00
   1  21   0    5.50    1.30
   1 -21   0    4.80    1.20
   1 -21   0    5.30    1.00
   1 -21   0    3.20    0.90
  -1 -21   0    4.30    1.20
   1 -21   0    4.40    1.30
  -1 -21   0    4.40    1.20
   1 -21   1    8.10    1.50
  -1 -21  -1    6.00    1.40
   1  21   2   15.00    2.10
   1 -21   2   18.20    2.10
  -1 -21  -2   16.50    2.20
  -1 -21  -2   19.20    2.00
   1 -21   2   12.20    1.70
   1 -21   2   14.20    2.00
   1  21   3  761.52   16.70
   1 -21   3  743.03   16.30
  -1 -21  -3  782.52   17.10
  -1 -21  -3  758.02   15.80
   1 -21   3  743.93   16.50
   1 -21   3  767.92   16.20
   1  21   4   16.50    2.60
  -1  21  -4   11.10    1.80
   1 -21   4   17.10    2.20
   1 -21   4   12.40    2.00
   1 -21   4   15.60    2.10
  -1 -21  -4   11.00    2.10
  -1 -21  -4   14.50    1.90
  -1  21  -5   73.79    3.70
   1  21   5   72.19    4.20
   1 -21   5   77.29    4.10
   1 -21   5   62.69    3.80
  -1 -21  -5   75.49    4.30
  -1 -21  -5   66.99    3.40
   1  21   6    0.40    1.70
  -1  21  -6    1.00    1.40
   1 -21   6   -0.60    1.30
   1 -21   6    2.10    1.50
  -1 -21  -6    0.90    1.20
  -1 -21  -6    2.50    1.70
  -1  22   6   55.59    4.20
   1  22  -6   60.49    3.90
   1 -22  -6   55.39    3.90
   1 -22  -6   60.29    3.20
  -1 -22   6   64.69    4.00
  -1  22   5   27.30    3.20
   1  22  -5   32.00    3.10
  -1 -22   5   24.40    2.70
   1 -22  -5   25.90    3.10
   1 -22  -5   26.10    2.40
  -1  22   4   31.00    3.20
  -1 -22   4   24.10    2.60
  -1 -22   4   24.20    1.70
   1 -22  -4   25.00    2.00
   1 -22  -4   29.60    3.10
  -1  22   3  259.87    7.40
  -1 -22   3  253.67    7.60
   1 -22  -3  250.07    6.40
  -1 -22   3  254.07    6.00
  -1 -22   3  259.37    6.60
   1 -22  -3  250.67    7.50
  -1  22   2  101.29    4.10
   1 -22  -2  110.89    3.60
  -1 -22   2  104.79    4.60
   1 -22  -2  114.29    4.60
   1 -22  -2  110.79    4.30
  -1 -22   2  115.09    3.40
  -1 -22   2  112.39    3.80
  -1  22   1    8.10    1.50
   1  22  -1    9.10    1.40
   1 -22  -1    8.20    1.50
   1 -22  -1   10.10    1.40
   1  22   0   99.99    3.60
  -1  22   0   89.59    3.10
  -1 -22   0   96.89    3.70
   1 -22   0   99.59    3.30
  -1 -22   0   97.79    3.70
  -1 -22   0   92.89    3.90
   1 -22   0   93.39    3.60
   1 -22   0   91.99    3.90
   1 -22   0   90.39    3.20
   1  22   1  642.84   13.90
  -1 -22  -1  646.64   14.10
  -1 -22  -1  640.84   14.20
   1 -22   1  637.74   12.60
   1 -22   1  660.33   14.20
  -1 -22  -1  636.94   14.10
   1 -22   1  640.24   14.60
   1  22   2    7.20    1.70
   1 -22   2    9.20    1.70
  -1 -22  -2    9.30    1.60
   1 -22   2    8.30    1.60
  -1 -22  -2    5.20    1.40
   1 -22   2    8.40    0.60
   1  22   3   35.00    3.20
   1 -22   3   34.70    2.70
  -1 -22  -3   30.00    3.00
  -1 -22  -3   33.90    2.30
   1 -22   3   28.40    2.40
   1 -22   3   35.40    2.50
  -1  22  -4    4.20    1.30
   1  22   4   -0.30    1.30
   1 -22   4    1.00    1.20
   1 -22   4    0.50    1.30
   1 -22   4    3.80    1.40
  -1 -22  -4    2.10    1.60
  -1 -22  -4    3.30    1.20
  -1  22  -5   28.40    2.80
   1  22   5   37.70    3.80
   1 -22   5   35.90    3.10
   1 -22   5   28.40    3.00
  -1 -22  -5   35.50    2.60
  -1 -22  -5   32.90    3.40
  -1  22  -6    1.30    1.40
  -1 -22  -6    0.60    1.40
   1 -22   6    2.20    1.70
   1 -22   6   -0.20    1.40
  -1 -22  -6   -1.50    1.00
   1  23  -6    4.60    1.90
  -1  23   6    1.70    1.80
   1 -23  -6    0.90    1.10
  -1 -23   6    2.10    1.80
   1 -23  -6    3.90    1.90
   1  23  -5    8.60    2.00
  -1  23   5    9.10    2.20
   1 -23  -5    7.20    1.40
   1 -23  -5    3.10    1.60
  -1 -23   5    4.30    1.80
  -1  23   4  102.49    4.70
   1 -23  -4  108.99    3.90
  -1 -23   4  109.09    3.40
   1 -23  -4  102.19    4.80
  -1 -23   4  118.79    4.90
  -1  23   3    3.10    1.50
   1 -23  -3    2.10    1.20
  -1 -23   3    2.00    1.40
  -1 -23   3    1.40    0.80
   1 -23  -3    2.30    0.90
  -1 -23   3    1.70    1.00
  -1  23   2   40.10    2.70
  -1 -23   2   40.70    2.00
   1 -23  -2   45.30    2.80
  -1 -23   2   37.80    3.00
   1 -23  -2   39.70    2.20
   1 -23  -2   41.30    2.90
  -1 -23   2   38.90    2.30
  -1  23   1  160.88    5.00
   1  23  -1  172.18    4.90
   1 -23  -1  173.08    5.30
  -1 -23   1  151.78    5.30
   1 -23  -1  162.68    5.00
   1 -23  -1  168.58    4.90
  -1 -23   1  165.28    4.70
   1 -23  -1  164.28    5.70
  -1 -23   1  164.28    5.20
  -1  23   0  124.09    3.80
   1  23   0  128.09    4.20
  -1 -23   0  128.99    4.60
  -1 -23   0  131.79    4.40
   1 -23   0  134.99    4.00
   1 -23   0  131.09    4.80
  -1 -23   0  121.19    4.30
   1 -23   0  133.69    4.40
   1 -23   0  131.69    4.00
  -1 -23  -1    3.60    1.30
   1 -23   1    3.40    1.30
  -1 -23  -1    2.00    1.20
  -1 -23  -1    9.90    1.60
   1 -23   1    3.80    1.40
   1  23   2   26.20    2.60
  -1 -23  -2   25.90    2.70
   1 -23   2   27.10    2.70
  -1 -23  -2   25.70    2.20
   1 -23   2   23.30    2.40
   1 -23   2   22.60    1.00
   1  23   3   34.30    2.70
   1 -23   3   21.70    2.40
   1 -23   3   26.30    2.50
   1 -23   3   23.60    2.40
  -1 -23  -3   31.80    3.00
  -1 -23  -3   26.40    2.40
  -1  23  -4    8.50    1.70
   1  23   4    9.40    2.10
   1 -23   4    7.30    1.70
  -1 -23  -4    7.30    1.50
   1 -23   4    8.10    2.00
  -1 -23  -4    8.10    1.90
   1 -23   4    7.20    1.60
  -1  23  -5   13.10    2.10
   1  23   5   11.60    2.30
  -1 -23  -5   10.80    2.30
  -1 -23  -5   10.10    1.70
   1 -23   5    9.40    2.00
   1 -23   5   12.50    2.20
   1  23   6   21.70    3.30
  -1  23  -6   16.10    2.40
  -1 -23  -6   14.30    2.20
   1 -23   6   18.40    2.80
  -1 -23  -6   22.20    3.20
   1 -23   6   22.20    3.10
  -1  24   6   51.29    3.90
   1  24  -6   48.00    3.60
   1 -24  -6   48.10    3.00
   1 -24  -6   48.90    3.90
  -1 -24   6   52.29    3.90
  -1  24   5    2.10    1.70
   1  24  -5    1.90    1.50
  -1 -24   5    2.20    1.60
   1 -24  -5    2.10    1.20
   1 -24  -5    1.70    1.40
  -1  24   4    1.50    1.60
  -1 -24   4    0.60    0.90
  -1 -24   4    1.30    1.50
  -1 -24   4   -1.00    1.00
   1 -24  -4    1.40    1.00
   1 -24  -4   -0.30    1.10
  -1  24   3   15.10    2.30
   1 -24  -3    8.80    1.40
   1 -24  -3   15.60    2.30
   1 -24  -3   12.00    2.00
  -1 -24   3   10.50    1.30
  -1 -24   3    7.60    1.70
  -1 -24   3   10.80    1.60
  -1  24   2  220.18    6.40
  -1 -24   2  217.68    6.00
   1 -24  -2  200.48    6.40
  -1 -24   2  217.08    7.10
   1 -24  -2  216.38    7.10
   1 -24  -2  209.08    5.80
  -1 -24   2  216.98    5.50
  -1  24   1   82.59    3.40
   1  24  -1   81.99    3.30
  -1 -24   1   86.29    3.90
   1 -24  -1   86.89    3.50
  -1 -24   1   81.19    3.20
   1 -24  -1   82.79    3.50
   1 -24  -1   89.39    4.10
  -1 -24   1   85.59    3.60
   1 -24  -1   86.79    3.30
  -1  24   0   16.30    1.60
   1  24   0   15.20    1.80
  -1 -24   0   17.90    2.00
   1 -24   0   16.10    1.60
  -1 -24   0   17.90    2.00
   1 -24   0   16.30    1.70
   1 -24   0   13.00    1.80
   1 -24   0   18.50    2.00
  -1 -24   0   17.10    2.00
   1  24   1   81.49    3.50
   1 -24   1   88.79    4.10
  -1 -24  -1   80.59    3.70
   1 -24   1   98.19    4.10
  -1 -24  -1   80.69    3.80
  -1 -24  -1   77.89    3.50
   1  24   2   49.90    3.10
  -1 -24  -2   52.69    3.10
   1 -24   2   53.49    1.60
   1 -24   2   50.79    3.00
   1 -24   2   52.29    3.10
  -1 -24  -2   48.70    2.80
   1  24   3    2.90    1.60
   1 -24   3    2.10    1.10
   1 -24   3    1.80    1.20
  -1 -24  -3    1.60    1.40
  -1 -24  -3    1.50    1.10
  -1  24  -4    3.10    1.30
   1  24   4    1.00    1.40
  -1 -24  -4    3.10    1.30
   1 -24   4    3.70    1.60
   1 -24   4    5.50    1.60
  -1 -24  -4    2.50    1.60
   1 -24   4    2.90    1.60
  -1  24  -5    1.40    1.30
   1  24   5    2.40    1.80
   1 -24   5    2.00    1.70
  -1 -24  -5    2.40    1.20
  -1 -24  -5    0.00    1.30
   1 -24   5    3.30    1.70
   1  24   6   -0.60    1.50
  -1  24  -6   -1.40    1.20
  -1 -24  -6    2.90    1.80
  -1 -24  -6   -1.20    1.10
   1 -24   6    1.50    1.70
   1 -24   6    0.10    1.50
  -1  25   6    1.40    1.90
   1  25  -6    2.70    1.80
   1 -25  -6    3.80    1.30
  -1 -25   6    6.20    2.00
   1 -25  -6    2.80    1.90
   1  25  -5    2.50    1.70
  -1  25   5    5.70    2.00
  -1 -25   5    5.80    1.90
   1 -25  -5    4.90    1.70
   1 -25  -5    6.50    1.40
  -1  25   4  123.09    5.20
   1 -25  -4  111.89    5.10
  -1 -25   4  114.49    5.10
   1 -25  -4  115.89    4.10
  -1 -25   4  115.89    4.30
  -1  25   3   45.40    3.10
  -1 -25   3   55.49    2.80
   1 -25  -3   54.19    2.60
   1 -25  -3   52.59    3.20
   1 -25  -3   55.49    3.40
  -1 -25   3   49.80    2.20
  -1 -25   3   48.70    3.40
  -1  25   2    5.30    1.60
   1 -25  -2    4.50    1.50
  -1 -25   2    5.20    1.10
  -1 -25   2    4.30    1.30
   1 -25  -2    4.90    1.20
  -1 -25   2    6.80    1.90
   1 -25  -2    5.70    1.60
  -1  25   1  624.64   13.70
  -1 -25   1  651.73   14.50
  -1 -25   1  653.43   14.10
  -1 -25   1  635.74   13.50
   1 -25  -1  648.54   14.80
   1 -25  -1  622.34   13.90
   1 -25  -1  653.93   13.60
   1 -25  -1  656.63   13.90
   1  25   0  123.79    4.30
   1 -25   0  125.99    4.70
   1 -25   0  127.29    4.40
  -1 -25   0  124.19    4.40
  -1 -25   0  130.79    4.50
  -1 -25   0  114.89    4.50
   1 -25   0  126.79    4.00
   1 -25   0  130.59    4.10
  -1 -25  -1    2.70    1.20
   1 -25   1    3.50    1.40
   1 -25   1    4.70    1.50
  -1 -25  -1    4.20    1.40
   1  25   2    8.20    1.70
   1 -25   2    7.40    1.70
  -1 -25  -2    7.60    1.50
   1 -25   2   11.10    0.90
   1 -25   2   11.30    2.00
  -1 -25  -2   10.40    1.60
  -1 -25  -2    7.70    1.70
   1  25   3  174.28    6.10
  -1 -25  -3  175.78    6.20
  -1 -25  -3  177.68    5.60
   1 -25   3  182.38    6.00
   1 -25   3  177.28    6.10
  -1  25  -4   12.40    1.90
   1  25   4   12.10    2.40
   1 -25   4   11.90    2.20
   1 -25   4   13.80    2.30
  -1 -25  -4   12.70    2.30
   1 -25   4   10.70    2.00
  -1 -25  -4   10.70    1.80
   1  25   5    7.40    2.10
  -1  25  -5    5.80    1.70
  -1 -25  -5    7.90    2.20
   1 -25   5    8.60    2.10
  -1 -25  -5    4.10    1.40
   1 -25   5    6.90    2.00
   1  25   6   10.60    2.60
  -1  25  -6    6.80    2.00
  -1 -25  -6    8.70    1.70
   1 -25   6    5.70    2.00
  -1 -25  -6    6.40    2.20
  -1  26   5   52.49    3.90
   1  26  -5   58.79    3.80
  -1 -26   5   54.49    3.80
   1 -26  -5   59.49    3.10
   1 -26  -5   49.30    3.60
  -1  26   4   14.30    2.40
   1 -26  -4   14.50    2.50
  -1 -26   4   15.80    2.00
  -1 -26   4   16.00    2.60
   1 -26  -4   16.30    1.90
  -1  26   3  224.78    7.00
   1 -26  -3  228.68    7.20
  -1 -26   3  225.58    5.60
   1 -26  -3  210.08    7.20
  -1 -26   3  214.48    7.30
  -1 -26   3  231.18    6.40
   1 -26  -3  224.98    6.20
  -1  26   2   44.80    2.90
  -1 -26   2   46.00    2.30
   1 -26  -2   45.70    3.40
   1 -26  -2   49.20    3.00
  -1 -26   2   47.70    3.40
  -1 -26   2   41.90    2.60
   1 -26  -2   45.90    2.50
  -1  26   1    5.80    1.30
   1 -26  -1   10.10    1.60
   1  26   0    1.30    1.10
  -1 -26   0    2.30    1.10
  -1 -26   0    1.80    1.10
   1 -26   0    0.60    1.00
   1 -26   0    2.10    0.90
  -1 -26   0    1.20    1.10
   1 -26   0    1.90    1.10
   1 -26   0    1.80    0.90
   1  26   1 1032.10   20.50
  -1 -26  -1  992.70   21.20
   1 -26   1  999.90   21.30
   1 -26   1  981.00   21.00
  -1 -26  -1 1028.80   20.90
  -1 -26  -1  989.50   20.70
   1  26   2   13.50    2.00
   1 -26   2   12.60    0.90
  -1 -26  -2   11.20    2.00
  -1 -26  -2   10.00    1.70
  -1 -26  -2   13.10    2.00
   1 -26   2   13.90    2.20
   1 -26   2   16.40    2.20
   1  26   3    3.30    1.40
  -1 -26  -3    3.30    1.50
   1 -26   3    3.40    1.40
  -1 -26  -3    3.70    1.40
   1 -26   3    4.70    1.60
  -1  26  -4   28.30    2.70
   1  26   4   29.00    3.10
   1 -26   4   30.60    2.60
  -1 -26  -4   26.40    3.00
  -1 -26  -4   28.90    2.40
   1 -26   4   34.30    3.30
   1  26   5  101.59    5.10
  -1  26  -5  104.19    4.60
   1 -26   5  108.79    5.10
  -1 -26  -5   91.19    4.10
  -1 -26  -5  110.09    5.20
  -1  27   5   85.79    4.80
   1  27  -5   85.79    4.70
   1 -27  -5   80.29    3.60
   1 -27  -5   78.89    4.50
  -1 -27   5   82.79    4.50
  -1  27   4   45.60    3.30
  -1 -27   4   51.79    3.50
   1 -27  -4   49.30    2.80
   1 -27  -4   56.49    3.70
  -1 -27   4   54.09    3.00
  -1  27   3   62.99    3.70
  -1 -27   3   62.19    2.60
  -1 -27   3   74.89    4.20
   1 -27  -3   68.29    3.80
  -1 -27   3   64.49    3.10
   1 -27  -3   71.69    4.00
   1 -27  -3   62.89    3.00
  -1  27   2   38.60    2.70
   1 -27  -2   42.40    2.90
   1 -27  -2   40.20    3.20
   1 -27  -2   41.30    2.50
  -1 -27   2   43.50    2.60
  -1 -27   2   42.70    2.20
  -1 -27   2   48.20    3.30
  -1  27   1  627.94   13.70
  -1 -27   1  642.64   13.50
   1 -27  -1  663.63   13.80
   1 -27  -1  632.64   13.90
  -1 -27   1  634.64   14.00
  -1 -27   1  608.64   14.20
   1 -27  -1  656.13   13.70
   1 -27  -1  616.64   14.50
   1  27   0    0.10    1.10
  -1 -27   0    0.60    1.00
   1 -27   0    0.50    1.00
  -1 -27   0    2.50    1.10
  -1 -27   0    0.30    0.90
  -1 -27   0    1.90    1.20
   1 -27   0    1.00    1.20
   1 -27   0    1.50    0.90
   1  27   1  133.19    4.70
   1 -27   1  133.19    5.20
  -1 -27  -1  134.89    5.10
  -1 -27  -1  130.89    4.80
   1 -27   1  140.09    5.10
  -1 -27  -1  134.19    4.80
   1  27   2   12.40    2.00
  -1 -27  -2   11.00    1.70
  -1 -27  -2   13.00    2.10
   1 -27   2   17.80    2.20
  -1 -27  -2   17.60    2.30
   1 -27   2   19.90    2.60
   1  27   3  573.54   13.30
  -1 -27  -3  535.15   12.70
   1 -27   3  556.34   13.30
   1 -27   3  533.65   13.50
  -1 -27  -3  573.94   13.60
   1  27   4   15.80    2.40
  -1  27  -4   15.10    2.20
  -1 -27  -4   20.00    2.80
  -1 -27  -4   17.20    2.10
   1 -27   4   15.10    2.20
   1 -27   4   14.60    2.40
   1  27   5   64.69    4.20
  -1  27  -5   64.39    3.80
  -1 -27  -5   69.39    4.40
   1 -27   5   66.89    4.20
  -1 -27  -5   60.79    3.40
   1  28  -5   96.39    5.00
  -1  28   5  100.29    5.20
   1 -28  -5   95.99    5.00
   1 -28  -5   93.49    4.00
  -1 -28   5   93.29    5.00
  -1  28   4   22.30    2.90
  -1 -28   4   21.30    3.00
   1 -28  -4   23.40    3.00
   1 -28  -4   25.30    2.30
  -1 -28   4   24.40    2.50
   1 -28  -4   20.50    2.80
  -1  28   3  451.85   11.50
   1 -28  -3  458.35   11.80
  -1 -28   3  465.95   10.90
  -1 -28   3  435.76   12.10
   1 -28  -3  449.36   10.50
  -1 -28   3  457.75    9.80
   1 -28  -3  444.76   12.00
  -1  28   2   86.29    3.90
   1 -28  -2   85.69    4.30
   1 -28  -2   88.19    3.60
   1 -28  -2   89.99    4.10
  -1 -28   2   89.89    3.90
  -1 -28   2   89.89    3.30
  -1 -28   2   82.29    4.30
  -1 -28   1  137.39    5.00
   1 -28  -1  143.99    4.70
   1 -28  -1  131.79    4.70
   1 -28  -1  139.19    4.50
  -1 -28   1  144.89    4.90
   1 -28  -1  145.89    5.40
  -1 -28   1  127.89    4.30
   1  28   0   42.50    2.70
   1 -28   0   41.80    2.40
   1 -28   0   41.30    2.50
  -1 -28   0   44.70    2.60
  -1 -28   0   48.30    2.90
  -1 -28   0   47.00    2.70
  -1 -28   0   41.50    2.60
   1 -28   0   51.29    3.10
   1  28   1  802.82   16.80
  -1 -28  -1  778.12   17.40
  -1 -28  -1  809.02   17.20
   1 -28   1  769.02   17.50
   1 -28   1  772.52   15.50
   1 -28   1  783.92   17.30
  -1 -28  -1  804.12   17.10
   1  28   2   21.50    2.30
  -1 -28  -2   23.40    2.50
  -1 -28  -2   23.90    2.60
   1 -28   2   26.80    2.80
  -1 -28  -2   21.00    2.40
   1 -28   2   28.10    3.00
   1  28   3   27.10    2.90
  -1 -28  -3   25.60    2.60
   1 -28   3   23.20    2.70
   1 -28   3   30.40    3.00
  -1 -28  -3   29.00    3.00
   1  28   4   10.50    2.20
  -1  28  -4    8.00    1.80
  -1 -28  -4    5.50    1.80
  -1 -28  -4    6.80    1.50
   1 -28   4    7.20    1.80
   1 -28   4    8.70    1.90
   1  28   5  172.08    6.70
  -1  28  -5  180.38    6.40
   1 -28   5  178.58    6.90
  -1 -28  -5  171.78    6.70
  -1 -28  -5  160.78    5.80
   1  29  -5   68.89    4.50
  -1  29   5   72.69    4.50
   1 -29  -5   60.39    3.20
  -1 -29   5   70.99    4.50
   1 -29  -5   60.69    4.10
  -1  29   4    8.20    2.20
   1 -29  -4    6.80    2.00
   1 -29  -4    6.60    1.80
  -1 -29   4    5.60    1.50
  -1 -29   4    4.50    1.80
   1 -29  -4    4.90    1.30
  -1  29   3  217.98    7.00
  -1 -29   3  214.48    6.50
  -1 -29   3  217.28    7.70
  -1 -29   3  204.98    5.50
   1 -29  -3  214.58    6.20
   1 -29  -3  221.88    7.60
   1 -29  -3  205.88    7.10
  -1  29   2   30.80    2.50
  -1 -29   2   31.30    3.10
   1 -29  -2   31.80    2.30
   1 -29  -2   31.60    3.00
  -1 -29   2   32.40    2.10
   1 -29  -2   33.50    2.90
  -1 -29   2   34.10    2.60
  -1 -29   1 1065.19   21.10
  -1 -29   1 1041.40   21.70
   1 -29  -1 1094.79   21.30
  -1 -29   1 1040.60   22.00
   1 -29  -1 1072.79   21.50
   1 -29  -1 1045.10   21.70
   1 -29  -1 1077.89   22.50
   1 -29   0  117.79    4.00
  -1 -29   0  119.59    4.40
  -1 -29   0  115.89    4.50
  -1 -29   0  117.69    4.20
   1 -29   0  112.99    4.20
  -1 -29   0  114.49    4.30
   1 -29   0  119.49    4.70
   1 -29   1   27.50    1.70
  -1 -29  -1   27.30    2.40
   1 -29   1   22.80    2.50
   1 -29   1   35.80    2.80
  -1 -29  -1   28.50    2.40
   1  29   2   36.00    2.70
   1 -29   2   34.80    3.00
  -1 -29  -2   31.90    2.70
  -1 -29  -2   33.90    2.70
  -1 -29  -2   36.80    2.80
   1 -29   2   33.50    3.00
   1  29   3  735.53   16.90
  -1 -29  -3  754.22   17.10
  -1 -29  -3  766.32   17.40
   1 -29   3  756.02   17.60
  -1 -29  -3  759.82   16.80
   1 -29   3  774.42   17.50
   1  29   4   14.00    2.30
  -1  29  -4   17.50    2.50
  -1 -29  -4   14.90    2.50
   1 -29   4   13.40    2.40
   1 -29   4   13.10    2.20
  -1 -29  -4   15.20    2.10
   1  29   5   63.59    4.10
  -1  29  -5   63.39    3.90
  -1 -29  -5   54.89    3.40
   1 -29   5   57.99    4.10
  -1 -29  -5   55.99    4.00
  -1  30   5   55.19    4.10
   1  30  -5   57.99    4.20
  -1 -30   5   62.29    4.20
   1 -30  -5   56.79    4.00
   1 -30  -5   58.79    3.20
   1 -30  -5   63.39    4.00
  -1  30   4   10.00    2.20
   1 -30  -4   11.50    2.50
  -1 -30   4    9.70    1.80
   1 -30  -4    9.40    2.30
  -1 -30   4    8.70    2.30
   1 -30  -4    6.40    1.40
  -1  30   3  493.65   12.10
  -1 -30   3  481.55   10.50
   1 -30  -3  469.05   11.20
  -1 -30   3  455.15   12.90
  -1 -30   3  497.25   11.60
   1 -30  -3  484.25   12.40
   1 -30  -3  474.65   12.90
  -1  30   2    3.70    1.40
  -1 -30   2    2.90    1.10
   1 -30  -2    4.80    1.70
   1 -30  -2    4.20    1.40
   1 -30  -2    5.40    1.40
  -1 -30   2    3.00    1.60
  -1 -30   2    2.50    1.40
   1 -30  -1  144.69    4.60
  -1 -30   1  150.68    5.30
  -1 -30   1  131.79    4.90
   1 -30  -1  130.69    4.80
   1 -30  -1  142.79    5.40
   1 -30  -1  137.09    4.70
  -1 -30   1  136.09    4.50
  -1 -30   0   82.19    3.80
  -1 -30   0   82.59    3.60
   1 -30   0   79.29    3.50
   1 -30   0   76.29    3.20
  -1 -30   0   82.19    3.50
   1 -30   0   79.69    3.90
  -1 -30   0   80.79    3.60
   1  30   1 1406.56   28.20
   1 -30   1 1436.86   28.80
   1 -30   1 1455.05   27.00
   1 -30   1 1386.86   29.10
  -1 -30  -1 1460.25   29.10
  -1 -30  -1 1453.85   28.60
  -1 -30  -1 1422.46   28.60
   1  30   2   23.70    2.70
  -1 -30  -2   21.30    2.70
   1 -30   2   25.20    2.90
  -1 -30  -2   24.70    2.70
   1 -30   2   21.80    2.80
  -1 -30  -2   25.80    2.80
   1  30   3  100.49    4.60
  -1 -30  -3  106.39    4.90
  -1 -30  -3   99.09    4.70
   1 -30   3  107.09    4.90
   1 -30   3   94.09    4.90
  -1 -30  -3  100.19    4.40
  -1  30  -4    8.70    1.90
   1  30   4    8.70    2.10
   1 -30   4    8.10    2.20
  -1 -30  -4   10.00    2.20
  -1 -30  -4    6.10    1.60
   1 -30   4    9.30    2.10
  -1  30  -5  159.48    6.30
   1  30   5  150.68    6.30
  -1 -30  -5  160.38    5.70
  -1 -30  -5  151.78    6.30
   1 -30   5  156.28    6.50
  -1  31   5   95.49    5.20
  -1 -31   5   93.69    5.40
   1 -31  -5   98.19    5.20
   1 -31  -5   96.09    4.10
   1 -31  -5   98.29    5.10
  -1  31   4    9.10    2.00
  -1 -31   4   14.30    2.80
   1 -31  -4   13.60    1.90
  -1 -31   4   13.00    2.00
   1 -31  -4    9.60    2.20
   1 -31  -4   12.90    2.40
  -1  31   3  123.29    5.20
   1 -31  -3  128.09    5.40
  -1 -31   3  137.69    6.10
   1 -31  -3  130.49    4.70
  -1 -31   3  138.79    5.10
   1 -31  -3  133.39    6.00
   1 -31  -2   54.09    3.30
  -1 -31   2   54.79    3.40
   1 -31  -2   57.99    3.10
  -1 -31   2   53.19    2.70
  -1 -31   2   54.89    3.40
   1 -31  -2   57.89    3.70
   1 -31  -1  984.10   21.20
  -1 -31   1  964.20   20.40
  -1 -31   1  973.60   20.80
   1 -31  -1 1021.50   20.00
   1 -31  -1  958.00   20.30
   1 -31  -1 1001.70   20.30
  -1 -31   1  981.10   19.80
   1 -31   0    2.40    1.20
  -1 -31   0    2.50    1.20
   1 -31   0    3.10    1.10
  -1 -31   0    3.60    1.40
  -1 -31   0    3.20    1.20
   1 -31   0    3.00    1.20
  -1 -31   0    3.70    1.20
   1 -31   1   31.40    2.70
   1  31   2   22.10    2.50
   1 -31   2   24.90    3.00
  -1 -31  -2   19.20    2.40
  -1 -31  -2   21.60    2.50
   1 -31   2   22.90    2.90
  -1 -31  -2   24.20    2.90
   1  31   3  581.64   14.10
  -1 -31  -3  578.54   14.40
   1 -31   3  608.14   14.80
  -1 -31  -3  591.14   14.00
  -1 -31  -3  599.44   14.60
   1 -31   3  588.44   14.90
  -1  31  -4   19.70    2.60
   1  31   4   23.50    3.00
  -1 -31  -4   23.40    2.50
   1 -31   4   25.40    3.10
  -1 -31  -4   21.40    2.80
   1 -31   4   19.90    2.90
  -1  31  -5   26.40    3.20
   1  31   5   24.40    3.10
   1 -31   5   25.40    3.50
  -1 -31  -5   24.40    2.70
  -1 -31  -5   29.20    3.50
  -1  32   4   26.20    3.00
   1 -32  -4   29.70    3.60
   1 -32  -4   28.40    2.60
  -1 -32   4   29.00    3.60
   1 -32  -4   28.00    3.10
  -1  32   3  219.58    7.20
   1 -32  -3  228.98    7.60
  -1 -32   3  233.08    7.10
  -1 -32   3  229.48    8.00
   1 -32  -3  225.88    6.90
   1 -32  -3  222.68    8.00
   1 -32  -2   33.30    2.50
   1 -32  -2   33.30    2.50
  -1 -32   2   33.10    2.20
   1 -32  -2   36.30    2.80
   1 -32  -2   36.00    3.10
  -1 -32   2   37.00    3.00
  -1 -32   2   33.70    2.80
   1 -32  -1   62.39    3.20
   1 -32  -1   66.09    3.00
   1 -32  -1   60.59    3.50
  -1 -32   1   61.99    2.90
  -1 -32   1   57.89    3.30
  -1 -32   1   68.19    3.30
   1 -32  -1   53.69    3.00
  -1 -32   0   59.69    3.20
  -1 -32   0   62.79    3.30
  -1 -32   0   68.59    3.30
   1 -32   0   58.89    2.80
  -1 -32   0   65.19    3.20
   1 -32   0   65.99    3.60
   1 -32   0   61.59    3.10
  -1 -32  -1  857.51   18.10
   1 -32   1  795.32   17.70
   1 -32   1  794.52   18.00
   1 -32   1  806.92   16.00
  -1 -32  -1  804.32   17.50
  -1 -32  -1  795.22   17.50
  -1 -32  -1  781.82   17.80
   1  32   2   24.30    2.60
  -1 -32  -2   29.20    3.30
  -1 -32  -2   30.50    3.00
  -1 -32  -2   30.40    2.90
   1 -32   2   23.30    2.90
   1 -32   2   29.00    3.30
   1  32   3   36.60    3.00
  -1 -32  -3   32.90    3.30
   1 -32   3   38.70    3.30
  -1 -32  -3   38.90    3.20
   1 -32   3   36.60    3.80
  -1 -32  -3   38.10    2.90
  -1  32  -4    0.50    1.40
   1  32   4    0.80    1.50
  -1 -32  -4   -0.40    1.00
   1 -32   4    0.80    1.60
  -1 -32  -4   -0.40    1.30
   1 -32   4    0.10    1.40
  -1 -32  -4   -1.20    1.00
  -1  33   4   53.29    3.70
   1 -33  -4   49.00    3.70
   1 -33  -4   47.80    2.90
   1 -33  -4   43.30    3.70
  -1 -33   4   51.49    4.20
  -1  33   3   23.10    2.70
   1 -33  -3   33.20    3.70
   1 -33  -3   34.20    3.30
  -1 -33   3   28.80    2.90
  -1 -33   3   33.60    3.60
   1 -33  -3   30.40    2.50
   1 -33  -2   47.60    3.40
  -1 -33   2   46.50    3.10
   1 -33  -2   42.60    2.70
   1 -33  -2   41.60    2.70
  -1 -33   2   42.50    3.00
  -1 -33   2   39.80    2.30
   1 -33  -2   43.20    3.00
   1 -33  -1  423.56    9.80
   1 -33  -1  416.16   10.90
  -1 -33   1  397.26   10.50
  -1 -33   1  412.36    9.70
  -1 -33   1  396.06   10.20
   1 -33  -1  419.26   10.10
   1 -33  -1  410.96   10.20
   1 -33   0    3.80    1.40
  -1 -33   0    3.50    1.30
   1 -33   0    5.40    1.40
  -1 -33   0    3.40    1.20
  -1 -33   0    3.90    1.30
   1 -33   0    4.40    1.20
  -1 -33   0    4.80    1.40
  -1 -33  -1   14.30    2.00
  -1 -33  -1   11.80    1.90
   1 -33   1   15.30    2.10
  -1 -33  -1   12.70    1.80
   1  33   2   15.20    2.20
   1 -33   2   17.80    2.50
  -1 -33  -2   15.50    2.20
   1 -33   2   16.60    2.60
  -1 -33  -2   17.70    2.40
  -1 -33  -2   15.80    2.50
   1  33   3  136.59    5.50
   1 -33   3  140.89    6.00
   1 -33   3  142.09    6.20
  -1 -33  -3  134.89    5.40
  -1 -33  -3  138.59    5.80
  -1 -33  -3  134.69    5.80
   1  33   4    1.70    1.60
  -1  33  -4   -0.70    1.30
   1 -33   4    1.80    1.60
  -1 -33  -4    1.80    1.60
  -1 -33  -4    1.60    1.30
  -1 -33  -4    1.70    1.50
   1 -33   4    0.00    1.70
  -1  34   4   -0.20    1.50
   1 -34  -4    1.20    1.50
  -1 -34   4    2.90    2.00
   1 -34  -4   -1.60    1.30
   1 -34  -4    4.20    1.30
   1 -34  -3   52.59    3.50
  -1 -34   3   53.29    3.90
   1 -34  -3   52.19    4.00
  -1 -34   3   54.29    3.40
   1 -34  -3   57.69    3.20
   1 -34  -2   52.79    3.30
   1 -34  -2   52.69    3.50
   1 -34  -2   58.99    3.10
   1 -34  -2   53.69    3.00
  -1 -34   2   56.89    2.70
  -1 -34   2   54.89    3.30
  -1 -34   2   59.29    3.60
  -1 -34   1    5.20    1.40
  -1 -34   1    6.00    1.20
   1 -34  -1    6.60    1.20
  -1 -34   1    2.70    1.10
   1 -34  -1    6.20    1.40
   1 -34  -1    4.70    1.30
   1 -34  -1    4.50    1.50
  -1 -34   0   29.90    2.40
  -1 -34   0   31.70    2.50
   1 -34   0   33.10    2.70
   1 -34   0   29.10    2.20
  -1 -34   0   35.10    2.60
   1 -34   0   34.50    2.40
   1 -34   1  139.89    4.10
  -1 -34  -1  136.69    5.10
  -1 -34  -1  136.99    5.10
   1 -34   1  134.29    5.40
  -1 -34  -1  136.19    5.30
  -1 -34  -1  136.79    5.20
   1 -34   1  140.99    5.30
   1  34   2    3.10    1.60
  -1 -34  -2    2.60    1.50
   1 -34   2    2.10    1.50
   1 -34   2    1.30    1.50
  -1 -34  -2    0.70    1.10
  -1 -34  -2    2.30    1.40
   1  34   3    6.20    1.80
   1 -34   3    4.10    1.80
  -1 -34  -3    6.70    1.70
  -1 -34  -3   10.80    2.20
  -1 -34  -3    5.70    1.80
   1 -34   3    4.70    2.00
   1  34   4    2.60    1.70
   1 -34   4    0.00    1.60
  -1 -34  -4    1.20    1.30
  -1 -34  -4    2.40    1.60
  -1 -34  -4    1.50    1.60
   1 -34   4    2.40    1.90
  -1  35   4   39.10    3.30
  -1 -35   4   38.80    4.30
   1 -35  -4   43.10    3.50
   1 -35  -4   48.60    4.80
   1 -35  -3    4.60    2.10
   1 -35  -3    3.60    1.50
   1 -35  -3    2.70    1.70
  -1 -35   3    3.50    1.80
  -1 -35   3    3.80    1.60
  -1 -35   2    6.40    1.70
  -1 -35   2    7.90    1.80
   1 -35  -2    6.30    1.70
   1 -35  -2    6.70    1.70
   1 -35  -2    5.90    1.40
   1 -35  -2    8.30    1.80
  -1 -35   2    8.50    1.40
  -1 -35   1    4.20    1.40
  -1 -35   1    3.20    1.10
   1 -35  -1    3.20    1.30
   1 -35  -1    3.90    1.20
  -1 -35   1    4.60    1.50
   1 -35  -1    4.60    1.50
   1 -35  -1    5.80    1.40
   1 -35   0   45.90    3.10
   1 -35   0   43.90    2.80
  -1 -35   0   44.50    2.80
  -1 -35   0   40.50    2.80
   1 -35   0   44.40    2.50
  -1 -35   0   41.90    2.80
   1 -35   1    5.80    1.70
   1 -35   1    5.60    1.10
  -1 -35  -1    4.50    1.40
  -1 -35  -1    5.80    1.60
   1 -35   1    5.50    1.70
  -1 -35  -1    6.80    1.70
   1 -35   2    1.60    1.50
  -1 -35  -2    2.50    1.50
  -1 -35  -2    4.10    1.50
  -1 -35  -2    2.20    1.40
   1 -35   2    3.50    1.60
   1  35   3    4.70    1.80
   1 -35   3    3.00    1.80
   1 -35   3    3.10    1.90
  -1 -35  -3    4.40    1.70
  -1 -35  -3    4.70    1.70
  -1 -35  -3    2.70    1.80
   1  35   4    1.70    1.60
  -1 -35  -4    0.00    1.40
   1 -35   4   -1.10    1.60
  -1 -35  -4    1.40    1.50
   1 -35   4   -0.50    1.60
  -1 -35  -4    0.50    1.20
  -1 -36   4    0.70    1.90
   1 -36  -4    1.20    1.50
   1 -36  -4    3.80    1.80
   1 -36  -3   12.30    2.20
   1 -36  -3   10.40    2.30
  -1 -36   3   15.10    2.60
   1 -36  -2   61.89    3.90
  -1 -36   2   71.99    3.90
  -1 -36   2   66.59    3.70
  -1 -36   2   71.59    3.10
   1 -36  -2   68.59    3.70
   1 -36  -2   65.69    3.40
   1 -36  -1    9.70    1.70
   1 -36  -1   11.10    2.00
  -1 -36   1    9.00    1.50
  -1 -36   1   11.00    1.90
  -1 -36   1   11.70    1.90
   1 -36  -1    8.50    1.70
   1 -36   0    2.80    1.20
   1 -36   0   -0.20    1.10
   1 -36   0    1.50    1.00
  -1 -36   0    1.60    1.10
  -1 -36   0    1.40    1.20
  -1 -36   0    2.10    1.20
  -1 -36  -1   39.50    2.90
  -1 -36  -1   35.60    2.80
   1 -36   1   39.80    2.10
   1 -36   1   40.00    2.80
   1 -36   1   40.60    3.10
  -1 -36  -1   37.80    2.80
  -1 -36  -2    1.40    1.40
   1 -36   2    4.00    1.70
  -1 -36  -2    3.50    1.40
  -1 -36  -2    4.40    1.60
   1 -36   2    4.00    1.70
   1  36   3    2.30    1.60
  -1 -36  -3    1.50    1.30
   1 -36   3   -0.10    1.60
  -1 -36  -3    1.30    1.50
  -1 -36  -3    2.10    1.40
   1 -36   3    1.30    1.60
   1 -37  -3    5.20    1.80
   1 -37  -3    8.10    2.10
  -1 -37   3    6.60    2.00
  -1 -37   2    1.60    1.30
   1 -37  -2    0.90    1.30
  -1 -37   2    1.30    0.90
   1 -37  -2    2.30    1.20
   1 -37  -2    1.00    1.20
  -1 -37   2    1.80    1.30
  -1 -37   1   88.29    4.20
   1 -37  -1   91.99    4.10
   1 -37  -1   89.29    3.90
  -1 -37   1   98.79    3.80
  -1 -37   1   91.69    4.20
   1 -37  -1   93.59    4.70
   1 -37   0   30.40    2.20
  -1 -37   0   26.60    2.70
  -1 -37   0   29.00    2.30
   1 -37   0   32.20    3.20
  -1 -37   0   27.80    2.50
   1 -37   0   26.20    2.30
   1 -37   1    6.10    1.70
  -1 -37  -1    4.70    1.40
   1 -37   1    4.60    1.50
  -1 -37  -1    2.90    1.20
  -1 -37  -1    2.50    1.20
  -1 -37  -2   10.40    2.00
   1 -37   2    8.60    2.00
  -1 -37  -2    7.20    1.80
  -1 -37  -2   11.00    2.10
   1 -37   2   10.90    2.20
   1 -37   3   87.19    5.00
   1 -37   3   93.19    5.00
  -1 -37  -3   85.69    4.90
  -1 -37  -3   94.49    4.60
  -1 -37  -3   82.29    4.40
  -1 -38   3   42.60    3.60
   1 -38  -3   55.79    3.60
   1 -38  -3   45.90    3.70
  -1 -38   2   23.20    2.90
   1 -38  -2   21.20    2.80
   1 -38  -2   22.20    2.70
  -1 -38   2   27.30    2.90
   1 -38  -2   22.80    2.70
  -1 -38   1   56.59    2.90
  -1 -38   1   53.79    3.40
  -1 -38   1   60.49    3.40
   1 -38  -1   57.39    3.70
   1 -38  -1   57.69    3.10
   1 -38  -1   57.29    3.20
  -1 -38   0   18.30    2.20
  -1 -38   0   14.60    2.10
   1 -38   0   14.90    2.20
   1 -38   0   18.30    2.20
  -1 -38   0   16.20    2.10
  -1 -38  -1  230.28    7.50
  -1 -38  -1  235.48    7.50
  -1 -38  -1  241.78    7.40
   1 -38   1  275.77    7.80
   1 -38   1  244.28    7.90
   1 -38   2   15.40    2.40
  -1 -38  -2   12.30    2.10
  -1 -38  -2   14.10    2.30
   1 -38   2   14.90    2.60
  -1 -38  -2   12.60    2.30
   1 -38   3    5.10    1.90
  -1 -38  -3    4.80    1.90
  -1 -38  -3    4.30    1.60
  -1 -38  -3    1.20    1.40
   1 -38   3    4.10    1.90
   1 -39  -3   71.39    4.10
   1 -39  -3   70.99    4.60
  -1 -39   3   75.59    4.40
  -1 -39   2   34.40    2.90
   1 -39  -2   31.00    3.10
  -1 -39   2   33.80    3.40
   1 -39  -2   34.10    3.10
   1 -39  -1  295.17    8.20
   1 -39  -1  287.47    8.10
  -1 -39   1  290.37    8.50
   1 -39  -1  287.87    8.80
  -1 -39   1  292.27    7.70
  -1 -39   1  297.17    8.50
  -1 -39   0   38.40    2.80
   1 -39   0   42.10    3.10
   1 -39   0   40.10    2.70
  -1 -39   0   39.20    2.80
  -1 -39   0   43.10    2.80
  -1 -39  -1    7.00    1.60
   1 -39   1    7.90    1.70
  -1 -39  -1    6.80    1.60
   1 -39   1    8.00    1.70
  -1 -39  -1    6.40    1.50
  -1 -39  -1    8.90    1.60
  -1 -39  -2    7.60    1.80
   1 -39   2    6.30    2.00
  -1 -39  -2    7.20    1.90
  -1 -39  -2    6.50    1.70
  -1 -39  -2   10.40    2.10
   1 -39   2    5.80    1.90
  -1 -40   2   16.40    2.40
  -1 -40   2   14.10    3.60
   1 -40  -2   15.40    2.40
   1 -40  -2   14.90    2.30
   1 -40  -1   24.10    2.40
   1 -40  -1   25.70    2.50
  -1 -40   1   26.80    2.10
  -1 -40   1   22.30    2.50
  -1 -40   1   26.10    2.70
   1 -40  -1   26.60    2.90
   1 -40   0   21.10    2.60
  -1 -40   0   17.60    2.20
   1 -40   0   21.90    2.40
  -1 -40   0   20.70    2.50
  -1 -40   0   22.50    2.30
  -1 -40  -1  393.86   10.20
   1 -40   1  392.66   10.80
  -1 -40  -1  371.66   10.30
  -1 -40  -1  383.36   10.00
  -1 -40  -1  380.76   10.50
   1 -40   1  382.36   10.20
  -1 -40  -2   33.60    2.80
  -1 -40  -2   35.10    3.30
   1 -40   2   34.40    3.30
   1 -40   2   35.70    3.50
  -1 -40  -2   34.00    3.10
  -1 -40  -2   37.50    3.50
   1 -41  -2   23.10    2.70
  -1 -41   1  337.87    9.50
  -1 -41   1  343.17    8.60
  -1 -41   1  327.57    9.50
   1 -41  -1  352.46    9.30
   1 -41  -1  336.37    9.00
   1 -41  -1  340.57   10.00
  -1 -41   0    7.80    1.60
  -1 -41   0    5.50    1.60
   1 -41   0    5.00    1.50
   1 -41   0    6.20    1.30
  -1 -41   0    2.60    1.30
   1 -41   0    4.30    1.60
  -1 -41  -1   16.60    2.30
  -1 -41  -1   14.00    2.10
  -1 -41  -1   17.10    2.10
   1 -41   1   20.10    2.40
   1 -41   1   18.80    2.50
  -1 -41  -1   17.90    2.30
   1 -42  -1   16.10    2.40
  -1 -42   1   17.60    1.90
  -1 -42   1   19.80    2.50
  -1 -42   1   17.50    2.40
   1 -42  -1   17.90    2.20
   1 -42  -1   19.40    3.20
   1 -42   0   29.60    3.10
   1 -42   0   25.30    2.10
   1 -42   0   28.10    2.70
  -1 -42   0   23.60    2.70
  -1 -42   0   27.80    2.40
  -1 -42   0   29.20    2.60
   1 -42   1  353.06   10.10
  -1 -42  -1  340.27    9.60
  -1 -42  -1  351.66    9.70
   1 -42   1  341.47    9.50
  -1 -42  -1  347.27    9.50
  -1 -42  -1  343.47    9.80
   2   0  -7    1.00    1.30
  -2   0   7    0.70    1.60
   2   0  -6   85.89    3.90
  -2   0   6   90.69    4.30
  -2   0   5    0.10    0.90
   2   0  -5    1.10    1.10
   2   0  -5   -1.00    0.90
  -2   0   5    1.30    1.30
  -2   0   4  586.84   12.20
   2   0  -4  588.34   12.40
  -2   0   4  583.04   12.00
  -2   0   4  592.44   12.70
   2   0  -4  572.94   12.70
  -2   0   3    0.50    0.70
  -2   0   3    0.60    0.60
   2   0  -3    1.20    0.80
   2   0  -3    1.00    0.80
   2   0  -2 3401.26   63.59
   2   0  -2 3384.16   63.69
  -2   0   2 3399.36   61.09
  -2   0   2 3412.96   62.99
   2   0  -1    6.70    0.80
  -2   0   1    1.00    0.60
   2   0   0   66.79    2.00
   2   0   0   65.09    1.70
   2   0   1    3.80    0.60
  -2   0  -1    2.50    0.50
   2   0   2 4989.40   91.79
  -2   0  -2 4905.51   89.39
   2   0   2 4767.32   92.49
  -2   0  -2 4990.60   92.39
  -2   0  -3   -0.10    0.70
   2   0   3    1.40    0.70
   2   0   3    0.60    0.70
  -2   0  -3    1.20    0.80
  -2   0  -4   87.39    3.40
   2   0   4   87.39    3.50
  -2   0  -4   99.89    3.70
   2   0   4   99.59    3.70
   2   0   5    0.70    0.90
  -2   0  -5    0.50    1.10
   2   0   5    1.20    1.20
   2   0   6  372.16    9.50
  -2   0  -6  362.16    9.20
   2   0   6  352.86    9.20
   2   0   7    0.20    1.20
  -2   0  -7   -0.30    1.20
   2   0   7   -0.40    1.20
  -2   1   7    0.90    1.70
   2   1  -7    3.30    1.40
   2  -1  -7    3.10    1.40
  -2  -1   7    0.80    1.60
  -2   1   6  113.09    4.80
   2   1  -6  108.79    4.30
   2  -1  -6  106.39    4.30
  -2  -1   6  105.69    4.60
   2   1  -5    0.00    0.90
  -2   1   5    0.50    1.20
   2   1  -5    2.00    1.30
  -2   1   5    2.20    1.30
   2  -1  -5    1.70    1.00
   2  -1  -5    1.70    1.20
  -2  -1   5    1.60    1.30
  -2  -1   5    0.30    1.00
  -2   1   4  345.67    7.90
   2   1  -4  355.46    8.30
  -2   1   4  346.57    8.50
  -2   1   4  352.86    7.80
   2   1  -4  363.66    8.60
  -2  -1   4  352.36    8.50
   2  -1  -4  342.97    8.20
  -2  -1   4  355.46    7.90
   2  -1  -4  356.56    8.60
  -2   1   3   64.49    2.60
   2   1  -3   63.69    2.40
  -2   1   3   64.99    2.20
   2   1  -3   70.79    2.70
  -2  -1   3   61.19    2.50
  -2  -1   3   65.89    2.20
   2  -1  -3   66.29    2.40
   2  -1  -3   64.29    2.70
  -2   1   2  938.21   17.10
  -2   1   2  934.91   17.80
   2   1  -2  911.91   17.90
  -2  -1   2  937.41   17.20
   2  -1  -2  940.11   17.50
  -2  -1   2  934.71   17.80
   2  -1  -2  931.11   17.90
  -2   1   1  813.42   15.10
   2   1  -1  795.62   15.10
   2   1  -1  804.42   14.70
  -2   1   1  785.42   14.30
   2  -1  -1  776.22   15.10
   2  -1  -1  807.02   15.10
  -2  -1   1  796.52   15.10
  -2  -1   1  799.12   14.60
   2   1   0 9999.00  179.78
  -2   1   0 9963.80  177.68
  -2   1   0 9936.81  178.78
   2  -1   0 9944.11  179.38
   2  -1   0 9914.81  177.58
  -2  -1   0 9651.93  178.98
  -2  -1   0 9874.11  179.08
  -2   1  -1 1255.67   23.00
   2   1   1 1276.77   23.20
  -2   1  -1 1282.37   22.90
   2  -1   1 1254.47   23.30
   2  -1   1 1265.27   23.20
  -2  -1  -1 1244.78   23.10
  -2  -1  -1 1269.77   23.10
   2  -1   1 1275.17   23.00
   2   1   2    4.80    1.00
  -2   1  -2    6.20    0.90
   2   1   2    6.00    0.90
  -2   1  -2    7.10    0.90
   2  -1   2    7.50    0.90
  -2  -1  -2    7.90    1.00
  -2  -1  -2    7.60    1.00
   2  -1   2    5.70    1.10
  -2   1  -3   37.20    1.90
   2   1   3   35.60    1.90
   2   1   3   35.40    2.00
  -2   1  -3   38.60    1.90
   2  -1   3   36.90    2.00
  -2  -1  -3   37.50    2.00
  -2  -1  -3   36.70    1.90
   2  -1   3   38.50    1.90
   2   1   4 1145.39   22.50
  -2   1  -4 1155.28   22.30
  -2   1  -4 1153.58   22.50
   2   1   4 1152.28   22.70
   2  -1   4 1146.79   22.40
  -2  -1  -4 1150.58   22.30
   2  -1   4 1124.59   22.50
  -2  -1  -4 1158.18   22.70
  -2   1  -5    5.60    1.50
   2   1   5    5.20    1.30
   2   1   5    5.60    1.60
   2  -1   5    5.60    1.40
  -2  -1  -5    6.30    1.50
   2  -1   5    7.00    1.50
  -2   1  -6   64.29    3.40
   2   1   6   57.69    3.30
   2   1   6   61.99    3.60
   2  -1   6   62.19    3.40
  -2  -1  -6   60.09    3.30
   2  -1   6   54.49    3.20
   2   1   7    0.70    1.30
   2   1   7    0.00    1.30
  -2   1  -7   -1.60    1.20
   2  -1   7    0.70    1.20
  -2  -1  -7   -0.90    1.10
   2  -1   7    0.20    1.20
   2   2  -7    0.30    1.20
  -2   2   7    2.30    1.70
   2  -2  -7    0.70    1.30
  -2  -2   7    0.00    1.50
   2   2  -6   50.39    3.10
  -2   2   6   46.20    3.30
   2  -2  -6   53.79    3.10
  -2  -2   6   60.99    3.50
   2   2  -5   79.39    3.60
  -2   2   5   77.69    3.70
   2   2  -5   84.69    3.50
  -2  -2   5   74.99    3.20
   2  -2  -5   82.49    3.40
   2  -2  -5   78.79    3.80
  -2  -2   5   80.79    3.70
  -2   2   4  198.68    5.20
   2   2  -4  205.98    5.80
  -2   2   4  205.78    5.90
   2   2  -4  205.38    5.60
  -2  -2   4  210.68    5.80
   2  -2  -4  212.18    5.60
   2  -2  -4  206.48    5.90
  -2  -2   4  208.48    5.30
  -2   2   3   21.00    1.30
  -2   2   3   23.40    1.60
   2   2  -3   21.60    1.70
   2   2  -3   20.60    1.50
   2  -2  -3   23.10    1.80
  -2  -2   3   20.90    1.50
  -2  -2   3   21.30    1.40
   2  -2  -3   20.50    1.50
   2   2  -2 1540.85   28.20
  -2   2   2 1514.25   28.10
  -2   2   2 1509.05   27.20
  -2  -2   2 1521.45   27.50
  -2  -2   2 1487.45   28.00
   2  -2  -2 1507.15   27.70
   2  -2  -2 1518.25   28.20
  -2   2   1 1159.98   21.80
   2   2  -1 1194.08   21.90
  -2   2   1 1154.38   21.30
  -2  -2   1 1189.98   21.50
  -2  -2   1 1174.68   21.80
   2  -2  -1 1192.68   21.90
   2  -2  -1 1194.28   22.00
  -2   2   0 1702.63   31.50
  -2   2   0 1691.03   30.70
   2   2   0 1694.23   30.90
   2  -2   0 1726.33   31.80
  -2  -2   0 1654.13   31.30
  -2  -2   0 1752.32   31.20
   2  -2   0 1728.83   31.30
   2   2   1  635.44   12.10
  -2   2  -1  633.84   11.70
  -2   2  -1  615.74   11.70
  -2  -2  -1  641.34   11.90
   2  -2   1  615.84   12.00
   2  -2   1  617.54   11.70
  -2  -2  -1  619.94   12.00
   2  -2   1  630.24   12.10
   2   2   2 3176.98   59.79
   2   2   2 3248.88   59.79
  -2   2  -2 3283.27   59.79
  -2   2  -2 3337.77   61.29
   2  -2   2 3239.58   60.79
  -2  -2  -2 3347.87   60.79
   2  -2   2 3318.77   60.69
  -2  -2  -2 3312.07   61.99
   2   2   3   18.70    1.60
   2   2   3   20.20    1.50
  -2   2  -3   19.70    1.50
  -2   2  -3   20.90    1.40
   2  -2   3   19.30    1.50
  -2  -2  -3   21.70    1.50
  -2  -2  -3   20.00    1.70
   2  -2   3   17.80    1.30
  -2   2  -4   38.40    2.30
   2   2   4   32.90    2.20
   2   2   4   41.60    2.60
   2  -2   4   39.50    2.30
  -2  -2  -4   31.00    2.10
  -2  -2  -4   48.60    2.80
   2  -2   4   30.30    2.20
   2   2   5   -0.80    1.10
   2   2   5    2.00    1.00
  -2   2  -5   -0.90    1.00
   2  -2   5    1.30    1.00
   2  -2   5    0.00    1.00
  -2  -2  -5   -0.50    1.00
   2   2   6  211.08    7.00
   2   2   6  219.08    6.50
  -2   2  -6  228.48    6.60
  -2  -2  -6  223.58    6.60
   2  -2   6  227.38    6.60
   2  -2   6  219.98    6.70
  -2   2  -7    2.60    1.50
   2   2   7    2.00    1.40
   2   2   7    1.90    1.50
  -2  -2  -7    3.10    1.50
   2  -2   7    0.60    1.20
   2  -2   7    2.00    1.40
  -2   3   7   40.20    3.80
   2   3  -7   38.70    3.00
  -2  -3   7   42.10    3.90
   2  -3  -7   41.60    3.00
  -2   3   6   60.89    3.60
   2   3  -6   54.79    3.20
   2  -3  -6   55.59    3.90
  -2  -3   6   62.39    3.50
   2  -3  -6   54.39    3.10
  -2   3   5    4.80    1.60
   2   3  -5    2.40    1.20
   2   3  -5    5.20    1.30
   2  -3  -5    4.20    1.20
   2  -3  -5    5.40    1.50
  -2  -3   5    3.30    1.20
  -2  -3   5    3.00    1.30
  -2   3   4  320.17    7.20
  -2   3   4  330.07    8.20
   2   3  -4  332.77    7.90
   2   3  -4  335.57    8.10
  -2  -3   4  327.37    7.50
  -2  -3   4  324.47    8.00
   2  -3  -4  326.37    8.20
   2  -3  -4  325.57    7.70
  -2   3   3  279.57    6.80
   2   3  -3  282.67    6.60
   2   3  -3  288.17    6.80
  -2  -3   3  285.57    6.40
   2  -3  -3  286.47    7.00
   2  -3  -3  285.27    6.50
  -2  -3   3  285.37    6.70
  -2   3   2  524.55   10.90
   2   3  -2  548.35   11.00
  -2   3   2  528.75   10.10
   2  -3  -2  539.45   11.10
  -2  -3   2  544.55   10.90
  -2  -3   2  545.15   10.50
   2  -3  -2  550.84   10.60
  -2   3   1  174.48    4.10
   2   3  -1  179.18    4.20
  -2   3   1  174.08    3.30
   2  -3  -1  183.48    3.70
   2  -3  -1  172.38    4.40
   2  -3  -1  177.78    4.20
  -2  -3   1  175.98    3.90
  -2  -3   1  175.48    4.10
   2   3   0  392.36    8.00
  -2   3   0  389.06    7.30
  -2   3   0  400.76    7.80
   2  -3   0  395.26    7.80
  -2  -3   0  406.06    8.40
   2  -3   0  395.36    7.70
  -2  -3   0  410.86    8.00
   2  -3   0  399.16    7.80
   2   3   1  201.08    4.60
  -2   3  -1  204.38    4.20
  -2   3  -1  197.18    4.20
  -2  -3  -1  204.78    4.60
  -2  -3  -1  201.58    4.50
   2  -3   1  201.68    4.20
   2  -3   1  202.58    4.60
   2  -3   1  203.18    4.60
  -2   3  -2    6.20    0.80
   2   3   2    5.10    1.00
   2   3   2    5.80    1.00
   2  -3   2    4.40    1.00
   2  -3   2    7.00    0.80
  -2  -3  -2    4.90    0.80
  -2  -3  -2    6.00    1.00
  -2   3  -3    3.80    0.80
   2   3   3    6.30    1.10
   2   3   3    3.80    1.10
  -2   3  -3    4.40    0.90
  -2  -3  -3    5.30    1.10
   2  -3   3    4.40    1.00
   2  -3   3    3.60    0.80
  -2  -3  -3    4.20    1.10
   2   3   4  882.91   18.20
  -2   3  -4  868.21   17.40
   2   3   4  877.01   17.60
  -2  -3  -4  890.61   18.20
  -2  -3  -4  877.01   17.50
   2  -3   4  855.01   17.20
   2  -3   4  861.01   17.70
   2   3   5    2.20    1.50
   2   3   5    5.00    1.30
  -2   3  -5    4.10    1.30
   2  -3   5    3.90    1.20
  -2  -3  -5    3.10    1.20
   2  -3   5    5.50    1.40
   2   3   6   52.29    3.40
  -2   3  -6   60.19    3.30
   2   3   6   56.99    3.10
  -2  -3  -6   57.49    3.30
   2  -3   6   60.39    3.10
   2  -3   6   63.19    3.40
  -2   3  -7    0.20    1.40
   2   3   7   -1.10    1.30
   2   3   7    0.90    1.30
   2  -3   7    0.80    1.20
  -2  -3  -7    0.20    1.30
   2  -3   7    0.20    1.20
   2   4  -7   20.60    2.50
  -2   4   7   19.60    2.90
  -2  -4   7   15.60    2.60
   2  -4  -7   19.70    2.30
  -2   4   6    6.70    1.90
   2   4  -6    7.50    1.70
   2  -4  -6    6.00    1.70
   2  -4  -6    2.90    1.30
  -2  -4   6    6.70    1.80
   2   4  -5  186.38    5.90
   2   4  -5  192.68    5.80
  -2   4   5  195.78    6.10
   2  -4  -5  188.58    5.50
   2  -4  -5  189.68    6.10
  -2  -4   5  188.98    5.80
  -2  -4   5  191.38    5.40
   2   4  -4  147.99    4.60
  -2   4   4  145.19    4.80
  -2   4   4  141.89    3.90
   2   4  -4  147.29    4.60
  -2  -4   4  149.79    4.60
   2  -4  -4  146.29    4.80
  -2  -4   4  149.09    4.30
   2  -4  -4  141.19    4.30
  -2   4   3   25.20    1.90
   2   4  -3   25.50    1.70
   2   4  -3   25.10    1.70
   2  -4  -3   26.90    1.60
  -2  -4   3   21.60    1.60
   2  -4  -3   24.60    1.80
  -2  -4   3   22.80    1.50
  -2   4   2  580.64   11.70
   2   4  -2  588.14   11.70
   2  -4  -2  601.14   11.30
   2  -4  -2  568.44   11.80
   2  -4  -2  571.24   10.40
  -2  -4   2  577.44   11.50
  -2  -4   2  574.84   11.20
   2   4  -1  319.27    6.70
  -2   4   1  308.67    6.60
  -2  -4   1  305.47    6.60
   2  -4  -1  321.47    7.20
  -2  -4   1  319.97    6.60
   2  -4  -1  313.27    6.70
   2  -4  -1  321.47    6.10
   2   4   0   51.89    1.90
  -2   4   0   49.90    1.60
   2  -4   0   57.09    1.80
   2  -4   0   58.69    1.70
  -2  -4   0   50.89    1.80
  -2  -4   0   50.89    2.20
   2  -4   0   52.89    1.60
  -2   4  -1   22.00    0.90
  -2   4  -1   23.50    0.90
   2   4   1   25.00    1.40
  -2  -4  -1   22.00    1.30
   2  -4   1   21.10    0.90
   2  -4   1   20.70    1.10
  -2  -4  -1   21.40    1.20
   2  -4   1   19.50    1.20
  -2   4  -2  736.33   13.80
  -2   4  -2  754.12   14.20
   2   4   2  746.13   14.80
  -2  -4  -2  746.63   14.80
  -2  -4  -2  753.52   14.50
   2  -4   2  739.73   14.70
   2  -4   2  746.43   13.90
   2   4   3   37.20    2.00
  -2   4  -3   36.50    1.90
   2   4   3   36.50    2.20
  -2   4  -3   37.40    1.60
  -2  -4  -3   37.70    2.30
   2  -4   3   35.50    1.60
  -2  -4  -3   40.10    2.00
   2  -4   3   37.60    2.00
   2   4   4   35.10    2.20
  -2   4  -4   40.70    2.30
   2   4   4   32.50    2.70
  -2  -4  -4   35.90    2.30
   2  -4   4   30.50    2.20
  -2  -4  -4   33.10    2.60
   2  -4   4   32.60    1.90
  -2   4  -5    9.60    1.60
   2   4   5    9.80    1.60
   2   4   5    8.10    1.90
   2  -4   5   11.40    1.70
  -2  -4  -5   12.30    1.80
   2  -4   5   10.80    1.50
  -2   4  -6   29.20    2.70
   2   4   6   25.80    2.60
   2   4   6   24.60    2.90
  -2  -4  -6   27.60    2.70
   2  -4   6   31.30    2.80
   2  -4   6   32.40    2.30
  -2   4  -7    0.80    1.30
   2   4   7    0.40    1.20
   2   4   7    2.30    1.70
   2  -4   7    1.30    1.30
  -2  -4  -7    0.20    1.30
   2  -4   7    1.40    1.20
   2   5  -7   64.99    3.80
  -2   5   7   68.69    4.30
   2  -5  -7   68.39    3.60
  -2  -5   7   70.49    4.20
  -2   5   6   -1.00    1.30
   2   5  -6    0.40    1.20
  -2  -5   6   -1.30    1.10
  -2  -5   6    1.00    1.40
   2  -5  -6   -1.90    1.10
   2  -5  -6   -1.30    1.00
   2   5  -5   32.80    2.50
  -2   5   5   37.00    2.80
  -2  -5   5   28.70    2.40
   2  -5  -5   34.00    2.60
   2  -5  -5   34.90    2.30
  -2  -5   5   35.90    2.40
   2   5  -4   42.60    2.40
  -2   5   4   46.00    2.70
  -2   5   4   36.60    1.70
   2   5  -4   42.80    2.40
   2  -5  -4   42.00    2.30
  -2  -5   4   38.30    2.20
   2  -5  -4   42.10    2.60
  -2  -5   4   41.80    2.40
   2   5  -3  777.62   15.30
  -2   5   3  752.12   15.40
  -2  -5   3  774.92   14.90
   2  -5  -3  736.23   15.40
  -2  -5   3  752.22   15.10
   2  -5  -3  767.22   14.90
  -2   5   2    0.50    0.70
   2   5  -2    1.40    0.70
   2  -5  -2    2.10    0.80
   2  -5  -2    2.00    0.60
  -2  -5   2    0.90    0.70
  -2  -5   2    1.10    0.60
  -2   5   1   12.90    1.00
   2   5  -1   12.30    1.00
  -2  -5   1   11.70    1.10
   2  -5  -1   11.90    0.50
  -2  -5   1   15.30    1.00
   2  -5  -1   12.80    1.40
   2  -5  -1   13.30    1.20
   2  -5  -1   12.70    0.70
  -2   5   0  279.37    5.70
   2   5   0  280.47    6.00
   2  -5   0  280.77    6.00
   2  -5   0  288.77    5.70
   2  -5   0  280.57    5.30
   2  -5   0  281.17    5.80
  -2  -5   0  283.37    6.00
  -2  -5   0  286.27    6.60
   2   5   1  231.48    5.40
  -2   5  -1  238.68    4.70
  -2   5  -1  240.98    4.70
  -2  -5  -1  240.68    5.30
   2  -5   1  232.78    5.00
   2  -5   1  230.08    4.70
   2  -5   1  241.78    5.30
  -2  -5  -1  238.38    5.40
   2  -5   1  236.68    5.30
  -2   5  -2    2.10    0.60
   2   5   2    0.30    0.90
  -2   5  -2    1.50    0.40
   2  -5   2    2.50    0.70
  -2  -5  -2    1.80    0.80
   2  -5   2    1.50    0.70
   2  -5   2    2.10    0.70
  -2  -5  -2    1.20    0.70
   2  -5   2    1.70    0.40
  -2   5  -3   70.29    2.20
   2   5   3   64.99    2.70
   2   5   3   67.69    3.00
  -2   5  -3   70.99    2.50
   2  -5   3   70.49    2.80
  -2  -5  -3   68.69    3.10
  -2  -5  -3   67.79    2.60
   2  -5   3   68.99    2.20
   2   5   4  102.29    4.30
  -2   5  -4  102.69    3.60
   2   5   4  102.29    3.70
  -2  -5  -4  105.79    4.30
   2  -5   4  104.69    3.20
  -2  -5  -4  102.49    3.60
   2  -5   4   99.99    3.70
   2   5   5    0.00    1.30
   2   5   5    1.20    1.00
  -2   5  -5    0.80    1.00
   2  -5   5    0.40    0.90
  -2  -5  -5    1.90    1.30
   2  -5   5    1.50    1.10
   2   5   6    1.60    1.20
   2   5   6    0.70    1.40
  -2   5  -6    1.10    1.20
   2  -5   6    0.70    1.30
   2  -5   6    0.90    1.00
  -2  -5  -6    0.90    1.20
  -2   5  -7   -1.60    1.10
   2   5   7    0.00    1.10
   2   5   7   -1.20    1.50
   2  -5   7    0.30    1.20
   2  -5   7    1.30    1.70
  -2  -5  -7   -1.00    1.20
   2   6  -7   10.10    2.00
  -2   6   7    7.30    2.20
  -2  -6   7    8.10    2.10
   2  -6  -7    7.60    1.70
   2   6  -6    3.50    1.50
  -2   6   6    2.60    1.60
   2  -6  -6    6.20    1.80
  -2  -6   6    4.30    1.60
  -2  -6   6    4.60    1.50
   2  -6  -6    4.50    1.50
   2   6  -5  287.67    7.60
  -2   6   5  283.07    7.90
  -2  -6   5  288.87    7.30
   2  -6  -5  284.57    7.30
  -2  -6   5  284.07    7.60
   2  -6  -5  287.77    8.10
  -2   6   4   12.10    1.20
   2   6  -4    9.20    1.50
   2   6  -4   10.00    1.50
  -2   6   4    8.90    1.60
   2  -6  -4    9.30    1.70
  -2  -6   4   10.30    1.50
   2  -6  -4   11.70    1.60
  -2  -6   4   12.60    1.50
  -2   6   3    4.40    1.20
   2  -6  -3    3.80    1.00
   2  -6  -3    3.50    0.80
  -2  -6   3    4.40    1.00
  -2  -6   3    4.00    0.90
   2   6  -2    4.30    0.90
  -2   6   2    2.40    0.80
  -2  -6   2    1.20    0.60
   2  -6  -2    1.90    0.60
  -2  -6   2    2.60    0.70
   2  -6  -2    3.60    0.90
   2   6  -1  951.20   18.30
  -2   6   1  953.00   18.20
  -2  -6   1  984.90   18.60
   2  -6  -1  966.50   18.30
   2  -6  -1 1002.50   17.60
   2  -6  -1  961.30   17.50
   2  -6  -1  972.10   19.20
  -2  -6   1  974.70   18.20
  -2   6   0   27.80    1.20
   2   6   0   28.00    1.40
   2  -6   0   29.90    1.20
   2  -6   0   30.30    1.20
  -2  -6   0   28.30    1.80
  -2  -6   0   28.40    1.40
   2  -6   0   25.20    0.90
   2  -6   0   36.40    1.50
   2   6   1  145.69    3.90
  -2   6  -1  151.58    3.10
  -2   6  -1  144.39    3.00
   2  -6   1  145.29    3.10
   2  -6   1  143.99    3.70
   2  -6   1  139.29    3.30
   2  -6   1  147.09    3.60
  -2  -6  -1  141.69    3.70
   2   6   2   15.90    1.60
  -2   6  -2   16.30    1.10
   2  -6   2   14.80    1.20
   2  -6   2   15.20    1.30
  -2  -6  -2   18.70    1.80
   2  -6   2   17.10    0.80
   2  -6   2   13.50    1.30
  -2  -6  -2   16.00    1.30
  -2   6  -3   15.30    1.40
  -2   6  -3   11.80    1.00
   2   6   3   12.70    1.70
   2   6   3   14.10    1.50
   2  -6   3   15.20    1.00
   2  -6   3   13.90    1.50
   2  -6   3   13.50    1.40
  -2  -6  -3   14.40    1.90
  -2  -6  -3   18.20    1.70
   2   6   4   22.80    2.10
  -2   6  -4   23.50    2.10
   2   6   4   19.50    2.30
  -2  -6  -4   20.80    2.40
   2  -6   4   16.00    1.80
   2  -6   4   20.10    1.40
  -2  -6  -4   23.40    2.10
   2   6   5    2.60    1.10
   2   6   5    1.10    1.50
  -2   6  -5    1.60    1.10
   2  -6   5    0.00    1.10
  -2  -6  -5    0.20    1.90
  -2  -6  -5    3.20    1.20
   2  -6   5    1.30    0.90
  -2   6  -6    1.60    1.30
   2   6   6    0.30    1.10
   2   6   6    3.10    1.70
  -2  -6  -6    0.80    1.20
   2  -6   6    0.40    1.20
   2  -6   6    1.70    1.00
  -2   6  -7   -0.90    1.20
   2   6   7    1.20    1.50
   2   6   7    2.70    1.80
  -2  -6  -7    0.50    1.30
   2  -6   7    2.00    1.30
  -2   7   7   25.20    3.30
   2   7  -7   30.40    3.10
  -2  -7   7   29.90    3.30
   2  -7  -7   28.80    2.80
   2   7  -6    6.90    1.70
  -2   7   6    8.60    2.10
  -2  -7   6   12.10    1.90
  -2  -7   6    7.10    1.80
   2  -7  -6    6.30    1.90
   2  -7  -6    4.10    1.40
  -2   7   5    7.80    1.60
   2   7  -5   10.70    1.70
   2  -7  -5    5.10    1.50
   2  -7  -5    5.40    1.30
  -2  -7   5    6.20    1.40
  -2  -7   5    6.20    1.50
  -2   7   4   21.60    1.40
  -2   7   4   11.80    1.80
   2   7  -4   13.60    1.80
   2   7  -4   11.60    1.60
  -2  -7   4   12.70    1.60
   2  -7  -4   12.80    1.90
  -2  -7   4   13.80    1.60
   2  -7  -4   15.20    1.70
   2   7  -3  686.23   13.70
  -2   7   3  668.83   14.00
  -2  -7   3  675.53   13.60
  -2  -7   3  669.33   13.50
   2  -7  -3  673.53   13.30
   2  -7  -3  662.63   14.00
   2   7  -2   27.40    1.50
  -2   7   2   25.00    1.60
   2  -7  -2   26.10    1.20
   2  -7  -2   26.60    1.70
  -2  -7   2   24.70    1.40
  -2  -7   2   28.20    1.50
  -2   7   1   75.19    2.30
   2   7  -1   76.49    2.40
  -2  -7   1   75.39    2.70
   2  -7  -1   73.59    3.00
   2  -7  -1   70.49    1.60
  -2  -7   1   73.69    2.30
   2  -7  -1   75.09    1.80
   2  -7  -1   75.29    2.40
   2   7   0  325.17    6.80
  -2   7   0  324.37    6.30
   2  -7   0  305.97    6.40
   2  -7   0  311.77    6.00
   2  -7   0  318.77    6.30
  -2  -7   0  310.87    7.30
   2  -7   0  311.87    6.90
  -2  -7   0  317.87    6.70
  -2   7  -1  133.89    2.90
   2   7   1  132.99    3.70
   2  -7   1  133.09    2.80
   2  -7   1  131.59    3.50
  -2  -7  -1  128.69    3.50
   2  -7   1  130.69    3.20
   2   7   2    4.80    1.10
  -2   7  -2    5.90    0.80
   2  -7   2    4.90    0.90
   2  -7   2    5.10    0.90
  -2  -7  -2    6.90    1.30
   2  -7   2    6.20    0.50
   2  -7   2    8.90    1.10
  -2  -7  -2    5.10    0.90
  -2   7  -3   37.90    1.90
   2   7   3   36.10    2.30
   2   7   3   37.10    2.00
   2  -7   3   39.90    2.10
   2  -7   3   35.70    1.40
  -2  -7  -3   37.20    2.00
   2  -7   3   36.00    2.00
  -2  -7  -3   41.90    2.60
  -2   7  -4   59.69    2.80
   2   7   4   64.19    2.90
   2   7   4   65.99    3.50
  -2  -7  -4   64.99    2.90
  -2  -7  -4   62.49    3.40
   2  -7   4   57.79    2.90
   2  -7   4   61.79    3.00
   2  -7   4   62.79    2.20
   2   7   5   14.40    1.80
  -2   7  -5   13.60    1.80
   2   7   5   11.00    2.10
   2  -7   5   15.50    2.00
  -2  -7  -5   14.00    2.20
   2  -7   5   14.70    1.50
  -2  -7  -5   15.50    1.90
  -2   7  -6    7.60    1.70
   2   7   6    8.60    1.60
   2   7   6    6.50    2.00
  -2  -7  -6    7.70    1.60
   2  -7   6    7.10    1.70
   2  -7   6    5.50    1.20
  -2   7  -7   16.90    2.40
   2   7   7   21.90    3.10
  -2  -7  -7   20.80    2.50
   2  -7   7   18.30    2.50
  -2   8   7   10.50    2.40
   2   8  -7    5.10    1.70
  -2  -8   7    4.80    1.90
   2  -8  -7    5.90    1.70
   2   8  -6   -0.40    1.10
  -2   8   6    0.90    1.50
   2  -8  -6    0.40    1.10
  -2  -8   6   -0.70    1.20
  -2  -8   6    1.40    1.30
   2  -8  -6    0.90    1.30
  -2   8   5  235.98    7.00
   2   8  -5  221.88    6.50
  -2  -8   5  231.98    6.30
   2  -8  -5  219.88    6.20
  -2  -8   5  230.68    6.50
   2  -8  -5  230.18    7.00
  -2   8   4  166.08    5.40
   2   8  -4  170.08    5.20
   2   8  -4  175.78    5.00
  -2  -8   4  167.78    4.90
   2  -8  -4  161.08    4.70
  -2  -8   4  172.18    5.00
   2  -8  -4  178.48    5.50
  -2   8   3   10.90    1.50
   2   8  -3   18.30    1.50
   2  -8  -3   13.90    1.30
  -2  -8   3   13.40    1.40
   2  -8  -3   14.80    1.70
  -2  -8   3   14.40    1.50
   2   8  -2  236.98    5.50
  -2   8   2  224.88    5.60
  -2  -8   2  229.08    5.40
   2  -8  -2  228.98    5.70
  -2  -8   2  229.88    5.40
   2  -8  -2  232.58    5.00
   2   8  -1  478.85    9.60
  -2   8   1  460.95    9.50
  -2  -8   1  437.66    9.40
   2  -8  -1  498.65    8.70
  -2  -8   1  485.75   10.10
   2  -8  -1  474.95    8.80
   2  -8  -1  460.65   10.50
  -2  -8   1  467.35    8.60
   2  -8  -1  473.55    9.60
   2   8   0  291.87    6.60
  -2   8   0  298.67    6.10
  -2  -8   0  282.97    7.00
  -2  -8   0  296.27    6.50
   2  -8   0  310.17    6.10
   2  -8   0  322.87    6.90
   2  -8   0  305.97    6.20
   2  -8   0  302.27    5.80
  -2   8  -1  156.68    3.20
   2   8   1  153.58    4.20
   2  -8   1  151.58    3.80
   2  -8   1  151.38    3.90
   2  -8   1  149.59    3.10
  -2  -8  -1  147.59    3.90
   2  -8   1  149.59    3.60
  -2   8  -2  983.90   18.20
   2   8   2  972.70   19.30
   2  -8   2  961.20   18.50
  -2  -8  -2  985.40   19.50
   2  -8   2  972.00   18.90
   2  -8   2  946.41   18.80
   2  -8   2 1003.60   17.50
  -2  -8  -2  974.60   18.70
   2   8   3   58.89    3.00
  -2   8  -3   59.29    2.30
  -2  -8  -3   62.79    3.10
   2  -8   3   53.89    2.40
   2  -8   3   59.39    1.70
   2  -8   3   65.19    2.70
  -2  -8  -3   58.29    2.50
  -2   8  -4   59.19    2.70
   2   8   4   67.49    3.60
   2   8   4   67.59    3.00
   2  -8   4   55.59    2.10
  -2  -8  -4   61.09    2.90
   2  -8   4   60.69    3.00
   2  -8   4   62.39    3.10
  -2  -8  -4   67.49    3.50
  -2   8  -5    0.00    0.90
   2   8   5    0.50    1.00
   2   8   5    0.10    1.40
  -2  -8  -5    0.70    1.10
   2  -8   5    0.10    0.70
  -2  -8  -5    1.20    1.30
   2  -8   5    0.90    1.20
   2   8   6  109.39    5.10
  -2   8  -6  118.29    4.50
   2   8   6  118.39    4.50
   2  -8   6  113.59    4.60
   2  -8   6  114.19    3.70
  -2  -8  -6  116.49    4.50
  -2   8  -7    2.40    1.40
   2   8   7    2.20    1.70
  -2  -8  -7    2.10    1.30
   2  -8   7   -0.30    1.30
   2   9  -7   25.00    2.90
  -2   9   7   22.60    3.20
   2  -9  -7   18.50    2.30
  -2  -9   7   21.40    3.00
  -2  -9   7   28.30    3.00
   2   9  -6   14.50    2.20
  -2   9   6   19.00    2.70
   2  -9  -6   12.70    2.30
  -2  -9   6   15.80    2.20
   2  -9  -6   14.70    2.00
  -2  -9   6   14.80    2.20
  -2   9   5    9.40    2.00
   2   9  -5   15.70    2.10
   2  -9  -5   12.20    1.60
   2  -9  -5    9.40    1.80
  -2  -9   5   12.60    1.80
  -2  -9   5   11.80    1.70
   2   9  -4  225.78    6.30
   2   9  -4  228.28    6.20
  -2   9   4  239.88    6.70
   2  -9  -4  233.28    6.60
  -2  -9   4  234.48    6.10
   2  -9  -4  233.48    5.90
  -2  -9   4  234.58    6.10
   2   9  -3  477.15   10.20
  -2   9   3  473.95   10.50
   2  -9  -3  479.65    9.80
  -2  -9   3  490.65   10.20
  -2  -9   3  469.35   10.00
   2  -9  -3  448.96   10.50
   2   9  -2  706.53   13.80
  -2   9   2  695.83   14.00
   2  -9  -2  706.23   13.30
   2  -9  -2  704.83   14.20
  -2  -9   2  703.23   13.70
  -2  -9   2  680.93   13.80
  -2   9   1   48.10    1.80
   2   9  -1   47.50    1.90
  -2  -9   1   42.70    1.20
  -2  -9   1   43.30    2.20
   2  -9  -1   45.60    1.80
   2  -9  -1   44.80    1.30
  -2  -9   1   48.50    1.80
   2  -9  -1   44.70    1.30
   2  -9  -1   46.40    2.50
   2   9   0 2083.69   37.50
  -2   9   0 2068.29   36.80
  -2  -9   0 2013.10   38.00
   2  -9   0 2053.39   37.80
   2  -9   0 2071.49   37.40
   2  -9   0 2018.20   37.80
   2  -9   0 2053.39   38.40
  -2  -9   0 2020.50   37.30
   2   9   1  387.86    8.40
  -2   9  -1  380.66    7.20
  -2  -9  -1  365.76    8.30
   2  -9   1  375.16    7.10
   2  -9   1  365.76    7.80
   2  -9   1  372.26    7.60
  -2  -9  -1  378.86    8.20
  -2   9  -2   65.69    2.20
   2   9   2   62.79    2.90
   2  -9   2   66.89    2.40
   2  -9   2   66.49    2.60
  -2  -9  -2   65.09    2.40
   2  -9   2   64.59    2.50
  -2  -9  -2   67.59    2.90
   2   9   3   58.59    3.00
  -2   9  -3   60.39    2.30
   2  -9   3   62.69    2.70
   2  -9   3   62.89    1.60
  -2  -9  -3   57.69    3.00
  -2  -9  -3   61.19    2.60
   2  -9   3   57.29    2.60
   2  -9   3   47.20    1.50
   2   9   4  879.21   19.10
   2   9   4  909.81   18.30
  -2   9  -4  909.71   18.00
   2  -9   4  920.61   16.90
   2  -9   4  887.91   18.30
  -2  -9  -4  927.01   18.30
   2  -9   4  891.31   18.50
  -2  -9  -4  907.81   19.30
  -2   9  -5    4.30    1.30
   2   9   5    4.20    1.70
   2   9   5    3.60    1.20
   2  -9   5    1.20    0.70
  -2  -9  -5    3.80    1.70
   2  -9   5    3.10    1.30
  -2  -9  -5    2.60    1.20
  -2   9  -6   18.30    2.20
   2   9   6   17.60    2.20
   2   9   6   21.60    2.90
  -2  -9  -6   17.50    2.20
   2  -9   6   16.10    2.30
  -2   9  -7    0.80    1.40
   2   9   7    0.60    1.70
   2  -9   7    1.30    1.30
  -2  -9  -7   -2.70    1.10
  -2  10   7    8.60    2.10
   2  10  -7   10.10    2.10
  -2 -10   7    9.10    2.30
   2 -10  -7   10.30    1.90
  -2 -10   7   10.30    2.10
   2  10  -6   34.50    3.10
  -2  10   6   42.50    3.30
   2 -10  -6   32.70    2.60
  -2 -10   6   31.70    2.70
   2 -10  -6   36.00    3.50
  -2 -10   6   35.20    2.80
   2  10  -5   12.30    1.80
  -2  10   5   14.90    2.30
  -2 -10   5   14.50    1.90
   2 -10  -5   11.10    1.90
   2 -10  -5   11.50    1.60
  -2 -10   5   15.50    2.00
   2  10  -4  419.66   10.00
  -2  10   4  444.06   10.50
   2  10  -4  434.36    9.90
  -2 -10   4  439.26    9.80
  -2 -10   4  435.06    9.90
   2 -10  -4  440.76   10.60
   2 -10  -4  446.46    9.70
  -2  10   3    4.60    1.20
   2  10  -3    5.30    1.10
  -2 -10   3    3.80    1.10
   2 -10  -3    3.50    0.90
  -2 -10   3    4.70    1.00
   2 -10  -3    5.90    1.30
  -2  10   2 2395.76   44.60
   2  10  -2 2455.55   44.40
  -2 -10   2 2447.06   44.60
  -2 -10   2 2419.46   44.20
   2 -10  -2 2471.15   44.80
   2 -10  -2 2438.36   44.80
   2  10  -1  611.94   11.90
  -2  10   1  587.04   11.70
   2 -10  -1  595.84   11.80
   2 -10  -1  602.34   11.00
   2 -10  -1  582.24   12.90
  -2 -10   1  585.24   11.70
  -2 -10   1  587.64   12.60
  -2 -10   1  595.64   11.00
   2  10   0  255.07    6.10
  -2  10   0  268.57    5.50
  -2 -10   0  255.17    6.00
   2 -10   0  277.17    5.60
   2 -10   0  260.77    5.60
   2 -10   0  284.07    6.60
  -2 -10   0  267.17    6.60
   2 -10   0  270.27    5.40
   2  10   1   21.20    1.60
  -2  10  -1   17.70    0.80
  -2 -10  -1   19.90    1.50
   2 -10   1   18.90    1.10
  -2 -10  -1   17.80    1.40
   2 -10   1   18.20    0.80
   2 -10   1   19.20    1.40
   2 -10   1   20.10    1.30
   2  10   2 3048.69   55.79
  -2  10  -2 3108.49   56.49
   2 -10   2 3066.49   55.09
   2 -10   2 3014.40   55.19
   2 -10   2 2976.70   54.79
  -2 -10  -2 3005.60   54.99
  -2 -10  -2 3014.10   55.89
  -2  10  -3   57.49    2.40
   2  10   3   58.49    3.10
   2 -10   3   60.99    2.80
  -2 -10  -3   58.79    3.10
   2 -10   3   58.89    2.60
   2 -10   3   59.89    1.40
  -2 -10  -3   59.19    2.60
   2 -10   3   60.09    2.70
   2 -10   3   60.39    1.50
  -2 -10  -4   35.50    2.40
   2 -10   4   36.70    2.40
   2 -10   4   31.50    1.40
   2 -10   4   37.40    2.50
  -2  10  -5    9.90    1.60
   2  10   5   10.90    2.20
   2  10   5    8.80    1.50
   2 -10   5    8.20    1.60
  -2 -10  -5    9.00    1.60
   2 -10   5   11.50    1.10
   2 -10   5    8.30    1.80
  -2 -10  -5    6.20    1.80
   2  10   6  122.49    4.60
   2  10   6  117.99    5.30
  -2  10  -6  111.79    4.50
  -2 -10  -6  117.09    4.60
   2 -10   6  117.99    4.70
   2  10   7    1.20    1.80
  -2  10  -7   -1.20    1.20
   2 -10   7   -1.60    1.20
  -2 -10  -7    1.60    1.20
   2  11  -7    5.60    1.80
  -2  11   7    2.40    1.80
   2 -11  -7    5.10    1.50
  -2 -11   7    8.30    2.20
  -2 -11   7    7.30    2.00
   2  11  -6  150.98    5.50
  -2  11   6  150.78    5.90
  -2 -11   6  156.48    5.40
   2 -11  -6  155.38    5.10
  -2 -11   6  148.69    5.40
   2 -11  -6  152.88    6.00
   2  11  -5   13.80    2.00
  -2  11   5   12.90    2.10
  -2 -11   5   14.90    1.90
   2 -11  -5   14.20    1.70
  -2 -11   5   10.60    1.70
   2 -11  -5   15.50    2.30
  -2  11   4  663.43   14.50
   2  11  -4  640.54   14.20
   2  11  -4  661.63   14.00
   2 -11  -4  679.23   14.80
   2 -11  -4  672.33   13.70
  -2 -11   4  679.83   14.10
  -2 -11   4  654.83   13.80
  -2  11   3    4.00    1.30
   2  11  -3    4.60    1.10
   2 -11  -3    3.30    1.20
  -2 -11   3    3.60    1.10
   2 -11  -3    5.30    1.00
  -2 -11   3    4.90    1.00
  -2  11   2  463.25   10.00
   2  11  -2  468.65    9.80
  -2 -11   2  455.85    9.70
   2 -11  -2  479.45    9.30
   2 -11  -2  473.35   10.20
  -2 -11   2  479.05   10.10
   2  11  -1    3.00    0.80
  -2  11   1    3.00    0.80
  -2 -11   1    2.70    0.40
  -2 -11   1    2.60    1.00
   2 -11  -1    2.70    0.70
   2 -11  -1    5.20    0.70
   2 -11  -1    6.70    1.30
  -2 -11   1    1.80    0.70
   2 -11  -1    2.30    0.40
   2  11   0 3099.49   56.19
  -2  11   0 3175.08   56.69
   2 -11   0 3131.59   56.59
   2 -11   0 2999.90   55.19
   2 -11   0 3059.39   57.29
  -2 -11   0 3020.30   57.99
  -2 -11   0 2959.80   55.79
   2 -11   0 2963.60   56.29
   2  11   1   41.50    2.20
  -2  11  -1   42.00    1.30
   2 -11   1   40.80    1.60
  -2 -11  -1   41.90    2.10
  -2 -11  -1   42.70    2.10
   2 -11   1   43.00    2.00
   2 -11   1   40.80    1.80
   2 -11   1   43.00    1.20
   2  11   2   15.00    1.80
  -2  11  -2    7.00    1.00
  -2 -11  -2   10.90    1.30
   2 -11   2    9.50    1.20
   2 -11   2    7.10    1.10
  -2 -11  -2    7.80    1.40
   2 -11   2   10.00    1.20
   2  11   3   50.49    2.90
  -2  11  -3   48.40    2.20
  -2 -11  -3   44.60    2.70
  -2 -11  -3   50.39    2.40
   2 -11   3   49.90    2.50
   2 -11   3   47.80    2.40
   2 -11   3   46.40    2.40
   2  11   4 1391.16   26.90
   2  11   4 1341.87   27.90
  -2  11  -4 1384.16   26.70
   2 -11   4 1399.16   27.10
  -2 -11  -4 1401.06   28.20
  -2 -11  -4 1385.46   26.90
   2 -11   4 1414.46   27.30
   2 -11   4 1440.06   25.20
   2  11   5    8.20    2.00
  -2  11  -5   10.10    1.60
   2  11   5   10.60    1.70
  -2 -11  -5   11.10    2.20
   2 -11   5    9.10    1.70
  -2 -11  -5    7.90    1.50
   2 -11   5    8.40    1.70
  -2  11  -6   51.39    3.10
   2  11   6   52.29    3.00
   2  11   6   46.70    3.60
  -2 -11  -6   48.00    3.10
   2  11   7   -1.20    1.60
  -2  11  -7    4.30    1.60
   2 -11   7   -0.80    1.30
  -2 -11  -7    1.60    1.40
  -2  12   7    0.00    1.60
   2  12  -7    1.40    1.50
  -2 -12   7    1.00    1.50
  -2 -12   7    2.00    1.70
   2 -12  -7    0.50    1.20
  -2  12   6   50.19    3.60
   2  12  -6   53.39    3.40
  -2 -12   6   53.29    3.20
   2 -12  -6   49.90    2.90
   2 -12  -6   52.49    3.60
  -2 -12   6   57.09    3.30
   2  12  -5    6.20    1.60
  -2  12   5    7.30    1.80
  -2 -12   5    5.70    1.50
   2 -12  -5    3.00    1.10
  -2 -12   5    6.20    1.40
   2 -12  -5    6.20    1.80
  -2  12   4  313.57    8.30
  -2 -12   4  317.47    7.60
   2 -12  -4  305.27    8.30
   2 -12  -4  316.07    7.50
  -2 -12   4  325.47    7.90
   2  12  -3   63.09    2.60
  -2  12   3   63.59    2.90
   2 -12  -3   63.89    3.10
   2 -12  -3   65.29    2.40
  -2 -12   3   63.99    2.50
  -2 -12   3   66.69    2.80
   2  12  -2 1816.42   34.00
  -2  12   2 1878.91   34.40
  -2 -12   2 1827.82   33.90
  -2 -12   2 1874.01   33.30
   2 -12  -2 1873.91   33.50
  -2 -12   2 1827.62   34.50
   2 -12  -2 1813.02   34.50
   2  12  -1  108.19    3.20
  -2  12   1  109.99    3.20
  -2 -12   1  110.89    3.90
  -2 -12   1  113.19    2.70
  -2 -12   1  101.69    3.10
   2 -12  -1  120.39    3.00
   2 -12  -1  111.49    4.10
   2 -12  -1  113.09    2.60
   2 -12  -1  103.49    3.20
  -2  12   0  424.46    8.50
   2  12   0  437.36    9.20
   2 -12   0  441.66    9.90
  -2 -12   0  400.46    9.10
  -2 -12   0  432.36    8.70
   2 -12   0  419.56    8.50
   2 -12   0  442.26    8.60
  -2 -12   0  430.76    9.70
   2 -12   0  426.66    8.40
   2  12   1  172.18    4.90
  -2 -12  -1  170.78    4.90
   2 -12   1  180.38    4.80
   2 -12   1  174.28    3.60
   2 -12   1  173.18    4.20
   2 -12   1  172.38    4.40
  -2 -12  -1  173.88    4.80
  -2  12  -2 4008.20   72.19
   2  12   2 4020.90   71.89
   2 -12   2 3996.80   72.99
   2 -12   2 3851.81   73.29
  -2 -12  -2 3915.81   70.99
   2 -12   2 3858.01   70.79
  -2 -12  -2 3895.41   71.89
  -2  12  -3    1.90    0.80
   2  12   3    3.00    1.40
   2 -12   3    2.40    1.20
  -2 -12  -3    3.20    1.40
  -2 -12  -3    2.00    0.90
   2 -12   3    1.20    1.00
   2 -12   3    3.70    1.20
   2  12   4   47.80    3.30
   2  12   4   49.80    2.70
   2 -12   4   45.50    2.80
  -2 -12  -4   42.10    3.20
  -2 -12  -4   44.60    2.60
   2 -12   4   39.60    1.40
   2 -12   4   48.30    2.80
   2  12   5   10.00    2.20
   2  12   5   10.00    1.60
  -2  12  -5   10.40    1.60
   2 -12   5   11.80    2.00
  -2 -12  -5   12.00    1.70
   2 -12   5    8.90    1.70
  -2 -12  -5   12.00    2.20
   2  12   6  212.48    7.60
   2  12   6  227.68    6.70
  -2  12  -6  217.78    6.70
   2 -12   6  223.98    7.00
  -2 -12  -6  230.98    6.80
   2  12   7   -0.50    1.70
  -2  12  -7    0.80    1.40
   2 -12   7    3.30    1.60
  -2 -12  -7    2.90    1.50
   2  13  -7    7.30    2.10
  -2  13   7    5.90    2.20
  -2 -13   7    3.20    1.80
   2 -13  -7    3.80    2.00
   2 -13  -7    2.10    1.40
  -2 -13   7    4.80    2.00
  -2  13   6   64.19    4.10
   2  13  -6   63.79    3.60
  -2 -13   6   64.09    3.50
  -2 -13   6   64.49    3.50
   2 -13  -6   61.39    3.90
   2 -13  -6   59.79    3.20
  -2  13   5   16.70    2.40
   2  13  -5   13.20    2.10
  -2 -13   5   13.20    2.00
  -2 -13   5    9.90    1.70
   2 -13  -5   11.90    1.60
   2 -13  -5   11.60    2.10
  -2  13   4  286.37    7.70
  -2 -13   4  268.07    7.20
   2 -13  -4  271.97    6.70
  -2 -13   4  278.47    6.90
   2 -13  -4  271.17    7.60
   2  13  -3   93.79    3.20
  -2  13   3   93.29    3.70
  -2 -13   3   89.79    3.10
   2 -13  -3   89.49    2.90
  -2 -13   3   89.59    3.40
   2 -13  -3   83.29    3.50
  -2  13   2  562.74   11.80
   2  13  -2  552.84   11.40
  -2 -13   2  550.94   11.30
   2 -13  -2  563.64   10.90
   2 -13  -2  562.64   12.30
   2 -13  -2  566.24   11.90
  -2 -13   2  559.24   10.70
  -2 -13   2  554.64   11.90
  -2  13   1  159.38    4.10
   2  13  -1  156.68    4.20
   2 -13  -1  157.48    3.50
  -2 -13   1  155.98    4.90
   2 -13  -1  153.18    5.10
   2 -13  -1  157.88    3.90
  -2 -13   1  158.58    4.10
   2 -13  -1  160.08    4.20
  -2 -13   1  155.48    3.60
  -2  13   0 3929.61   68.19
   2  13   0 3792.62   68.49
   2 -13   0 3710.63   70.99
   2 -13   0 3932.71   69.39
  -2 -13   0 3613.34   71.39
   2 -13   0 3740.33   71.09
  -2 -13   0 3693.63   68.99
   2 -13   0 3756.82   70.29
  -2 -13   0 4001.30   71.79
   2  13   1   42.70    2.30
   2 -13   1   39.30    1.20
  -2 -13  -1   38.60    2.20
  -2 -13  -1   41.60    2.20
   2 -13   1   41.20    1.70
   2 -13   1   39.70    1.80
   2 -13   1   38.60    2.00
   2  13   2   29.60    2.20
  -2  13  -2   29.30    1.60
   2 -13   2   28.90    1.80
  -2 -13  -2   30.80    2.40
  -2 -13  -2   29.80    2.00
   2 -13   2   31.30    2.00
   2 -13   2   28.40    1.90
  -2  13  -3   48.00    2.20
   2  13   3   51.89    3.10
  -2 -13  -3   46.60    2.30
   2 -13   3   51.39    2.60
   2 -13   3   47.10    2.50
   2 -13   3   47.80    2.60
  -2 -13  -3   49.10    2.90
   2  13   4  924.11   18.80
   2  13   4  918.41   19.90
  -2  13  -4  930.41   18.60
   2 -13   4  937.31   19.30
   2 -13   4  950.70   19.10
  -2 -13  -4  940.11   20.10
  -2 -13  -4  938.51   18.90
   2  13   5    5.80    1.80
   2  13   5    9.20    1.60
  -2  13  -5    6.10    1.40
   2 -13   5    5.60    1.50
   2 -13   5    4.30    1.50
  -2 -13  -5    6.30    1.90
  -2 -13  -5    5.20    1.30
   2  13   6   88.49    4.80
  -2  13  -6   92.09    4.10
   2  13   6   88.29    3.90
   2 -13   6   98.39    4.40
  -2 -13  -6   98.39    4.20
   2  14  -7   -0.10    1.30
  -2  14   7    0.50    1.70
   2 -14  -7    0.60    1.20
  -2 -14   7    0.00    1.50
  -2 -14   7   -0.20    1.60
   2 -14  -7    1.20    1.60
  -2  14   6   51.59    3.70
   2  14  -6   43.10    3.20
   2 -14  -6   47.80    3.40
  -2 -14   6   46.10    3.10
   2 -14  -6   41.30    2.80
  -2 -14   6   45.40    3.20
  -2  14   5  111.59    4.80
   2  14  -5  106.29    4.40
  -2 -14   5  103.09    4.00
  -2 -14   5  118.69    4.40
   2 -14  -5  112.89    4.70
   2 -14  -5  108.09    3.90
  -2  14   4  238.08    6.90
  -2 -14   4  235.18    6.50
  -2 -14   4  221.38    6.00
   2 -14  -4  231.98    5.90
   2 -14  -4  233.38    6.90
  -2  14   3   63.29    3.00
   2  14  -3   65.09    2.70
  -2 -14   3   66.39    3.00
   2 -14  -3   59.49    2.40
   2 -14  -3   64.99    3.10
  -2 -14   3   60.89    2.50
  -2  14   2  912.21   18.00
   2  14  -2  882.51   17.60
  -2 -14   2  904.01   17.50
   2 -14  -2  922.11   18.20
  -2 -14   2  924.41   17.00
   2 -14  -2  894.11   18.70
   2 -14  -2  916.81   17.10
  -2 -14   2  896.31   18.20
   2  14  -1  100.29    3.20
  -2  14   1  100.09    3.10
   2 -14  -1   96.49    2.50
   2 -14  -1   91.69    3.10
   2 -14  -1  102.39    4.00
  -2 -14   1   95.49    3.00
   2 -14  -1  103.99    3.00
  -2 -14   1  102.19    2.70
  -2 -14   1  102.79    3.90
   2  14   0  182.18    5.00
  -2  14   0  177.98    4.20
  -2 -14   0  183.98    4.70
   2 -14   0  195.78    5.70
   2 -14   0  189.18    4.40
  -2 -14   0  175.68    5.30
   2 -14   0  193.18    4.60
   2 -14   0  180.38    4.30
  -2 -14   0  173.28    4.90
   2  14   1   52.39    2.60
   2 -14   1   49.40    2.10
   2 -14   1   51.09    2.00
   2 -14   1   50.79    1.50
   2 -14   1   51.39    2.40
  -2 -14  -1   51.49    2.60
  -2 -14  -1   48.20    2.40
  -2  14  -2 1263.27   23.60
   2  14   2 1287.27   25.20
  -2 -14  -2 1257.87   25.20
   2 -14   2 1282.77   24.60
  -2 -14  -2 1257.97   24.40
   2 -14   2 1278.47   24.40
   2 -14   2 1274.47   24.20
  -2  14  -3   18.70    1.60
   2  14   3   17.10    2.10
  -2 -14  -3   19.40    2.30
   2 -14   3   24.30    2.20
  -2 -14  -3   20.00    1.90
   2 -14   3   22.00    2.00
   2 -14   3   20.90    2.10
  -2  14  -4  139.39    4.30
   2  14   4  125.49    4.30
   2  14   4  126.79    5.10
   2 -14   4  132.99    4.70
  -2 -14  -4  122.89    4.40
   2 -14   4  131.19    4.60
  -2 -14  -4  132.99    5.30
   2  14   5   21.80    2.20
  -2  14  -5   29.50    2.60
   2  14   5   23.20    2.90
   2 -14   5   22.70    2.40
   2 -14   5   26.10    2.60
  -2 -14  -5   21.40    2.20
  -2 -14  -5   29.20    3.20
  -2  14  -6  175.98    5.80
   2  14   6  166.88    6.60
   2  14   6  162.18    5.50
  -2 -14  -6  167.48    5.70
   2 -14   6  176.08    6.10
  -2  15   6   37.80    3.70
   2  15  -6   38.60    3.10
  -2 -15   6   39.00    2.90
   2 -15  -6   39.10    3.90
   2 -15  -6   39.00    2.60
  -2 -15   6   33.30    2.80
   2  15  -5   11.50    1.90
  -2  15   5   10.70    2.10
  -2 -15   5   10.60    1.80
  -2 -15   5    9.20    1.60
   2 -15  -5   10.10    1.60
   2 -15  -5    9.40    2.00
  -2  15   4   49.60    3.00
  -2 -15   4   55.99    2.70
   2 -15  -4   70.99    2.80
   2 -15  -4   56.29    3.30
  -2 -15   4   53.19    2.90
  -2  15   3  297.87    7.60
   2  15  -3  292.97    7.00
  -2 -15   3  294.87    7.50
   2 -15  -3  294.17    6.70
   2 -15  -3  282.57    7.50
  -2 -15   3  283.47    6.80
  -2  15   2  232.68    6.00
   2  15  -2  237.28    5.80
  -2 -15   2  232.38    5.10
  -2 -15   2  231.78    5.60
   2 -15  -2  238.48    6.70
  -2 -15   2  232.48    6.40
   2 -15  -2  236.88    5.20
   2 -15  -2  224.38    6.10
  -2  15   1  142.99    3.90
   2  15  -1  143.69    4.10
   2 -15  -1  143.19    4.90
  -2 -15   1  136.49    3.90
   2 -15  -1  146.09    3.40
  -2 -15   1  145.89    3.60
  -2 -15   1  139.19    4.70
   2 -15  -1  141.79    3.80
   2 -15  -1  139.79    4.00
   2  15   0 2414.56   43.80
  -2  15   0 2446.26   42.80
  -2 -15   0 2353.26   43.50
  -2 -15   0 2334.37   43.70
  -2 -15   0 2246.68   44.10
   2 -15   0 2391.76   43.20
   2 -15   0 2348.17   44.80
   2 -15   0 2375.86   43.00
   2 -15   0 2437.16   43.00
   2  15   1   53.49    2.60
   2 -15   1   47.40    2.10
   2 -15   1   51.49    2.50
  -2 -15  -1   52.09    2.60
  -2 -15  -1   49.40    2.60
   2 -15   1   50.69    2.10
   2 -15   1   51.59    1.50
  -2  15  -2   44.00    1.90
   2  15   2   45.10    2.70
   2 -15   2   46.90    2.40
   2 -15   2   46.30    2.30
   2 -15   2   45.10    2.20
  -2 -15  -2   48.40    2.90
  -2 -15  -2   42.90    2.40
   2  15   3   56.19    3.10
  -2  15  -3   56.89    2.40
  -2 -15  -3   60.29    3.40
   2 -15   3   57.39    2.80
   2 -15   3   60.79    2.90
   2 -15   3   64.09    2.90
  -2 -15  -3   58.39    2.70
   2  15   4  159.08    5.70
  -2  15  -4  160.78    4.90
   2 -15   4  172.68    5.40
  -2 -15  -4  164.08    5.10
   2 -15   4  159.68    5.30
  -2 -15  -4  177.08    6.20
   2  15   5    7.30    2.00
  -2  15  -5    4.90    1.30
   2  15   5    4.80    1.30
   2 -15   5    7.30    1.80
   2 -15   5    5.80    1.60
  -2 -15  -5    4.30    1.70
  -2 -15  -5    4.00    1.20
   2  15   6   15.00    2.50
  -2  15  -6   17.30    2.20
  -2 -15  -6   15.20    2.10
   2 -15   6   17.40    2.30
   2 -15   6   13.30    2.40
   2  16  -6    7.20    1.90
  -2  16   6    5.60    2.00
   2 -16  -6    6.60    1.50
   2 -16  -6    8.60    2.10
  -2 -16   6    5.20    1.60
  -2 -16   6   10.30    2.00
   2  16  -5  144.49    5.20
  -2  16   5  144.79    5.50
   2 -16  -5  144.79    5.70
   2 -16  -5  144.99    4.60
  -2 -16   5  142.89    5.10
  -2 -16   5  137.89    4.70
  -2  16   4   16.40    2.30
   2 -16  -4   13.80    2.00
  -2 -16   4   13.90    1.60
  -2 -16   4   17.30    2.10
   2 -16  -4   15.40    1.70
  -2  16   3   18.50    2.20
   2  16  -3   18.10    1.70
  -2 -16   3   18.10    2.00
   2 -16  -3   13.80    1.90
  -2 -16   3   13.50    1.50
   2 -16  -3   14.10    1.40
   2  16  -2  284.57    6.70
  -2  16   2  291.77    7.10
  -2 -16   2  285.07    6.60
   2 -16  -2  280.97    7.70
  -2 -16   2  283.37    6.10
  -2 -16   2  277.67    7.40
   2 -16  -2  288.67    6.20
   2 -16  -2  283.67    7.10
  -2  16   1  522.45   10.80
   2  16  -1  511.85   10.90
   2 -16  -1  513.65   10.90
   2 -16  -1  515.65   10.30
  -2 -16   1  527.05   10.50
  -2 -16   1  515.15   11.80
  -2 -16   1  512.25   10.90
   2 -16  -1  545.55   10.70
   2 -16  -1  513.65   12.10
   2  16   0   21.70    1.80
  -2  16   0   21.60    1.30
   2 -16   0   27.50    2.30
   2 -16   0   21.60    1.40
  -2 -16   0   24.10    2.00
   2 -16   0   23.40    1.50
  -2 -16   0   23.70    1.70
  -2 -16   0   23.70    1.70
   2 -16   0   26.00    1.60
   2  16   1  168.88    5.20
   2 -16   1  176.68    5.20
  -2 -16  -1  167.98    5.20
   2 -16   1  177.78    4.60
   2 -16   1  176.58    4.70
  -2 -16  -1  178.68    5.30
   2 -16   1  173.08    3.80
   2  16   2  564.94   12.70
  -2  16  -2  556.94   11.10
  -2 -16  -2  538.45   11.90
  -2 -16  -2  536.85   12.60
   2 -16   2  564.84   12.20
   2 -16   2  575.84   12.00
   2 -16   2  555.14   11.70
  -2  16  -3   21.80    1.70
   2  16   3   19.90    2.40
  -2 -16  -3   23.60    2.60
   2 -16   3   23.30    2.20
   2 -16   3   22.80    2.20
   2 -16   3   23.30    2.20
  -2 -16  -3   24.00    2.20
  -2  16  -4    1.10    1.00
   2  16   4    2.80    1.50
  -2 -16  -4    1.00    1.40
  -2 -16  -4    1.40    1.00
   2 -16   4    3.00    1.20
   2 -16   4    2.90    1.30
   2  16   5    1.10    1.10
   2  16   5    1.60    1.60
  -2  16  -5    0.20    1.00
   2 -16   5   -0.90    1.30
   2 -16   5    0.00    1.20
  -2 -16  -5    0.90    1.00
  -2 -16  -5    0.30    1.20
  -2  16  -6   45.80    3.00
   2  16   6   42.20    3.60
  -2 -16  -6   52.19    4.90
   2 -16   6   47.50    3.50
   2 -16   6   52.19    3.40
  -2 -16  -6   42.30    3.00
   2  17  -6    1.00    1.40
  -2  17   6   -0.60    1.30
  -2 -17   6    2.10    1.40
  -2 -17   6   -0.30    1.30
   2 -17  -6    0.10    1.00
   2 -17  -6    0.70    1.40
   2  17  -5    8.60    1.80
  -2  17   5    6.30    1.90
   2 -17  -5    7.20    1.40
   2 -17  -5    8.40    2.10
  -2 -17   5    4.70    1.50
  -2 -17   5    9.00    1.60
  -2  17   4   38.40    2.90
   2 -17  -4   41.20    2.80
  -2 -17   4   41.30    2.70
   2 -17  -4   41.20    2.20
  -2 -17   4   41.40    2.30
  -2  17   3  278.07    7.40
   2  17  -3  265.67    7.50
   2 -17  -3  284.07    6.50
   2 -17  -3  277.67    7.60
  -2 -17   3  281.67    6.70
  -2 -17   3  280.67    7.40
  -2  17   2    5.60    1.30
   2  17  -2    4.30    1.10
  -2 -17   2    2.90    0.90
   2 -17  -2    3.60    1.00
   2 -17  -2    3.70    0.80
  -2 -17   2    5.70    1.50
  -2 -17   2    3.80    0.80
   2 -17  -2    4.00    1.40
   2  17  -1   71.99    2.90
  -2  17   1   74.89    2.70
   2 -17  -1   73.99    2.40
   2 -17  -1   70.79    2.80
   2 -17  -1   70.59    3.40
  -2 -17   1   75.19    2.80
  -2 -17   1   71.69    3.30
   2 -17  -1   73.59    2.60
  -2 -17   1   72.29    2.50
  -2  17   0   33.70    1.60
   2  17   0   28.30    2.00
   2 -17   0   29.50    1.60
  -2 -17   0   32.80    2.00
  -2 -17   0   30.00    2.20
   2 -17   0   31.20    1.80
  -2 -17   0   30.20    1.90
   2 -17   0   30.80    1.70
   2 -17   0   30.20    2.40
   2  17   1  236.88    6.50
   2 -17   1  234.68    6.50
   2 -17   1  240.78    5.90
   2 -17   1  234.58    5.70
  -2 -17  -1  220.88    6.40
  -2 -17  -1  233.88    6.40
   2 -17   1  233.28    5.00
  -2  17  -2    4.90    0.90
   2  17   2    3.20    1.40
   2 -17   2    5.40    1.20
  -2 -17  -2    2.60    1.10
  -2 -17  -2    3.20    1.30
   2 -17   2    7.50    1.40
   2 -17   2    6.50    1.20
   2  17   3    0.00    1.30
  -2  17  -3    1.90    0.90
   2 -17   3    1.80    1.00
  -2 -17  -3   -0.10    1.20
   2 -17   3    0.40    1.00
   2 -17   3    0.60    1.00
  -2 -17  -3    3.70    1.10
   2  17   4  139.39    5.30
  -2  17  -4  131.19    4.30
   2 -17   4  126.79    4.60
  -2 -17  -4  126.49    5.30
  -2 -17  -4  126.89    4.40
   2 -17   4  135.79    4.80
   2 -17   4  127.49    4.70
   2  17   5    9.40    1.70
   2  17   5    7.20    2.10
  -2  17  -5   10.50    1.70
   2 -17   5   10.30    2.10
   2 -17   5    8.80    1.90
  -2 -17  -5    8.40    1.90
  -2 -17  -5    9.60    1.60
  -2  17  -6    4.70    1.50
   2  17   6   10.10    2.40
  -2 -17  -6    5.30    1.90
   2 -17   6    6.50    1.80
  -2 -17  -6    4.70    1.50
   2 -17   6    6.30    1.90
   2  18  -6    5.20    1.70
  -2  18   6    2.20    1.70
  -2 -18   6    2.00    1.60
   2 -18  -6    4.40    1.80
  -2 -18   6    8.00    1.70
   2 -18  -6    1.40    1.20
   2  18  -5  139.59    5.30
  -2  18   5  136.49    5.60
   2 -18  -5  135.89    5.50
  -2 -18   5  135.59    5.10
  -2 -18   5  140.49    4.70
   2 -18  -5  139.39    4.60
  -2  18   4   18.00    2.20
   2 -18  -4   17.40    1.70
  -2 -18   4   16.30    1.70
  -2 -18   4   17.30    2.10
   2 -18  -4   19.50    2.50
  -2  18   3   57.89    3.00
   2 -18  -3   57.09    2.30
  -2 -18   3   57.19    2.30
   2 -18  -3   57.79    3.10
  -2 -18   3   56.19    3.00
  -2 -18   3   56.39    2.50
   2  18  -2   12.60    1.50
  -2  18   2    9.60    1.50
  -2 -18   2    9.90    1.80
   2 -18  -2    9.80    1.50
   2 -18  -2    8.80    1.00
  -2 -18   2    8.10    1.20
   2 -18  -2   12.80    1.90
  -2 -18   2   11.20    1.10
  -2  18   1  385.86    8.50
   2  18  -1  384.96    8.70
   2 -18  -1  394.86    8.20
   2 -18  -1  372.36    9.70
  -2 -18   1  375.76    8.60
  -2 -18   1  379.16    9.50
   2 -18  -1  401.26    8.50
   2 -18  -1  375.96    8.60
  -2 -18   1  388.26    8.40
   2  18   0   11.20    1.60
  -2  18   0   11.00    1.10
  -2 -18   0   18.00    2.00
  -2 -18   0   10.70    1.40
   2 -18   0   13.50    2.00
   2 -18   0   14.00    1.40
  -2 -18   0   12.90    1.50
   2 -18   0   11.60    1.20
   2  18   1   58.89    2.90
   2 -18   1   54.29    2.80
   2 -18   1   56.29    2.40
  -2 -18  -1   53.29    2.90
   2 -18   1   55.09    1.80
   2 -18   1   53.89    2.50
  -2 -18  -1   52.19    2.90
   2  18   2    8.10    1.70
   2 -18   2    2.70    1.00
  -2 -18  -2    4.00    1.50
  -2 -18  -2    2.50    1.20
   2 -18   2    4.80    1.30
   2 -18   2    3.50    1.10
   2  18   3   92.29    4.20
  -2  18  -3   93.09    3.20
  -2 -18  -3   95.59    3.60
   2 -18   3   91.19    3.70
   2 -18   3   88.69    3.70
   2 -18   3   86.19    3.60
  -2 -18  -3   88.19    4.10
   2  18   4   10.10    2.10
  -2  18  -4   12.30    1.60
  -2 -18  -4   10.70    1.70
   2 -18   4   14.80    2.10
   2 -18   4   13.80    2.00
  -2 -18  -4   16.00    2.40
   2 -18   4   13.10    1.80
  -2  18  -5    1.30    1.20
   2  18   5    2.60    1.30
   2  18   5    3.00    1.70
  -2 -18  -5    1.10    1.10
   2 -18   5    4.00    1.60
   2 -18   5    0.90    1.50
  -2 -18  -5    5.30    1.80
  -2  18  -6    1.70    1.30
   2  18   6    4.80    2.00
  -2 -18  -6    3.00    1.40
  -2 -18  -6    3.90    1.80
   2 -18   6    4.30    1.70
   2 -18   6    3.90    1.70
  -2  19   6    4.50    2.00
   2  19  -6    7.40    2.00
  -2 -19   6    5.30    1.80
   2 -19  -6    3.60    1.70
  -2 -19   6    6.30    1.70
   2 -19  -6    6.80    1.50
   2  19  -5    3.30    1.50
  -2  19   5    4.00    1.80
   2 -19  -5    4.00    1.10
   2 -19  -5    2.90    1.50
  -2 -19   5    1.30    1.40
  -2 -19   5    2.40    1.20
  -2  19   4    3.90    1.60
   2 -19  -4    3.30    1.00
  -2 -19   4    2.80    1.10
  -2 -19   4   10.10    1.80
   2 -19  -4    1.90    1.20
  -2  19   3  424.16   10.40
   2 -19  -3  442.06    9.40
   2 -19  -3  436.66   10.60
  -2 -19   3  435.96    9.60
  -2 -19   3  444.96   10.70
  -2 -19   3  444.26    9.30
   2  19  -2   54.29    2.60
  -2  19   2   56.09    2.80
  -2 -19   2   61.59    3.40
   2 -19  -2   57.79    2.20
   2 -19  -2   58.79    3.40
   2 -19  -2   52.49    2.80
  -2 -19   2   56.39    2.20
  -2 -19   2   57.49    2.50
   2  19  -1   47.80    2.50
  -2  19   1   53.59    2.40
  -2 -19   1   54.39    2.50
  -2 -19   1   50.99    2.30
   2 -19  -1   49.70    2.90
   2 -19  -1   58.19    2.40
  -2 -19   1   50.09    2.80
   2 -19  -1   51.69    2.10
   2 -19  -1   49.40    2.50
  -2  19   0  223.68    5.30
   2  19   0  218.18    6.10
  -2 -19   0  226.78    6.10
   2 -19   0  234.38    5.80
  -2 -19   0  227.18    6.00
  -2 -19   0  218.18    6.30
   2 -19   0  228.28    5.50
   2 -19   0  227.68    6.90
   2  19   1  219.38    6.40
   2 -19   1  232.08    5.00
   2 -19   1  234.98    5.90
  -2 -19  -1  233.38    6.60
   2 -19   1  221.88    6.60
   2 -19   1  239.68    6.10
  -2 -19  -1  224.98    6.50
   2  19   2   13.10    2.10
   2 -19   2   10.70    1.60
  -2 -19  -2   16.50    2.20
   2 -19   2   14.30    1.70
   2 -19   2   10.40    1.50
  -2 -19  -2   11.80    1.70
   2  19   3   36.40    2.90
  -2  19  -3   32.60    2.00
   2 -19   3   37.90    2.50
  -2 -19  -3   30.90    2.60
  -2 -19  -3   34.80    2.40
   2 -19   3   31.60    2.40
   2 -19   3   34.60    2.40
   2  19   4  103.29    4.70
  -2  19  -4  105.69    3.90
  -2 -19  -4  110.49    4.90
   2 -19   4  103.89    4.30
  -2 -19  -4   96.99    4.00
   2 -19   4  106.39    4.20
   2 -19   4  109.19    4.40
   2  19   5   34.00    3.40
   2  19   5   36.80    2.60
  -2  19  -5   37.90    2.60
  -2 -19  -5   37.50    3.70
  -2 -19  -5   38.10    2.70
   2 -19   5   41.80    3.00
   2 -19   5   37.50    2.90
  -2  19  -6    6.20    1.70
   2  19   6    7.00    2.10
  -2 -19  -6    4.70    1.90
   2 -19   6    5.20    1.80
  -2 -19  -6    6.60    1.70
   2 -19   6    3.90    1.80
  -2  20   6   13.10    2.60
   2  20  -6   13.60    2.40
   2 -20  -6   13.10    1.90
   2 -20  -6   14.90    2.50
  -2 -20   6   14.60    2.40
  -2 -20   6   14.20    2.20
   2  20  -5  139.59    5.50
  -2  20   5  138.29    5.60
   2 -20  -5  135.39    4.50
  -2 -20   5  144.19    5.40
   2 -20  -5  141.79    5.70
  -2 -20   5  136.29    4.70
  -2  20   4    2.60    1.50
   2 -20  -4    3.30    1.00
   2 -20  -4    0.80    1.30
  -2 -20   4    2.60    1.10
  -2 -20   4    1.20    1.30
  -2  20   3    6.20    1.60
  -2 -20   3   12.40    1.90
   2 -20  -3    9.70    1.80
   2 -20  -3    9.70    1.80
   2 -20  -3    9.90    1.30
  -2 -20   3    9.60    1.30
  -2 -20   3    7.20    1.30
   2  20  -2  283.77    7.00
  -2  20   2  285.77    7.30
  -2 -20   2  291.17    6.90
   2 -20  -2  280.17    8.40
  -2 -20   2  289.87    6.60
  -2 -20   2  276.17    8.00
   2 -20  -2  289.87    6.50
   2 -20  -2  294.07    7.60
   2  20  -1  391.86    9.10
  -2  20   1  392.86    8.90
   2 -20  -1  406.06    9.10
   2 -20  -1  412.46    8.90
   2 -20  -1  396.46    8.60
  -2 -20   1  387.76    9.80
  -2 -20   1  389.86    8.90
  -2 -20   1  393.06    9.00
   2 -20  -1  395.56   10.10
   2  20   0  175.08    5.20
  -2  20   0  155.98    4.30
  -2 -20   0  171.58    5.30
  -2 -20   0  170.58    5.00
   2 -20   0  169.48    5.70
  -2 -20   0  163.48    5.10
   2 -20   0  173.88    4.90
   2 -20   0  165.78    4.50
   2  20   1   52.09    2.90
   2 -20   1   54.49    1.90
   2 -20   1   53.69    2.60
  -2 -20  -1   48.10    3.00
   2 -20   1   50.89    3.10
   2 -20   1   53.59    2.50
  -2 -20  -1   57.59    3.00
   2  20   2  649.04   14.30
   2 -20   2  650.13   14.20
   2 -20   2  618.24   13.70
  -2 -20  -2  642.84   14.40
   2 -20   2  628.44   13.50
  -2 -20  -2  625.74   13.80
   2  20   3   45.10    3.10
  -2  20  -3   36.70    2.20
   2 -20   3   35.80    2.50
  -2 -20  -3   38.90    2.50
   2 -20   3   36.30    2.60
  -2 -20  -3   39.70    2.90
   2 -20   3   36.40    2.60
   2  20   4    4.50    1.70
  -2  20  -4    0.40    1.00
   2 -20   4    2.60    1.40
  -2 -20  -4    3.70    1.60
   2 -20   4    2.70    1.40
  -2 -20  -4    1.90    1.20
   2 -20   4    1.30    1.20
  -2  20  -5    3.00    1.30
   2  20   5   -0.30    1.40
   2  20   5    0.10    1.10
  -2 -20  -5    0.00    1.30
   2 -20   5    0.50    1.20
   2 -20   5    0.90    1.20
  -2 -20  -5    2.10    1.30
  -2  20  -6   81.29    4.00
   2  20   6   84.09    4.80
  -2 -20  -6   82.79    4.80
   2 -20   6   84.49    4.50
  -2 -20  -6   87.39    4.10
   2 -20   6   93.49    4.70
   2  21  -6   34.40    3.40
  -2  21   6   44.10    4.10
   2 -21  -6   36.00    2.60
   2 -21  -6   42.60    4.00
  -2 -21   6   37.90    3.50
  -2  21   5   23.40    2.80
   2  21  -5   21.40    2.70
  -2 -21   5   24.30    2.30
  -2 -21   5   17.60    2.40
   2 -21  -5   22.30    2.10
   2 -21  -5   22.70    3.00
  -2  21   4  200.78    6.50
   2 -21  -4  194.88    5.40
   2 -21  -4  189.58    6.50
  -2 -21   4  199.68    5.50
  -2 -21   4  203.88    6.60
  -2  21   3  146.09    5.10
  -2 -21   3  132.99    5.00
   2 -21  -3  144.19    5.10
  -2 -21   3  144.09    4.30
   2 -21  -3  147.79    4.10
  -2 -21   3  139.09    4.10
   2 -21  -3  138.99    5.30
  -2  21   2  273.97    7.20
   2  21  -2  276.17    6.90
  -2 -21   2  290.57    8.20
   2 -21  -2  285.87    6.50
   2 -21  -2  279.27    8.40
  -2 -21   2  274.57    6.80
  -2 -21   2  291.27    6.60
   2 -21  -2  271.57    7.40
   2  21  -1    4.80    1.30
  -2  21   1    3.50    1.10
  -2 -21   1    7.60    1.50
   2 -21  -1    7.70    1.10
   2 -21  -1    9.50    1.60
  -2 -21   1    4.60    1.20
   2 -21  -1    9.80    1.30
   2 -21  -1    5.80    1.20
  -2 -21   1    7.30    1.30
   2  21   0 1464.95   27.70
  -2  21   0 1410.96   26.60
   2 -21   0 1403.26   28.50
   2 -21   0 1398.06   27.20
  -2 -21   0 1433.96   27.40
   2 -21   0 1418.76   26.80
  -2 -21   0 1449.55   27.70
  -2 -21   0 1388.36   27.80
   2  21   1  106.59    4.10
  -2 -21  -1   97.39    4.00
   2 -21   1  107.69    2.90
  -2 -21  -1   97.19    4.20
   2 -21   1  108.59    3.90
   2 -21   1  105.69    3.70
  -2 -21  -1  102.19    3.70
   2 -21   1   98.89    4.30
   2  21   2   13.20    2.10
  -2 -21  -2   11.20    1.70
  -2 -21  -2   14.20    2.10
   2 -21   2   13.70    2.00
   2 -21   2   11.10    1.60
   2 -21   2   17.20    2.00
   2  21   3    4.40    1.70
  -2  21  -3    3.60    1.10
  -2 -21  -3    2.90    1.50
   2 -21   3    5.30    1.40
   2 -21   3    3.60    1.20
   2 -21   3    5.20    1.50
  -2 -21  -3    5.50    1.40
  -2  21  -4  381.26    9.30
   2  21   4  389.26   10.50
   2 -21   4  398.46   10.10
  -2 -21  -4  403.96   10.80
   2 -21   4  381.06   10.00
   2 -21   4  378.26    9.90
  -2 -21  -4  381.06    9.50
  -2  21  -5   -0.70    1.00
   2  21   5    0.30    1.10
   2  21   5   -0.60    1.40
   2 -21   5    1.10    1.40
  -2 -21  -5    0.70    1.50
  -2 -21  -5   -1.70    0.90
   2 -21   5   -1.50    1.20
  -2  21  -6    3.40    1.50
   2  21   6    8.80    2.20
  -2 -21  -6   13.70    2.60
  -2 -21  -6    8.30    1.70
   2 -21   6    9.10    2.10
   2 -21   6    7.80    2.20
   2  22  -6   32.30    3.40
  -2  22   6   36.00    3.80
   2 -22  -6   30.10    2.50
   2 -22  -6   33.70    3.70
  -2 -22   6   40.30    3.60
  -2  22   5   29.80    3.20
  -2 -22   5   28.50    3.00
   2 -22  -5   25.60    3.10
   2 -22  -5   23.90    2.00
  -2 -22   5   29.50    2.50
  -2  22   4  336.37    9.20
  -2 -22   4  342.97    8.10
   2 -22  -4  321.37    9.20
   2 -22  -4  333.07    7.90
  -2 -22   4  341.77    9.30
  -2  22   3   28.10    2.60
   2 -22  -3   26.90    1.80
   2 -22  -3   30.80    3.10
  -2 -22   3   26.60    1.80
  -2 -22   3   28.80    1.90
   2 -22  -3   22.00    2.40
  -2 -22   3   26.60    2.70
  -2  22   2  801.72   16.50
  -2 -22   2  799.42   16.00
   2 -22  -2  760.82   17.80
  -2 -22   2  799.02   15.80
  -2 -22   2  771.62   17.60
   2 -22  -2  801.22   16.80
   2 -22  -2  805.32   15.70
   2  22  -1   43.80    2.50
  -2  22   1   43.50    2.30
   2 -22  -1   43.60    2.20
  -2 -22   1   43.00    2.80
   2 -22  -1   42.70    2.90
  -2 -22   1   46.20    2.40
  -2 -22   1   45.00    2.30
   2 -22  -1   44.60    2.10
   2 -22  -1   43.70    2.50
   2  22   0  219.18    6.30
  -2  22   0  215.98    5.50
   2 -22   0  225.58    6.90
   2 -22   0  213.38    5.60
   2 -22   0  229.58    6.20
  -2 -22   0  237.28    6.20
  -2 -22   0  223.48    6.50
  -2 -22   0  221.58    6.30
   2  22   1   22.50    2.40
   2 -22   1   22.10    1.30
   2 -22   1   28.00    2.80
  -2 -22  -1   23.40    2.50
   2 -22   1   23.90    2.00
   2 -22   1   26.50    2.40
  -2 -22  -1   23.50    2.40
  -2 -22  -1   19.60    2.00
   2  22   2 1350.36   26.70
  -2 -22  -2 1312.27   26.40
  -2 -22  -2 1323.57   26.90
   2 -22   2 1333.77   26.30
   2 -22   2 1303.57   26.10
   2 -22   2 1371.66   26.90
   2  22   3   17.00    2.40
  -2  22  -3   13.40    1.60
  -2 -22  -3   13.40    2.20
   2 -22   3    9.50    1.70
   2 -22   3   16.00    2.20
   2 -22   3   11.70    1.80
  -2 -22  -3   14.40    1.90
   2  22   4   19.00    2.50
  -2  22  -4   22.20    2.20
   2 -22   4   25.80    2.70
   2 -22   4   22.80    2.60
   2 -22   4   21.60    2.40
  -2 -22  -4   25.40    2.50
  -2 -22  -4   24.10    3.00
   2  22   5    5.40    1.90
  -2  22  -5    4.70    1.40
   2  22   5    5.50    1.50
  -2 -22  -5    6.70    1.60
   2 -22   5    3.40    1.80
  -2 -22  -5    5.20    1.90
   2 -22   5    5.00    1.70
  -2  22  -6  142.79    5.50
   2  22   6  133.19    6.10
  -2 -22  -6  139.89    6.30
   2 -22   6  152.08    6.00
   2 -22   6  142.39    5.90
  -2 -22  -6  138.59    5.30
  -2  23   6   46.80    4.30
   2  23  -6   47.50    3.70
   2 -23  -6   42.90    4.10
   2 -23  -6   42.60    2.70
  -2 -23   6   39.10    3.40
  -2  23   5   10.30    2.30
  -2 -23   5    4.80    1.80
  -2 -23   5    7.10    1.50
   2 -23  -5    7.60    1.40
   2 -23  -5    4.10    1.60
  -2  23   4  182.48    6.30
  -2 -23   4  188.98    6.50
   2 -23  -4  194.58    6.60
   2 -23  -4  189.48    5.30
  -2 -23   4  182.68    5.40
  -2  23   3   29.90    2.50
  -2 -23   3   26.20    1.80
   2 -23  -3   26.00    1.70
  -2 -23   3   27.70    3.00
  -2 -23   3   26.90    1.90
   2 -23  -3   27.10    2.90
   2 -23  -3   28.80    2.80
  -2  23   2  439.46   10.40
  -2 -23   2  449.95   10.00
   2 -23  -2  448.86   10.70
   2 -23  -2  459.25    9.80
   2 -23  -2  439.46   11.70
  -2 -23   2  464.05    9.90
  -2 -23   2  451.25   11.50
  -2  23   1   90.89    3.40
   2  23  -1   94.89    3.70
   2 -23  -1  107.99    3.60
  -2 -23   1   97.39    3.60
  -2 -23   1   97.59    4.10
   2 -23  -1   95.99    4.20
  -2 -23   1   96.29    3.60
   2 -23  -1  101.89    3.30
   2 -23  -1   98.09    3.70
   2  23   0 1807.32   35.10
  -2 -23   0 1850.01   35.40
  -2 -23   0 1840.22   34.90
  -2 -23   0 1837.72   35.20
   2 -23   0 1836.52   35.10
   2 -23   0 1816.52   36.00
   2 -23   0 1894.61   34.40
   2  23   1    9.50    1.80
  -2 -23  -1    5.60    1.40
   2 -23   1    6.50    1.50
   2 -23   1    6.00    0.90
  -2 -23  -1    4.80    1.40
  -2 -23  -1    8.50    1.80
   2 -23   1    5.60    1.50
   2 -23   2    5.50    1.40
  -2 -23  -2    9.50    1.80
   2 -23   2    9.40    1.60
  -2 -23  -2    5.80    1.40
   2 -23   2   10.30    1.90
   2  23   3   26.00    2.80
  -2  23  -3   23.30    2.10
  -2 -23  -3   25.20    2.50
   2 -23   3   23.70    2.40
   2 -23   3   21.40    2.40
  -2 -23  -3   26.50    3.00
   2 -23   3   22.70    2.40
  -2  23  -4  659.13   14.70
   2  23   4  672.73   15.80
   2 -23   4  678.33   15.50
   2 -23   4  669.33   15.50
  -2 -23  -4  712.63   16.30
   2 -23   4  675.03   15.50
  -2 -23  -4  692.93   15.10
   2  23   5   13.00    2.50
  -2  23  -5   15.60    2.10
  -2 -23  -5   11.30    1.90
   2 -23   5   18.60    2.60
   2 -23   5   10.30    2.10
  -2 -23  -5   11.00    2.30
  -2  23  -6   28.20    2.90
   2  23   6   33.60    3.60
  -2 -23  -6   37.10    4.00
   2 -23   6   32.70    3.50
   2 -23   6   38.40    3.70
  -2 -23  -6   33.00    3.10
  -2  24   6   22.90    3.30
   2  24  -6   15.50    2.60
   2 -24  -6   21.30    2.30
  -2 -24   6   19.80    2.80
   2 -24  -6   13.10    2.50
  -2  24   5   14.20    2.50
   2 -24  -5   14.50    1.80
  -2 -24   5   12.70    1.80
   2 -24  -5   11.50    2.30
  -2 -24   5   11.20    2.30
  -2  24   4  144.59    5.60
   2 -24  -4  149.09    4.60
  -2 -24   4  151.68    4.80
   2 -24  -4  164.08    6.10
  -2 -24   4  149.49    5.80
   2 -24  -4  145.99    5.60
  -2  24   3   24.60    2.50
   2 -24  -3   27.60    3.00
  -2 -24   3   23.40    1.90
   2 -24  -3   28.50    1.80
  -2 -24   3   26.40    1.80
   2 -24  -3   25.20    2.70
  -2 -24   3   24.00    2.70
  -2  24   2  938.01   19.20
  -2 -24   2  961.40   18.80
  -2 -24   2  950.20   18.60
   2 -24  -2  950.60   19.50
   2 -24  -2  963.00   18.60
  -2 -24   2  894.81   20.10
   2 -24  -2  879.81   20.30
  -2  24   1    2.20    1.10
   2  24  -1    0.30    1.10
  -2 -24   1    1.90    1.20
  -2 -24   1    1.60    1.00
   2 -24  -1    2.30    0.90
  -2 -24   1    1.60    1.00
   2 -24  -1    4.20    1.40
   2 -24  -1    1.20    1.00
   2 -24  -1    1.70    0.80
   2  24   0  123.29    4.50
   2 -24   0  109.09    3.80
  -2 -24   0  124.99    4.60
  -2 -24   0  119.19    4.40
  -2 -24   0  129.89    4.30
   2 -24   0  118.29    4.80
   2 -24   0  132.19    4.50
   2  24   1  108.99    4.40
  -2 -24  -1  108.89    4.50
  -2 -24  -1  118.09    4.40
   2 -24   1  119.39    4.30
   2 -24   1  110.69    4.90
   2 -24   1  123.49    3.30
   2  24   2 1512.95   30.00
  -2 -24  -2 1500.95   30.30
  -2 -24  -2 1524.15   30.00
   2 -24   2 1530.85   29.80
   2 -24   2 1519.05   30.50
   2 -24   2 1502.95   29.90
  -2  24  -3   19.50    2.00
   2  24   3   17.50    2.30
   2 -24   3   15.80    2.10
   2 -24   3   15.60    2.20
  -2 -24  -3   19.10    2.20
   2 -24   3   20.30    2.40
  -2 -24  -3   20.70    2.70
  -2  24  -4   85.49    3.80
   2  24   4   88.99    4.50
  -2 -24  -4   83.79    4.60
  -2 -24  -4   81.39    3.90
   2 -24   4   90.29    4.20
   2 -24   4   91.69    4.40
   2 -24   4   91.89    4.40
  -2  24  -5    4.50    1.50
   2  24   5    4.60    2.00
   2 -24   5    2.30    1.50
  -2 -24  -5    1.70    1.20
  -2 -24  -5    3.60    1.60
   2 -24   5    5.30    1.80
   2  24   6  103.09    5.20
  -2  24  -6   98.29    4.60
  -2 -24  -6   98.89    4.50
  -2 -24  -6  110.19    5.50
   2 -24   6   97.19    5.00
   2  25  -6   30.00    3.50
   2 -25  -6   31.50    2.40
   2 -25  -6   36.60    3.90
  -2  25   5   12.90    2.40
  -2 -25   5   19.50    2.80
   2 -25  -5   21.10    3.00
   2 -25  -5   15.50    1.90
  -2  25   4  225.08    7.20
   2 -25  -4  230.78    6.20
   2 -25  -4  232.18    7.50
   2 -25  -4  231.08    7.70
  -2 -25   4  236.28    6.30
  -2 -25   4  237.38    7.70
  -2  25   3   74.59    3.70
  -2 -25   3   94.49    4.60
  -2 -25   3   87.39    3.30
   2 -25  -3   84.39    3.20
   2 -25  -3   88.39    4.50
  -2 -25   3   84.69    3.30
   2 -25  -3   78.59    3.90
  -2  25   2  126.89    4.60
  -2 -25   2  129.39    4.20
   2 -25  -2  127.99    4.10
   2 -25  -2  123.99    5.20
  -2 -25   2  119.29    4.10
   2 -25  -2  126.69    4.70
  -2 -25   2  132.49    5.30
  -2  25   1   48.10    2.60
   2  25  -1   48.90    2.80
  -2 -25   1   45.50    2.90
   2 -25  -1   49.70    2.30
   2 -25  -1   49.00    2.50
  -2 -25   1   50.19    2.70
  -2 -25   1   49.00    2.60
   2 -25  -1   51.29    2.80
   2 -25  -1   45.90    3.00
   2  25   0  834.92   17.60
  -2 -25   0  819.42   17.60
  -2 -25   0  833.02   17.80
  -2 -25   0  838.42   17.40
   2 -25   0  884.51   17.60
   2 -25   0  821.42   18.30
   2 -25   0  850.21   17.00
   2  25   1    3.30    1.40
   2 -25   1    3.50    0.80
  -2 -25  -1    1.00    1.10
  -2 -25  -1    4.10    1.50
   2 -25   1    4.60    1.60
   2 -25   1    2.00    1.20
   2  25   2   15.40    2.20
   2 -25   2   12.70    2.00
   2 -25   2   15.10    2.10
   2 -25   2   15.20    2.10
  -2 -25  -2   10.30    1.80
  -2 -25  -2   12.70    2.10
   2  25   3   93.29    4.40
  -2  25  -3   84.09    3.50
  -2 -25  -3   89.39    3.90
  -2 -25  -3   86.59    4.20
   2 -25   3   94.09    4.30
   2 -25   3   85.79    4.10
   2 -25   3   93.69    4.10
  -2  25  -4  509.45   12.10
   2  25   4  544.65   13.40
  -2 -25  -4  535.95   13.60
   2 -25   4  539.55   13.30
  -2 -25  -4  521.35   12.60
   2 -25   4  555.84   13.20
   2 -25   4  527.55   13.10
  -2  25  -5    4.10    1.50
   2  25   5    2.40    1.80
  -2 -25  -5    2.10    1.20
   2 -25   5    2.10    1.40
   2 -25   5    4.10    1.80
  -2 -25  -5    3.20    1.60
  -2  26   5   56.39    3.90
   2 -26  -5   55.19    2.80
  -2 -26   5   61.59    3.90
   2 -26  -5   56.69    3.90
  -2  26   4  101.79    4.70
   2 -26  -4   97.79    3.60
  -2 -26   4  100.79    4.80
   2 -26  -4   92.29    4.80
  -2 -26   4   94.69    3.70
   2 -26  -4   98.49    4.70
  -2  26   3   22.40    2.50
  -2 -26   3   20.10    1.80
  -2 -26   3   21.60    1.80
   2 -26  -3   23.40    2.60
   2 -26  -3   20.50    2.80
  -2 -26   3   22.30    2.90
   2 -26  -3   23.60    1.80
  -2  26   2  467.55   11.00
  -2 -26   2  477.95   10.50
  -2 -26   2  463.15   10.50
  -2 -26   2  452.35   11.70
   2 -26  -2  441.46   11.90
   2 -26  -2  481.15   10.40
   2 -26  -2  458.85   11.20
   2  26  -1   89.79    5.00
   2 -26  -1   96.59    3.50
  -2 -26   1   94.69    3.60
  -2 -26   1   81.89    3.90
  -2 -26   1   87.79    3.70
   2 -26  -1   96.69    4.30
   2 -26  -1   91.89    3.20
   2 -26  -1   86.19    3.60
   2  26   0   23.10    2.30
  -2 -26   0   31.90    2.40
  -2 -26   0   39.10    2.80
  -2 -26   0   34.40    2.20
   2 -26   0   30.40    2.60
   2 -26   0   26.50    1.90
   2 -26   0   28.50    2.20
   2  26   1  117.19    4.50
   2 -26   1  121.99    4.60
   2 -26   1  112.59    5.10
  -2 -26  -1  121.99    4.80
  -2 -26  -1  121.79    4.80
   2 -26   1  124.89    3.40
   2  26   2  851.61   18.40
   2 -26   2  865.21   19.10
   2 -26   2  861.91   18.50
  -2 -26  -2  861.11   18.70
  -2 -26  -2  840.32   18.50
  -2  26  -3   -0.70    1.00
   2  26   3    0.60    1.50
   2 -26   3    1.00    1.30
  -2 -26  -3    0.50    1.20
   2 -26   3    1.70    1.30
  -2 -26  -3    1.40    1.20
   2 -26   3    0.10    1.10
  -2  26  -4   12.10    1.80
   2  26   4   16.40    2.60
  -2 -26  -4   11.50    1.90
   2 -26   4   11.70    2.10
  -2 -26  -4   10.80    2.20
   2 -26   4   15.00    2.30
   2 -26   4   14.20    2.30
   2  26   5   13.70    2.60
  -2  26  -5   11.70    2.00
  -2 -26  -5   10.80    2.50
   2 -26   5   10.40    2.20
   2 -26   5   10.00    2.10
  -2 -26  -5   10.70    1.90
  -2  27   5    4.30    2.00
   2 -27  -5    0.30    1.30
  -2 -27   5   -0.10    1.50
   2 -27  -5    1.50    1.00
   2 -27  -5    3.40    1.70
  -2  27   4   57.99    3.60
   2 -27  -4   62.09    3.80
   2 -27  -4   56.09    2.80
  -2 -27   4   54.79    3.90
  -2 -27   4   54.59    2.80
   2 -27  -4   56.79    3.90
  -2  27   3  126.69    5.00
   2 -27  -3  135.29    5.20
   2 -27  -3  114.59    5.40
  -2 -27   3  132.29    5.70
   2 -27  -3  133.69    4.30
  -2 -27   3  130.79    4.30
  -2  27   2   32.50    2.60
  -2 -27   2   31.30    2.20
  -2 -27   2   31.60    2.20
   2 -27  -2   30.10    2.70
   2 -27  -2   32.70    2.10
   2 -27  -2   30.80    2.50
   2 -27  -2   33.90    2.20
  -2 -27   2   32.90    2.70
   2 -27  -1   29.70    1.80
  -2 -27   1   27.50    2.20
  -2 -27   1   25.20    2.00
   2 -27  -1   34.50    2.10
   2 -27  -1   27.40    2.10
  -2 -27   1   29.20    2.50
   2 -27  -1   33.90    2.70
   2  27   0  602.84   13.40
   2 -27   0  600.44   13.20
  -2 -27   0  587.64   13.30
   2 -27   0  591.84   12.60
   2 -27   0  598.74   14.10
  -2 -27   0  597.34   13.10
  -2 -27   0  580.24   13.70
  -2 -27   0  595.54   13.50
   2  27   1   24.70    2.50
   2 -27   1   28.50    2.70
   2 -27   1   20.90    2.50
  -2 -27  -1   29.80    2.90
   2 -27   1   26.90    1.50
  -2 -27  -1   26.00    2.70
   2  27   2   17.50    2.20
  -2 -27  -2   14.10    2.10
  -2 -27  -2   15.50    2.20
   2 -27   2   13.80    2.10
   2 -27   2   16.90    2.40
  -2 -27  -2   17.10    2.20
   2  27   3   36.20    3.40
  -2  27  -3   27.10    2.20
   2 -27   3   32.70    3.20
  -2 -27  -3   28.90    2.80
  -2 -27  -3   36.70    3.40
   2 -27   3   33.90    3.20
   2 -27   3   32.30    2.80
  -2  27  -4  155.98    5.40
   2  27   4  149.19    5.90
   2 -27   4  164.18    6.20
  -2 -27  -4  162.08    5.80
   2 -27   4  162.38    6.10
  -2 -27  -4  171.28    6.50
   2 -27   4  158.58    6.10
  -2  27  -5    3.30    1.50
   2  27   5    1.20    1.50
  -2 -27  -5    2.50    1.30
   2 -27   5    1.70    1.70
  -2 -27  -5    2.60    1.80
   2 -27   5    1.40    1.60
  -2  28   5   48.10    3.80
   2 -28  -5   42.10    3.60
   2 -28  -5   45.30    3.70
   2 -28  -5   49.10    2.80
  -2 -28   5   49.10    3.80
  -2  28   4   12.00    2.30
   2 -28  -4   10.20    1.60
   2 -28  -4    9.00    2.10
   2 -28  -4    8.10    2.10
  -2 -28   4    6.80    2.00
  -2 -28   4    8.60    1.50
  -2  28   3   25.80    2.80
   2 -28  -3   24.90    3.20
   2 -28  -3   24.80    2.20
   2 -28  -3   26.70    3.00
  -2 -28   3   30.90    3.50
  -2 -28   3   23.90    2.20
  -2  28   2   96.19    4.10
  -2 -28   2   92.29    3.60
  -2 -28   2   87.69    4.30
   2 -28  -2   81.29    4.30
   2 -28  -2   93.89    3.60
   2 -28  -2   93.19    3.60
   2 -28  -2   93.79    4.10
  -2 -28   2   93.19    3.60
  -2 -28   1  150.28    5.00
   2 -28  -1  150.28    5.60
   2 -28  -1  154.28    5.20
  -2 -28   1  159.38    5.00
   2 -28  -1  159.78    4.80
   2 -28  -1  161.18    4.60
  -2 -28   1  154.28    5.40
   2  28   0   14.00    2.00
   2 -28   0   15.00    2.10
  -2 -28   0   13.50    1.80
  -2 -28   0   12.80    1.80
   2 -28   0   15.50    1.90
   2 -28   0   12.70    1.50
  -2 -28   0   15.70    2.00
  -2 -28   0   16.30    1.80
   2  28   1   10.80    1.80
   2 -28   1   12.50    1.20
   2 -28   1    9.80    1.90
  -2 -28  -1   13.00    2.10
   2 -28   1    8.70    1.90
  -2 -28  -1    9.80    1.80
   2  28   2  165.48    5.80
   2 -28   2  155.98    6.20
   2 -28   2  152.68    5.60
  -2 -28  -2  164.08    5.90
  -2 -28  -2  165.58    5.70
  -2 -28  -2  154.28    5.70
   2  28   3    1.10    1.30
  -2  28  -3    1.20    1.20
   2 -28   3    0.30    1.30
   2 -28   3    1.80    1.50
  -2 -28  -3    1.40    1.40
  -2 -28  -3    0.20    1.10
   2  28   4   33.00    3.30
  -2  28  -4   27.80    3.40
   2 -28   4   29.30    3.10
   2 -28   4   37.30    3.20
  -2 -28  -4   26.30    2.70
  -2 -28  -4   30.70    3.40
   2 -28   4   34.20    3.10
   2  28   5    1.50    1.70
   2 -28   5    1.40    1.50
  -2 -28  -5    1.60    1.30
   2 -28   5    0.20    1.50
  -2 -28  -5   -3.10    1.20
  -2  29   5    2.30    2.00
   2 -29  -5   -0.30    1.60
   2 -29  -5    2.00    1.70
  -2 -29   5    0.80    1.70
  -2  29   4    5.30    1.70
   2 -29  -4    3.60    1.70
   2 -29  -4    5.90    2.00
  -2 -29   4    5.90    2.10
  -2 -29   4    5.40    1.40
  -2  29   3  169.88    6.00
   2 -29  -3  177.58    6.20
   2 -29  -3  156.58    6.70
  -2 -29   3  164.98    6.70
  -2 -29   3  161.38    5.10
   2 -29  -3  166.78    5.50
   2 -29  -2    4.20    1.20
   2 -29  -2    1.30    1.30
  -2 -29   2    2.90    1.40
  -2 -29   2    3.50    1.20
   2 -29  -2    4.40    1.80
   2 -29  -2    1.50    1.20
  -2 -29   2    2.90    1.20
  -2 -29   1   96.39    3.90
   2 -29  -1  100.69    4.00
  -2 -29   1   95.99    3.80
   2 -29  -1  100.19    4.50
   2 -29  -1  103.19    3.70
  -2 -29   1  105.09    4.40
   2  29   0  143.09    5.00
   2 -29   0  145.29    4.90
  -2 -29   0  149.69    5.20
   2 -29   0  140.89    5.40
  -2 -29   0  149.59    5.40
  -2 -29   0  142.19    4.90
  -2 -29   0  139.69    5.00
   2 -29   0  140.29    4.40
   2  29   1   60.99    3.30
   2 -29   1   61.39    2.30
  -2 -29  -1   63.29    3.50
   2 -29   1   58.59    3.70
  -2 -29  -1   62.49    3.40
   2 -29   1   60.89    3.60
   2  29   2   39.60    3.00
  -2 -29  -2   41.90    3.10
   2 -29   2   43.20    3.40
  -2 -29  -2   42.60    3.00
  -2 -29  -2   39.40    3.00
   2 -29   2   37.90    3.00
   2  29   3    1.70    1.50
   2 -29   3    3.80    1.70
  -2 -29  -3    1.30    1.30
  -2 -29  -3    3.00    1.40
   2 -29   3    1.80    1.60
   2  29   4    3.90    1.90
  -2 -29  -4    0.80    1.50
   2 -29   4    0.10    1.30
   2 -29   4   -0.60    1.40
  -2 -29  -4    2.10    1.40
   2  29   5   -0.60    1.70
   2 -29   5    1.60    1.70
   2 -29   5   -0.70    1.50
  -2 -29  -5    4.20    1.80
  -2 -29  -5    2.50    1.40
  -2  30   5   86.49    4.70
   2 -30  -5   91.29    5.20
  -2 -30   5   90.79    5.20
   2 -30  -5   95.89    5.10
  -2  30   4    6.00    2.00
   2 -30  -4    6.30    1.80
   2 -30  -4    5.10    2.10
  -2 -30   4    8.10    2.40
  -2  30   3    2.10    1.50
   2 -30  -3    4.00    1.90
  -2 -30   3    3.00    1.70
   2 -30  -3    2.30    1.40
  -2 -30   3    3.40    1.20
   2 -30  -2    8.10    1.40
  -2 -30   2    5.40    1.70
  -2 -30   2    5.60    1.40
  -2 -30   2    6.80    1.40
   2 -30  -2    4.40    1.70
   2 -30  -2    5.40    1.60
  -2 -30   1  208.18    6.20
   2 -30  -1  209.58    6.90
   2 -30  -1  210.88    6.40
   2 -30  -1  217.48    6.00
  -2 -30   1  215.38    6.70
  -2 -30   1  215.68    6.20
  -2 -30   0   20.40    2.30
  -2 -30   0   23.50    2.40
   2 -30   0   23.30    2.30
  -2 -30   0   22.40    2.00
   2 -30   0   18.00    1.80
   2 -30   0   17.00    2.20
  -2 -30   0   19.30    2.40
   2  30   1   62.09    3.40
  -2 -30  -1   67.49    3.60
  -2 -30  -1   63.39    3.40
   2 -30   1   64.89    2.40
   2 -30   1   63.79    3.70
   2 -30   1   66.89    3.90
  -2 -30  -1   64.39    3.60
   2  30   2   22.90    2.60
   2 -30   2   29.50    3.00
  -2 -30  -2   22.40    2.70
  -2 -30  -2   27.50    3.00
  -2 -30  -2   24.50    2.70
   2 -30   2   24.60    3.00
   2  30   3   19.90    2.70
  -2 -30  -3   24.60    3.00
  -2 -30  -3   20.00    2.50
   2 -30   3   17.80    2.50
   2 -30   3   18.80    2.60
   2  30   4    1.70    1.70
  -2 -30  -4    2.00    1.40
  -2 -30  -4   -0.40    1.40
   2 -30   4    0.30    1.50
   2 -30   4    2.30    1.60
   2  30   5    0.70    1.70
  -2 -30  -5    3.20    1.40
   2 -30   5   -0.70    1.60
  -2 -30  -5   -0.60    1.50
  -2  31   5    4.80    2.10
   2 -31  -5    6.20    2.00
   2 -31  -5   10.80    2.50
  -2 -31   5    7.60    2.20
  -2  31   4    4.50    1.80
   2 -31  -4    5.00    1.80
   2 -31  -4    5.30    1.80
  -2  31   3  125.99    5.30
   2 -31  -3  135.89    5.50
   2 -31  -3  132.29    5.90
  -2 -31   3  139.59    5.90
  -2 -31   3  134.09    4.60
  -2 -31   2   20.70    2.50
  -2 -31   2   20.50    2.20
  -2 -31   2   19.10    2.40
   2 -31  -2   23.60    2.60
   2 -31  -2   23.20    2.90
   2 -31  -1    8.20    1.90
  -2 -31   1    7.50    1.40
   2 -31  -1    7.20    1.50
   2 -31  -1    8.10    1.40
  -2 -31   1    8.30    1.50
  -2 -31   1    5.80    1.40
  -2 -31   0  137.09    5.00
   2 -31   0  140.79    5.30
   2 -31   0  136.69    4.80
  -2 -31   0  131.69    4.70
   2 -31   0  136.69    4.40
  -2 -31   0  130.59    4.90
  -2 -31   0  133.99    5.20
   2  31   1  105.19    4.40
  -2 -31  -1  109.89    4.50
  -2 -31  -1  106.49    4.60
   2 -31   1  107.89    5.00
  -2 -31  -1  113.39    4.70
   2 -31   1  111.29    4.80
   2  31   2   25.00    2.70
  -2 -31  -2   24.50    2.70
  -2 -31  -2   26.90    2.80
   2 -31   2   27.00    3.20
   2 -31   2   24.60    2.80
  -2 -31  -2   26.80    2.90
   2  31   3    1.00    1.30
   2 -31   3    3.00    1.70
  -2 -31  -3    1.90    1.50
  -2 -31  -3    2.00    1.30
  -2 -31  -3    3.10    1.40
   2 -31   3    4.10    1.90
   2  31   4   52.79    3.70
   2 -31   4   54.29    3.90
   2 -31   4   51.99    3.80
  -2 -31  -4   53.19    3.80
  -2 -31  -4   50.19    3.40
  -2  32   4   57.79    3.90
  -2 -32   4   57.19    4.40
   2 -32  -4   58.19    4.30
   2 -32  -4   51.49    3.70
  -2 -32   3   13.60    2.40
   2 -32  -3   13.60    2.50
  -2 -32   3   15.60    1.90
   2 -32  -3   15.80    2.60
   2 -32  -2  167.98    6.40
  -2 -32   2  166.08    6.10
   2 -32  -2  181.68    6.20
  -2 -32   2  161.18    5.30
   2 -32  -1  108.09    4.70
   2 -32  -1  108.99    4.30
  -2 -32   1  107.49    4.10
   2 -32  -1  107.49    4.00
  -2 -32   1   98.39    4.40
  -2 -32   1   96.69    4.00
  -2 -32   0   72.49    3.50
   2 -32   0   71.39    3.40
  -2 -32   0   70.89    3.40
   2 -32   0   71.69    3.80
   2 -32   0   70.69    3.00
  -2 -32   0   72.49    3.60
  -2 -32   0   64.29    3.60
   2  32   1    1.90    1.30
  -2 -32  -1    0.50    1.10
  -2 -32  -1    2.00    1.20
   2 -32   1    0.20    1.30
   2 -32   1    3.00    1.50
  -2 -32  -1    2.70    1.30
   2  32   2  265.27    8.00
  -2 -32  -2  274.17    8.40
   2 -32   2  272.47    9.00
  -2 -32  -2  265.27    8.50
  -2 -32  -2  272.27    8.30
   2 -32   2  282.47    8.70
   2  32   3   20.00    2.70
  -2 -32  -3   17.10    2.50
   2 -32   3   13.30    2.50
  -2 -32  -3   15.50    2.40
  -2 -32  -3   14.90    2.40
   2 -32   3   13.90    2.40
   2  32   4    1.60    1.70
  -2 -32  -4    0.50    1.20
   2 -32   4    0.40    1.70
   2 -32   4   -0.70    1.40
  -2 -32  -4    4.60    1.70
  -2  33   4   35.30    3.60
   2 -33  -4   40.50    3.90
   2 -33  -4   37.70    4.30
  -2 -33   4   38.90    4.20
  -2 -33   3   34.10    3.50
   2 -33  -3   43.30    3.30
  -2 -33   3   37.70    2.50
   2 -33  -3   38.80    3.40
  -2 -33   2  146.29    5.70
   2 -33  -2  148.49    6.00
  -2 -33   2  145.79    4.90
   2 -33  -2  153.48    5.70
   2 -33  -1   29.90    3.10
   2 -33  -1   26.60    2.10
  -2 -33   1   26.80    2.50
  -2 -33   1   23.70    2.20
   2 -33  -1   27.30    2.50
  -2 -33   1   27.70    2.80
   2 -33   0  486.65   12.50
   2 -33   0  507.25   11.30
   2 -33   0  513.95   11.90
  -2 -33   0  499.45   11.90
  -2 -33   0  499.35   12.50
  -2 -33   0  504.35   12.00
  -2 -33   0  513.65   12.00
  -2 -33  -1   31.00    2.60
  -2 -33  -1   32.80    2.70
  -2 -33  -1   33.40    2.70
   2 -33   1   33.80    3.00
   2 -33   1   33.50    2.70
   2  33   2    9.30    1.80
  -2 -33  -2   10.30    2.00
   2 -33   2    7.80    2.10
  -2 -33  -2    6.40    1.60
   2 -33   2   11.60    2.30
   2  33   3    4.00    1.80
   2 -33   3    4.50    1.90
  -2 -33  -3    6.10    1.80
  -2 -33  -3    4.70    1.60
  -2 -33  -3    6.50    2.00
   2 -33   3    3.90    1.80
   2  33   4  149.59    5.90
  -2 -33  -4  150.28    6.20
   2 -33   4  145.99    6.50
   2 -33   4  147.89    6.40
  -2 -33  -4  140.99    5.80
   2 -34  -4   51.89    3.80
   2 -34  -4   50.49    4.20
  -2 -34   4   50.89    4.20
  -2 -34   3   31.50    3.50
  -2 -34   3   25.60    2.40
   2 -34  -3   26.20    3.00
   2 -34  -3   25.60    3.20
   2 -34  -2  243.38    8.00
  -2 -34   2  250.57    7.90
  -2 -34   2  247.38    6.90
   2 -34  -2  279.17    8.00
   2 -34  -1   17.40    2.10
  -2 -34   1   18.90    2.40
  -2 -34   1   16.50    2.00
   2 -34  -1   18.20    2.00
  -2 -34   1   17.70    2.00
   2 -34  -1   15.00    2.20
  -2 -34   0   86.19    3.90
  -2 -34   0   91.49    3.90
  -2 -34   0   89.59    4.20
   2 -34   0   90.59    4.40
   2 -34   0   91.39    3.50
   2 -34   0   91.09    3.90
  -2 -34   0   87.79    4.00
  -2 -34  -1   36.20    2.80
  -2 -34  -1   38.60    2.90
   2 -34   1   36.60    3.10
  -2 -34  -1   39.60    2.80
   2 -34   1   40.70    2.90
   2  34   2  485.15   12.20
  -2 -34  -2  490.35   12.40
   2 -34   2  496.95   13.10
   2 -34   2  487.45   13.20
  -2 -34  -2  491.55   12.40
  -2 -34  -2  492.75   13.00
   2  34   3   25.10    3.00
  -2 -34  -3   23.80    3.00
  -2 -34  -3   17.60    2.50
   2 -34   3   24.80    3.30
   2 -34   3   23.90    3.20
  -2 -34  -3   24.50    3.00
   2  34   4    5.90    2.00
  -2 -34  -4    5.30    2.00
   2 -34   4    5.60    2.20
   2 -34   4    5.90    2.10
  -2 -34  -4    3.00    1.50
  -2 -34  -4    5.90    1.80
   2 -35  -4   96.69    5.60
  -2 -35   4   97.99    5.50
   2 -35  -4  105.39    5.20
  -2 -35   3    4.80    1.40
  -2 -35   3    2.20    1.60
   2 -35  -3    7.00    2.00
   2 -35  -3    4.10    1.60
   2 -35  -2   94.19    4.40
  -2 -35   2   90.59    4.30
  -2 -35   2   91.99    3.80
   2 -35  -2   96.99    4.80
  -2 -35   1   52.39    3.30
   2 -35  -1   50.89    3.50
   2 -35  -1   54.09    3.00
  -2 -35   1   52.89    2.90
   2 -35  -1   54.79    4.10
  -2 -35   1   49.80    2.90
   2 -35   0  580.94   12.80
  -2 -35   0  584.54   14.00
  -2 -35   0  598.84   13.60
  -2 -35   0  575.14   13.60
   2 -35   0  598.44   14.40
  -2 -35   0  606.04   13.70
   2 -35   0  580.84   13.50
  -2 -35  -1   14.50    2.10
  -2 -35  -1   17.00    2.30
   2 -35   1   13.50    2.40
  -2 -35  -1   15.70    2.30
   2 -35   1   19.70    2.40
  -2 -35  -1   17.00    2.30
   2 -35   2    4.70    1.80
  -2 -35  -2    6.50    1.60
  -2 -35  -2    8.80    2.00
   2  35   3   17.40    2.60
  -2 -35  -3   22.50    2.90
  -2 -35  -3   19.10    2.80
  -2 -35  -3   16.70    2.50
   2 -35   3   17.00    3.00
   2 -35   3   17.90    2.90
   2 -36  -3   21.10    2.70
   2 -36  -3   15.70    2.60
  -2 -36   3   23.80    3.10
  -2 -36   2  270.77    8.20
  -2 -36   2  264.27    7.20
   2 -36  -2  253.27    8.30
   2 -36  -2  263.07    7.90
  -2 -36   1    2.10    1.10
  -2 -36   1    2.30    1.20
   2 -36  -1    1.40    1.20
  -2 -36   1    2.60    1.80
   2 -36  -1    2.00    1.10
   2 -36   0   36.50    3.00
  -2 -36   0   39.20    2.70
  -2 -36   0   40.40    3.00
  -2 -36   0   38.70    2.80
   2 -36   0   39.40    2.30
   2 -36   0   42.90    2.80
  -2 -36  -1   35.40    2.80
  -2 -36  -1   40.50    3.00
   2 -36   1   37.20    3.20
   2 -36   1   36.50    2.80
  -2 -36  -1   36.70    3.00
  -2 -36  -1   38.70    2.90
  -2 -36  -2  406.26   11.30
   2 -36   2  402.46   11.60
  -2 -36  -2  404.16   11.00
   2 -36   2  412.56   11.40
   2  36   3    2.00    1.70
  -2 -36  -3    5.00    1.70
  -2 -36  -3    2.60    1.60
   2 -36   3    3.90    2.10
   2 -36   3    5.40    2.10
  -2 -36  -3    6.80    2.10
   2 -37  -3   20.80    2.90
   2 -37  -3   21.90    2.80
  -2 -37   3   22.40    2.90
  -2 -37   2   61.29    3.80
   2 -37  -2   71.59    4.20
  -2 -37   2   66.89    3.20
   2 -37  -2   58.99    3.60
  -2 -37   1   51.49    3.30
   2 -37  -1   53.49    3.00
   2 -37  -1   47.50    3.40
  -2 -37   1   54.19    3.00
  -2 -37   0  495.25   11.70
   2 -37   0  495.95   11.70
   2 -37   0  452.85   12.30
   2 -37   0  484.75   11.00
  -2 -37   0  471.55   12.00
  -2 -37   0  478.35   11.60
  -2 -37  -1    0.40    1.10
   2 -37   1    1.80    1.30
   2 -37   1    4.20    1.40
  -2 -37  -1    1.00    1.30
  -2 -37  -1    1.40    1.30
  -2 -37  -1    0.70    1.20
   2 -37   2    9.40    2.20
  -2 -37  -2   11.50    2.00
   2 -37   2   11.30    2.20
   2  37   3   24.90    3.00
   2 -37   3   25.60    3.40
  -2 -37  -3   23.10    3.10
   2 -37   3   21.10    3.20
  -2 -37  -3   23.80    3.20
  -2 -37  -3   24.50    3.00
  -2 -38   3   10.00    2.30
   2 -38  -3    7.10    2.00
   2 -38  -3    9.50    2.00
  -2 -38   2  161.38    6.20
  -2 -38   2  160.38    5.30
   2 -38  -2  169.18    6.60
   2 -38  -2  168.58    6.10
   2 -38  -1   24.30    2.80
   2 -38  -1   28.00    2.70
  -2 -38   1   28.20    2.30
  -2 -38   1   27.20    2.90
   2 -38   0   13.00    1.60
  -2 -38   0    9.80    1.70
  -2 -38   0   10.40    1.80
  -2 -38   0   10.20    1.80
   2 -38   0   12.80    1.90
   2 -38   0   12.90    2.10
   2 -38   1   65.29    3.70
   2 -38   1   63.59    4.00
  -2 -38  -1   59.19    3.50
  -2 -38  -1   57.99    3.50
  -2 -38  -1   57.39    3.60
  -2 -38  -1   60.19    3.60
  -2 -38  -2  271.87    8.60
  -2 -38  -2  276.47    8.40
   2 -38   2  255.67    8.70
   2 -38   2  255.97    8.50
  -2 -38  -3   -0.50    1.20
   2 -38   3    1.40    1.80
   2 -38   3   -0.50    1.60
  -2 -38  -3   -0.50    1.30
  -2 -38  -3    0.90    1.50
  -2 -39   2   17.40    2.00
   2 -39  -2   16.80    2.50
  -2 -39   2   20.70    2.70
   2 -39  -2   14.60    2.20
  -2 -39   1   23.70    2.60
   2 -39  -1   25.00    3.00
  -2 -39   1   29.70    2.70
   2 -39  -1   25.40    2.50
  -2 -39   0   92.49    4.40
   2 -39   0   89.29    3.50
  -2 -39   0   82.49    3.90
  -2 -39   0   89.79    4.10
   2 -39   0   85.79    4.50
  -2 -39  -1   19.90    2.50
  -2 -39  -1   23.10    2.80
  -2 -39  -1   18.80    2.40
  -2 -39  -1   21.50    2.60
   2 -39   1   25.40    2.80
   2 -39   1   18.90    2.70
   2 -39   2    4.40    1.80
  -2 -39  -2    3.90    1.40
   2 -39   2    4.30    1.80
  -2 -39  -2    4.30    1.60
  -2 -39  -2    1.90    1.40
   2 -40  -2   47.70    3.60
  -2 -40   2   50.49    2.90
  -2 -40   2   54.59    3.70
   2 -40  -2   54.99    3.40
   2 -40  -1   36.90    2.70
  -2 -40   1   40.20    2.70
  -2 -40   1   39.50    3.00
   2 -40  -1   36.00    2.90
  -2 -40   0    2.10    1.30
  -2 -40   0    0.40    1.10
  -2 -40   0    1.50    1.70
   2 -40   0    0.60    0.90
   2 -40   0    0.80    1.20
  -2 -40  -1   30.80    3.00
  -2 -40  -1   31.70    3.10
   2 -40   1   29.60    3.00
  -2 -40  -1   29.30    3.00
  -2 -40  -1   29.70    3.10
   2 -40   1   31.30    3.40
  -2 -40  -2   47.10    3.50
  -2 -40  -2   41.30    3.30
   2 -40   2   38.70    3.50
   2 -40   2   42.80    3.50
  -2 -40  -2   45.50    3.30
   2 -41  -1    4.70    1.40
  -2 -41   1    3.00    1.20
  -2 -41   1    1.80    1.30
   2 -41  -1    2.60    1.50
  -2 -41   0   10.00    1.80
   2 -41   0   11.30    2.20
  -2 -41   0   12.70    2.00
   2 -41   1   10.10    2.20
  -2 -41  -1   11.10    2.10
  -2 -41  -1   10.90    2.00
   2 -41   1   15.40    2.30
  -2 -41  -1   15.40    2.30
  -2 -41  -1   11.40    2.00
   3   0  -7   -0.50    1.10
  -3   0   7   -0.60    1.50
  -3   0   6   22.10    2.70
   3   0  -6   19.70    2.30
   3   0  -5   -1.00    1.00
  -3   0   5    0.10    1.10
   3   0  -5   -0.10    1.10
   3   0  -4  824.42   16.50
  -3   0   4  813.82   17.00
   3   0  -4  801.32   17.00
  -3   0   4  814.72   15.80
   3   0  -3    1.20    0.80
  -3   0   3   -1.00    0.90
   3   0  -3    2.00    1.00
  -3   0   3    0.30    0.60
   3   0  -2   11.80    1.40
  -3   0   2   14.70    0.90
  -3   0   2   11.90    1.40
   3   0  -1    1.00    0.70
  -3   0   1    1.50    0.70
   3   0  -1    1.50    0.50
  -3   0   1    0.80    0.40
   3   0   0  850.81   16.40
  -3   0   0  872.31   16.30
  -3   0   0  852.31   16.10
   3   0   0  859.31   15.80
   3   0   1    0.90    0.60
  -3   0  -1    0.10    0.50
  -3   0  -1   -0.10    0.50
  -3   0  -2  887.41   16.60
  -3   0  -2  867.51   16.60
   3   0   2  840.62   17.10
   3   0   2  882.31   16.70
  -3   0  -3    5.30    1.10
   3   0   3    0.50    0.90
   3   0   3    1.20    0.90
  -3   0  -4   67.39    2.90
   3   0   4   66.99    2.90
   3   0   4   66.79    3.10
   3   0   5    0.30    1.00
   3   0   5    0.60    1.20
  -3   0  -5    0.60    1.10
   3   0   6   15.40    2.00
  -3   0  -6   15.60    2.10
   3   0   6   18.30    2.30
   3   0   7    0.00    1.40
   3   0   7    1.40    1.30
  -3   0  -7    1.60    1.40
   3   1  -7    2.00    1.40
  -3   1   7    0.10    1.50
  -3  -1   7   -1.20    1.40
   3  -1  -7    0.10    1.30
  -3   1   6  140.99    5.50
   3   1  -6  147.39    5.20
   3  -1  -6  141.29    7.50
  -3  -1   6  144.19    5.50
   3  -1  -6  145.09    5.10
  -3   1   5    4.20    1.50
   3   1  -5    3.30    1.30
   3   1  -5    5.20    1.50
  -3  -1   5    1.80    1.10
  -3  -1   5    2.10    1.20
   3  -1  -5    3.60    1.20
   3  -1  -5    4.90    1.50
   3   1  -4   25.00    2.10
  -3   1   4   13.40    1.40
  -3   1   4   14.30    1.90
   3   1  -4   18.70    2.00
   3  -1  -4   16.70    2.10
  -3  -1   4   22.10    1.70
   3  -1  -4   25.10    2.10
   3   1  -3   20.10    1.60
   3   1  -3   20.70    1.70
  -3   1   3   24.60    1.80
  -3   1   3   16.80    1.20
  -3  -1   3   22.20    2.00
  -3  -1   3   16.10    1.20
   3  -1  -3   23.70    1.90
   3  -1  -3   19.00    1.50
  -3   1   2 1681.83   29.90
   3   1  -2 1693.13   31.20
  -3   1   2 1655.03   31.00
  -3  -1   2 1612.94   31.00
   3  -1  -2 1672.23   31.30
  -3  -1   2 1685.93   30.10
   3   1  -1  445.06    8.40
  -3   1   1  452.85    9.30
  -3   1   1  430.76    8.40
   3   1  -1  437.86    9.40
  -3  -1   1  450.35    8.80
   3  -1  -1  467.65    8.80
   3  -1  -1  447.96    9.40
  -3  -1   1  448.96    9.30
   3   1   0  141.79    3.60
  -3   1   0  134.19    3.20
  -3   1   0  137.99    3.40
   3   1   0  130.29    3.00
  -3  -1   0  135.29    3.50
  -3  -1   0  132.69    3.50
   3  -1   0  130.49    3.10
   3  -1   0  134.89    3.60
  -3   1  -1  228.98    5.00
   3   1   1  224.38    5.20
  -3   1  -1  224.48    4.90
   3  -1   1  224.48    5.10
  -3  -1  -1  220.48    5.10
  -3  -1  -1  222.38    5.00
   3  -1   1  217.28    5.20
   3  -1   1  221.88    5.00
   3   1   2  221.98    5.60
  -3   1  -2  214.58    5.00
   3   1   2  222.88    5.30
  -3   1  -2  226.08    5.10
  -3  -1  -2  219.28    5.20
   3  -1   2  219.08    5.50
  -3  -1  -2  210.28    5.10
   3  -1   2  220.68    5.10
   3   1   3   37.20    2.00
  -3   1  -3   33.70    1.90
   3   1   3   31.80    2.20
   3  -1   3   36.90    2.20
  -3  -1  -3   38.70    2.00
   3  -1   3   36.30    1.90
  -3   1  -4  116.89    3.90
   3   1   4  117.19    4.20
   3   1   4  119.59    4.00
  -3  -1  -4  112.69    3.90
   3  -1   4  112.09    3.70
   3  -1   4  114.39    4.10
   3   1   5   22.50    2.40
   3   1   5   23.80    2.20
  -3   1  -5   25.90    2.50
   3  -1   5   20.80    2.40
  -3  -1  -5   21.80    2.20
   3  -1   5   20.70    2.00
   3   1   6    8.70    1.70
  -3   1  -6    9.20    1.80
   3   1   6    6.10    1.50
  -3  -1  -6    7.30    1.70
   3  -1   6    6.60    1.50
   3  -1   6    8.10    1.80
   3   1   7    7.90    1.80
  -3   1  -7   10.20    2.00
   3   1   7    9.20    2.10
   3  -1   7    7.60    1.90
  -3  -1  -7   13.40    2.20
   3  -1   7    8.20    1.70
  -3   2   7    6.90    2.20
   3   2  -7    3.70    1.60
  -3  -2   7    4.00    1.80
   3  -2  -7    5.00    1.70
   3   2  -6   27.20    2.70
  -3   2   6   22.90    2.70
   3  -2  -6   21.70    2.70
  -3  -2   6   26.50    2.80
   3  -2  -6   24.60    2.40
   3   2  -5   11.50    1.80
   3   2  -5    8.40    1.60
  -3   2   5   12.30    2.00
  -3  -2   5   11.20    1.60
   3  -2  -5    9.50    1.80
   3  -2  -5   13.90    1.70
  -3  -2   5    9.80    1.80
  -3   2   4  358.06    9.00
   3   2  -4  378.06    9.10
   3   2  -4  369.86    8.70
  -3  -2   4  364.76    8.90
  -3  -2   4  370.76    8.10
   3  -2  -4  369.46    8.50
   3  -2  -4  373.06    9.20
  -3   2   3  237.88    5.20
   3   2  -3  238.98    5.90
  -3   2   3  250.17    6.30
   3   2  -3  243.78    6.30
  -3  -2   3  242.28    5.50
   3  -2  -3  244.58    6.40
  -3  -2   3  235.18    6.10
   3  -2  -3  242.08    5.80
  -3   2   2    5.10    1.00
  -3   2   2    4.80    0.60
   3   2  -2    9.60    1.30
  -3  -2   2    7.60    1.10
   3  -2  -2    4.90    0.80
  -3  -2   2    5.80    0.70
   3  -2  -2    6.70    1.20
   3   2  -1  672.83   13.40
  -3   2   1  658.23   12.20
  -3   2   1  687.13   13.20
   3   2  -1  665.43   12.20
   3  -2  -1  668.63   13.00
  -3  -2   1  703.53   13.00
  -3  -2   1  675.93   13.20
   3  -2  -1  656.43   13.30
   3   2   0 1140.29   21.10
  -3   2   0 1134.99   20.80
  -3   2   0 1098.59   20.40
  -3  -2   0 1122.59   21.10
   3  -2   0 1103.29   20.90
   3  -2   0 1127.69   20.60
  -3  -2   0 1106.89   20.90
   3   2   1   17.30    1.30
  -3   2  -1   16.90    1.10
  -3  -2  -1   17.60    1.30
   3  -2   1   18.60    1.20
   3  -2   1   18.20    1.50
  -3  -2  -1   16.50    1.20
   3  -2   1   17.00    1.20
   3   2   2   55.49    2.20
  -3   2  -2   57.29    2.00
   3   2   2   52.99    2.30
  -3   2  -2   54.79    1.90
  -3  -2  -2   61.29    2.20
  -3  -2  -2   57.99    2.20
   3  -2   2   55.19    2.40
   3  -2   2   56.29    2.00
   3   2   3  506.85   11.00
  -3   2  -3  486.25   10.10
  -3   2  -3  510.25   10.50
   3   2   3  490.05   10.60
   3  -2   3  493.55   10.90
   3  -2   3  500.35   10.20
  -3  -2  -3  503.75   10.60
  -3  -2  -3  502.85   10.70
   3   2   4   31.50    2.20
   3   2   4   33.40    2.30
  -3   2  -4   37.70    2.30
   3  -2   4   35.60    2.00
  -3  -2  -4   30.90    2.10
   3  -2   4   35.20    2.30
  -3  -2  -4   34.40    2.40
  -3   2  -5    1.50    1.10
   3   2   5    7.60    1.60
   3   2   5    6.90    1.50
   3  -2   5    2.30    1.00
   3  -2   5    2.00    1.20
   3   2   6    0.70    1.20
  -3   2  -6    3.60    1.40
   3   2   6    0.60    1.10
   3  -2   6    1.30    1.30
  -3  -2  -6    1.30    1.20
   3  -2   6    2.90    1.10
   3   2   7   34.40    3.10
  -3   2  -7   37.60    3.30
   3   2   7   36.50    2.90
  -3  -2  -7   35.60    3.30
   3  -2   7   33.80    2.60
   3  -2   7   33.90    3.30
  -3   3   7    5.50    2.00
   3   3  -7    4.40    1.70
  -3  -3   7    6.70    2.10
   3  -3  -7    2.80    1.50
  -3   3   6   41.80    3.20
   3   3  -6   41.00    2.90
   3  -3  -6   47.10    2.90
   3  -3  -6   39.30    3.10
  -3  -3   6   44.10    3.20
   3   3  -5  109.89    4.20
  -3   3   5  106.39    4.40
   3   3  -5  113.29    4.50
  -3  -3   5  113.69    4.40
   3  -3  -5  110.49    4.00
   3  -3  -5  110.29    4.50
  -3  -3   5  114.19    3.80
   3   3  -4   21.20    2.00
  -3   3   4   15.50    1.90
   3   3  -4   29.20    2.30
  -3  -3   4   16.30    1.90
  -3  -3   4   21.30    1.70
   3  -3  -4   15.20    1.70
   3  -3  -4   21.90    2.30
  -3   3   3  257.17    6.50
   3   3  -3  248.38    6.50
  -3   3   3  245.78    5.40
  -3  -3   3  252.47    5.70
   3  -3  -3  256.37    6.60
   3  -3  -3  254.37    6.00
  -3  -3   3  251.67    6.40
  -3   3   2  234.68    5.80
   3   3  -2  228.28    5.80
  -3   3   2  234.68    4.60
   3  -3  -2  239.68    5.20
  -3  -3   2  228.78    5.10
  -3  -3   2  232.58    5.70
   3  -3  -2  241.38    5.90
  -3   3   1  634.24   12.40
  -3   3   1  610.84   11.20
   3   3  -1  622.54   12.60
   3  -3  -1  639.54   12.40
   3  -3  -1  618.74   12.50
  -3  -3   1  627.04   12.30
  -3   3   0   86.39    2.50
   3   3   0   86.19    2.70
  -3   3   0   82.89    2.00
   3  -3   0   82.69    2.50
   3  -3   0   83.49    2.40
  -3  -3   0   83.49    2.60
  -3  -3   0   87.59    2.90
  -3   3  -1 2108.59   38.20
  -3   3  -1 2101.89   38.20
   3   3   1 2063.29   38.20
  -3  -3  -1 2110.89   38.10
  -3  -3  -1 2103.79   38.10
   3  -3   1 2095.89   37.80
   3  -3   1 2068.79   38.00
   3  -3   1 2064.69   38.20
  -3   3  -2  399.96    8.10
   3   3   2  390.66    8.50
  -3   3  -2  390.86    7.90
  -3  -3  -2  397.96    8.50
   3  -3   2  387.06    8.00
  -3  -3  -2  386.76    8.30
   3  -3   2  392.16    8.70
  -3   3  -3   17.20    1.60
  -3   3  -3   17.20    1.30
   3   3   3   16.60    1.70
  -3  -3  -3   20.30    1.70
   3  -3   3   15.60    1.70
   3  -3   3   17.20    1.40
  -3  -3  -3   16.40    1.60
   3   3   4    1.60    1.10
   3   3   4    1.30    1.00
  -3   3  -4    1.10    1.00
   3  -3   4    2.30    1.10
  -3  -3  -4    3.50    1.20
   3  -3   4    0.70    0.80
  -3  -3  -4    0.50    1.10
   3   3   5  314.87    8.30
  -3   3  -5  321.07    8.00
   3   3   5  310.17    8.30
   3  -3   5  314.37    8.40
   3  -3   5  326.57    7.70
  -3  -3  -5  330.17    8.20
  -3   3  -6   -1.20    1.00
   3   3   6    3.10    1.40
   3   3   6    2.00    1.30
   3  -3   6    1.20    1.20
  -3  -3  -6    0.20    1.20
   3  -3   6    0.30    0.90
   3   3   7   10.90    2.10
   3   3   7    7.40    1.80
  -3   3  -7    7.10    1.80
  -3  -3  -7   10.60    2.00
   3  -3   7    9.60    2.00
   3   4  -7   28.90    2.90
  -3   4   7   29.50    3.40
  -3  -4   7   24.80    3.20
   3  -4  -7   31.40    3.00
  -3   4   6    3.70    1.70
   3   4  -6    1.00    1.30
  -3  -4   6    1.50    1.20
  -3  -4   6    1.20    1.50
   3  -4  -6    1.10    1.20
   3  -4  -6    0.70    1.30
  -3   4   5  130.49    5.00
   3   4  -5  126.99    4.60
   3   4  -5  126.09    4.80
  -3  -4   5  139.39    4.30
  -3  -4   5  134.69    4.80
   3  -4  -5  126.19    4.90
   3  -4  -5  122.59    4.30
   3   4  -4   83.99    3.40
   3   4  -4   84.59    3.60
  -3   4   4   79.69    3.50
   3  -4  -4   80.59    3.10
  -3  -4   4   78.99    3.40
  -3  -4   4   78.99    2.90
   3  -4  -4   78.19    3.60
  -3   4   3  391.16    9.10
   3   4  -3  407.26    9.10
  -3  -4   3  378.26    8.80
   3  -4  -3  399.16    9.30
  -3  -4   3  391.86    8.30
   3  -4  -3  386.46    8.40
   3   4  -2   97.59    3.30
  -3   4   2   93.19    3.10
   3  -4  -2   91.89    3.20
  -3  -4   2   95.59    2.70
  -3  -4   2   94.09    3.10
   3  -4  -2   95.99    2.70
   3  -4  -2   95.79    3.20
  -3   4   1 1378.26   25.20
   3   4  -1 1365.36   25.50
   3  -4  -1 1345.47   25.40
  -3  -4   1 1374.16   25.40
  -3  -4   1 1335.17   25.30
   3  -4  -1 1329.17   25.40
  -3   4   0  247.38    5.40
   3   4   0  248.88    5.70
  -3  -4   0  240.38    5.60
   3  -4   0  240.18    5.50
   3  -4   0  248.18    5.40
   3  -4   0  256.17    5.40
  -3  -4   0  240.38    5.90
   3   4   1  435.76    9.10
  -3   4  -1  435.66    8.40
  -3   4  -1  425.56    8.50
   3  -4   1  430.26    8.90
  -3  -4  -1  448.96    9.10
  -3  -4  -1  428.16    9.00
   3  -4   1  430.16    8.60
   3  -4   1  423.36    9.00
  -3   4  -2    3.80    0.70
   3   4   2    3.90    1.00
  -3   4  -2    4.20    0.70
   3  -4   2    3.80    0.70
  -3  -4  -2    3.40    0.80
   3  -4   2    3.50    0.90
  -3  -4  -2    3.50    0.80
   3   4   3 1099.49   21.80
  -3   4  -3 1104.29   20.80
   3   4   3 1110.19   21.90
  -3   4  -3 1117.19   21.30
   3  -4   3 1132.79   20.90
   3  -4   3 1108.89   21.90
  -3  -4  -3 1143.59   21.60
  -3  -4  -3 1118.49   21.90
   3   4   4   39.10    2.50
   3   4   4   38.30    2.40
  -3   4  -4   39.40    2.30
  -3  -4  -4   41.00    2.50
   3  -4   4   38.50    1.90
   3  -4   4   38.50    2.40
  -3  -4  -4   39.00    2.30
   3   4   5   10.70    1.70
  -3   4  -5   12.20    1.70
   3   4   6    1.40    1.20
  -3   4  -6    0.00    1.10
   3   4   6    1.90    1.40
   3  -4   6    1.20    0.90
   3  -4   6    0.10    1.10
  -3  -4  -6    2.20    1.30
   3   4   7   66.59    3.90
  -3   4  -7   75.69    3.90
   3   4   7   71.29    3.90
   3  -4   7   70.09    3.90
  -3  -4  -7   75.79    3.90
  -3   5   7    4.80    2.00
   3   5  -7    8.10    1.90
   3  -5  -7    7.40    1.70
  -3  -5   7   10.00    2.30
   3   5  -6    5.50    1.70
  -3   5   6    4.80    1.80
   3  -5  -6    5.90    1.80
  -3  -5   6    5.90    1.80
  -3  -5   6    7.60    1.60
   3  -5  -6    2.90    1.40
   3   5  -5   76.19    3.50
  -3   5   5   72.49    3.70
   3   5  -5   78.29    3.70
   3  -5  -5   71.09    3.60
   3  -5  -5   67.99    3.10
  -3  -5   5   68.69    3.50
  -3  -5   5   71.49    3.10
  -3   5   4    2.90    1.20
   3   5  -4    6.00    1.40
   3   5  -4    4.40    1.40
   3  -5  -4    4.80    1.20
   3  -5  -4    6.20    1.60
  -3  -5   4    4.70    1.40
  -3  -5   4    4.50    1.10
   3   5  -3  296.67    7.30
  -3   5   3  288.27    7.20
  -3  -5   3  286.37    6.50
   3  -5  -3  287.17    6.60
  -3  -5   3  294.97    7.10
   3  -5  -3  300.87    7.40
  -3   5   2   74.79    2.80
   3   5  -2   73.59    2.80
   3  -5  -2   75.19    2.90
   3  -5  -2   72.59    2.20
   3  -5  -2   69.09    2.70
  -3  -5   2   74.69    2.70
  -3  -5   2   73.29    2.30
  -3   5   1  521.75   10.50
   3   5  -1  518.95   10.70
  -3  -5   1  491.75   10.50
   3  -5  -1  532.45   10.90
   3  -5  -1  491.55   10.60
   3  -5  -1  522.95    9.60
  -3  -5   1  513.55   10.70
   3  -5  -1  527.05    9.70
  -3   5   0    5.30    0.70
   3   5   0    4.50    0.80
  -3  -5   0    5.50    0.90
  -3  -5   0    5.50    1.10
   3  -5   0    3.90    0.70
   3  -5   0    5.00    0.80
   3  -5   0    5.90    0.80
  -3   5  -1 2554.64   46.70
   3   5   1 2402.06   45.90
  -3   5  -1 2589.24   45.90
  -3  -5  -1 2575.84   46.00
   3  -5   1 2492.15   45.80
   3  -5   1 2502.05   46.80
  -3  -5  -1 2523.45   45.90
   3  -5   1 2570.64   45.80
  -3   5  -2   51.99    1.90
  -3   5  -2   55.39    1.70
   3   5   2   50.89    2.30
  -3  -5  -2   53.69    2.30
   3  -5   2   52.79    2.30
  -3  -5  -2   50.09    2.20
   3  -5   2   53.39    1.80
  -3   5  -3   21.40    1.40
  -3   5  -3   18.30    1.60
   3   5   3   27.80    2.10
   3   5   3   27.50    2.10
   3  -5   3   17.20    1.30
   3  -5   3   16.90    1.70
   3   5   4    1.70    1.10
  -3   5  -4    0.30    0.90
   3   5   4    2.20    1.20
   3  -5   4    0.30    0.70
   3  -5   4    1.60    1.00
  -3  -5  -4    0.20    1.00
  -3  -5  -4   -0.10    1.10
   3   5   5  517.65   12.30
   3   5   5  512.05   12.00
  -3   5  -5  525.45   11.70
   3  -5   5  516.05   10.80
   3  -5   5  518.55   12.10
  -3  -5  -5  510.25   11.70
   3   5   6    0.00    1.10
   3   5   6    2.30    1.50
  -3   5  -6    1.00    1.20
   3  -5   6    2.70    1.40
   3  -5   6    0.90    0.80
  -3  -5  -6    0.80    1.20
   3   5   7   14.20    2.40
   3   5   7   11.90    2.20
  -3   5  -7   14.70    2.20
  -3  -5  -7    9.50    1.90
   3  -5   7   14.80    2.40
   3   6  -7   11.50    2.20
  -3   6   7   10.00    2.40
  -3  -6   7    9.30    2.20
   3  -6  -7    8.80    1.80
   3   6  -6   20.40    2.40
  -3   6   6   21.20    2.80
  -3  -6   6   21.20    2.30
   3  -6  -6   18.20    2.70
   3  -6  -6   20.60    2.20
  -3  -6   6   22.30    2.60
   3   6  -5   23.60    2.50
  -3   6   5   16.70    2.20
   3   6  -5   15.40    2.00
   3  -6  -5   17.30    2.20
   3  -6  -5   14.50    1.80
  -3  -6   5   15.60    1.80
  -3  -6   5   14.70    2.00
   3   6  -4   14.90    1.90
  -3   6   4    8.00    1.60
   3   6  -4   10.00    1.70
  -3  -6   4   10.20    1.60
   3  -6  -4    8.70    1.40
  -3  -6   4    8.90    1.40
   3  -6  -4    6.30    1.50
  -3   6   3  331.67    8.00
   3   6  -3  337.27    8.00
  -3  -6   3  333.87    7.30
  -3  -6   3  319.37    7.80
   3  -6  -3  331.67    7.30
   3  -6  -3  328.17    8.10
   3   6  -2   14.10    1.50
  -3   6   2   13.40    1.50
   3  -6  -2   12.30    1.00
   3  -6  -2   11.40    1.30
  -3  -6   2   11.80    1.10
  -3  -6   2   12.60    1.30
   3  -6  -2   14.60    1.60
   3   6  -1 1610.94   30.40
  -3   6   1 1664.93   30.20
   3  -6  -1 1665.83   29.80
   3  -6  -1 1637.74   30.40
  -3  -6   1 1631.24   30.70
  -3  -6   1 1631.84   30.30
   3  -6  -1 1681.83   29.60
   3  -6  -1 1568.44   30.80
   3   6   0   12.50    1.30
  -3   6   0   14.10    1.00
  -3  -6   0   15.20    1.70
   3  -6   0   11.00    0.90
   3  -6   0   15.60    1.10
   3  -6   0   17.60    1.10
  -3  -6   0   13.60    1.30
  -3   6  -1  451.95    8.80
  -3   6  -1  445.96    8.50
   3   6   1  436.46    9.50
  -3  -6  -1  459.95    9.60
   3  -6   1  451.75    8.90
   3  -6   1  452.85    9.40
   3  -6   1  451.85    9.40
  -3  -6  -1  449.46    9.50
  -3   6  -2    1.00    0.50
   3   6   2    1.20    0.90
  -3   6  -2    1.00    0.60
  -3  -6  -2    1.40    0.80
   3  -6   2    1.40    0.80
   3  -6   2    0.80    0.70
  -3  -6  -2    0.90    0.80
   3  -6   2    1.50    0.50
   3   6   3 1900.91   36.70
   3   6   3 1931.81   36.50
  -3   6  -3 1983.70   35.90
  -3  -6  -3 1981.80   36.30
   3  -6   3 1964.10   35.30
   3  -6   3 1939.61   36.60
  -3  -6  -3 1940.41   36.80
   3   6   4   19.40    2.10
  -3   6  -4   22.30    2.00
   3   6   4   24.60    2.50
   3  -6   4   22.30    2.30
  -3  -6  -4   20.40    2.00
  -3  -6  -4   25.10    2.40
   3  -6   4   21.90    1.40
  -3   6  -5   62.19    3.10
   3   6   5   67.69    3.30
   3   6   5   67.89    3.70
  -3  -6  -5   60.39    3.20
   3  -6   5   72.39    3.50
   3  -6   5   57.59    2.40
   3   6   6   -0.30    1.00
   3   6   6    0.40    1.40
  -3   6  -6    0.00    1.20
   3  -6   6    0.10    0.90
  -3  -6  -6    1.50    1.20
   3  -6   6   -1.30    1.00
  -3   6  -7   85.59    4.10
   3   6   7   75.79    4.40
   3   6   7   74.09    3.90
   3  -6   7   82.99    4.20
  -3  -6  -7   85.09    4.10
  -3   7   7    2.50    1.70
   3   7  -7    0.90    1.40
   3  -7  -7   -0.20    1.20
  -3  -7   7    0.60    1.50
   3   7  -6    2.60    1.40
  -3   7   6    1.60    1.50
  -3  -7   6    0.70    1.40
   3  -7  -6    1.90    1.50
   3  -7  -6    1.50    1.20
  -3  -7   6    1.70    1.30
   3   7  -5  215.08    6.40
  -3   7   5  228.78    6.90
  -3  -7   5  219.58    6.50
  -3  -7   5  218.28    6.00
   3  -7  -5  220.78    6.90
   3  -7  -5  219.38    6.10
   3   7  -4   49.70    2.80
  -3   7   4   45.40    2.80
   3   7  -4   46.50    2.70
   3  -7  -4   50.79    2.40
  -3  -7   4   45.30    2.40
  -3  -7   4   48.90    2.70
   3  -7  -4   48.90    3.00
   3   7  -3  618.24   13.10
  -3   7   3  645.04   13.30
  -3  -7   3  609.24   12.90
   3  -7  -3  598.34   13.30
   3  -7  -3  625.84   12.40
  -3  -7   3  625.94   12.60
   3   7  -2   59.29    2.50
  -3   7   2   56.99    2.50
  -3  -7   2   52.39    2.10
   3  -7  -2   59.99    1.90
   3  -7  -2   53.89    2.40
   3  -7  -2   57.29    2.70
  -3  -7   2   60.49    2.40
  -3   7   1  636.14   12.60
   3   7  -1  615.64   12.80
   3  -7  -1  648.74   11.80
   3  -7  -1  633.34   12.80
  -3  -7   1  625.34   12.70
   3  -7  -1  640.24   11.70
  -3  -7   1  622.54   13.30
   3  -7  -1  673.63   13.60
   3   7   0   22.90    1.50
  -3   7   0   28.10    1.30
  -3  -7   0   23.40    1.40
  -3  -7   0   26.20    1.90
   3  -7   0   25.70    1.50
   3  -7   0   26.80    1.40
   3  -7   0   25.40    1.20
  -3   7  -1 2375.76   43.40
   3   7   1 2387.86   43.70
  -3   7  -1 2395.66   43.40
   3  -7   1 2359.46   43.20
   3  -7   1 2339.17   43.50
  -3  -7  -1 2369.76   43.70
  -3  -7  -1 2448.66   43.70
   3  -7   1 2397.46   43.40
  -3   7  -2   71.99    2.20
   3   7   2   71.19    2.90
  -3   7  -2   69.59    1.90
   3  -7   2   76.89    2.90
  -3  -7  -2   70.69    2.70
   3  -7   2   72.79    2.70
   3  -7   2   70.79    2.00
  -3   7  -3   28.60    1.80
   3   7   3   29.50    2.40
   3   7   3   39.00    2.30
  -3  -7  -3   30.90    2.10
   3  -7   3   24.80    1.30
   3  -7   3   23.90    2.00
  -3  -7  -3   31.60    2.30
   3   7   4    5.50    1.60
  -3   7  -4    4.60    1.20
   3   7   4    8.00    1.60
   3  -7   4    8.00    1.00
  -3  -7  -4    6.00    1.60
   3  -7   4    6.60    1.40
  -3  -7  -4    5.70    1.30
  -3   7  -5  396.26    9.40
   3   7   5  390.76    9.80
   3   7   5  381.46   10.20
   3  -7   5  401.76    8.40
  -3  -7  -5  392.96    9.60
   3  -7   5  395.16    9.90
   3   7   6    6.00    1.60
  -3   7  -6    5.30    1.60
   3   7   6    6.60    1.90
   3  -7   6    5.70    1.60
  -3  -7  -6    9.80    1.80
  -3   8   7   11.30    2.40
   3   8  -7   11.90    2.20
  -3  -8   7   10.30    2.10
  -3  -8   7   12.10    2.40
   3  -8  -7    9.00    1.80
  -3   8   6   18.60    2.60
   3   8  -6   17.40    2.30
  -3  -8   6   13.40    1.90
  -3  -8   6   13.60    2.20
   3  -8  -6   17.10    2.60
   3  -8  -6   13.00    1.80
   3   8  -5   41.50    2.70
  -3   8   5   37.20    2.90
   3  -8  -5   33.80    2.70
  -3  -8   5   34.00    2.50
   3  -8  -5   36.00    2.30
  -3  -8   5   36.00    2.40
   3   8  -4   45.70    2.70
   3   8  -4   48.80    2.80
  -3   8   4   44.30    2.90
  -3  -8   4   44.60    2.60
  -3  -8   4   47.20    2.40
   3  -8  -4   44.60    2.90
   3  -8  -4   49.99    2.40
   3   8  -3  521.75   11.20
  -3   8   3  495.05   11.10
   3  -8  -3  508.65   10.30
  -3  -8   3  490.25   10.80
   3  -8  -3  502.85   11.30
  -3  -8   3  504.15   10.60
   3   8  -2   41.90    2.10
  -3   8   2   40.50    2.10
  -3  -8   2   38.70    2.00
   3  -8  -2   39.20    1.50
  -3  -8   2   39.30    1.90
   3  -8  -2   37.90    2.40
   3  -8  -2   36.50    2.10
   3   8  -1 1532.15   29.60
  -3   8   1 1584.84   29.40
   3  -8  -1 1582.64   29.60
  -3  -8   1 1619.94   30.30
  -3  -8   1 1598.54   29.50
   3  -8  -1 1605.34   28.60
   3  -8  -1 1556.14   30.50
   3  -8  -1 1636.04   28.80
   3   8   0  403.06    8.80
  -3   8   0  406.26    8.20
   3  -8   0  409.76    8.20
  -3  -8   0  406.16    9.40
   3  -8   0  406.06    8.30
  -3  -8   0  400.06    8.70
   3  -8   0  408.86    8.70
  -3   8  -1  196.28    4.20
  -3   8  -1  191.68    4.00
   3   8   1  188.58    5.10
   3  -8   1  195.18    4.30
  -3  -8  -1  198.28    5.10
   3  -8   1  195.98    4.80
   3  -8   1  200.18    5.00
  -3  -8  -1  201.28    5.30
   3  -8   1  191.88    4.40
   3   8   2   87.79    3.40
  -3   8  -2   92.39    2.60
   3  -8   2   86.99    3.10
   3  -8   2   89.19    2.90
   3  -8   2   93.69    2.30
  -3  -8  -2   91.79    3.10
   3  -8   2   88.99    3.20
   3   8   3 1315.17   26.10
  -3   8  -3 1340.27   25.00
   3  -8   3 1355.76   24.20
   3  -8   3 1339.57   25.80
  -3  -8  -3 1305.57   26.10
  -3  -8  -3 1339.47   25.50
   3   8   4    2.60    1.20
  -3   8  -4    2.70    1.10
   3   8   4    0.20    1.30
  -3  -8  -4    0.70    1.20
   3  -8   4    3.00    1.10
  -3  -8  -4    1.40    1.10
   3  -8   4    2.20    0.70
   3   8   5   22.40    2.70
   3   8   5   17.60    2.10
  -3   8  -5   21.30    2.10
   3  -8   5   13.60    2.00
   3  -8   5   18.00    1.40
  -3  -8  -5   14.90    2.00
   3   8   6    3.90    1.50
  -3   8  -6    3.30    1.40
   3   8   6    3.80    1.70
   3  -8   6    2.80    1.40
  -3  -8  -6    3.70    1.40
   3   9  -7    7.40    2.00
  -3   9   7    6.40    2.00
  -3  -9   7    8.40    2.00
  -3  -9   7    7.90    2.20
   3  -9  -7    5.10    1.60
  -3   9   6   72.29    4.00
   3   9  -6   65.99    3.70
  -3  -9   6   61.69    3.50
   3  -9  -6   65.89    3.20
  -3  -9   6   63.29    3.30
   3  -9  -6   68.19    4.00
   3   9  -5   61.29    3.30
  -3   9   5   57.29    3.40
  -3  -9   5   63.19    3.20
   3  -9  -5   62.69    3.00
   3  -9  -5   60.19    3.50
  -3  -9   5   62.89    3.00
  -3   9   4   42.80    2.90
   3   9  -4   36.30    2.50
   3  -9  -4   40.00    2.70
  -3  -9   4   36.90    2.30
  -3  -9   4   36.00    2.40
   3  -9  -4   44.90    2.30
   3   9  -3  291.97    7.30
  -3   9   3  293.07    7.40
  -3  -9   3  292.97    6.90
  -3  -9   3  292.57    7.10
   3  -9  -3  289.57    7.50
   3  -9  -3  301.47    6.60
  -3   9   2  641.24   13.30
   3   9  -2  659.53   13.40
  -3  -9   2  639.74   13.20
   3  -9  -2  656.93   12.40
  -3  -9   2  646.84   13.20
   3  -9  -2  652.93   13.50
   3  -9  -2  657.63   14.10
   3   9  -1  157.88    4.30
  -3   9   1  152.98    4.10
   3  -9  -1  161.18    5.10
   3  -9  -1  146.29    3.10
  -3  -9   1  141.79    4.00
   3  -9  -1  153.38    3.30
  -3  -9   1  157.38    4.80
   3  -9  -1  147.39    4.10
   3   9   0  192.98    5.00
  -3   9   0  191.08    4.40
   3  -9   0  188.78    4.90
   3  -9   0  192.68    4.40
   3  -9   0  193.68    3.90
  -3  -9   0  193.48    4.90
   3  -9   0  184.58    4.50
  -3   9  -1 1187.38   21.10
  -3   9  -1 1164.68   21.40
   3   9   1 1165.58   22.60
  -3  -9  -1 1175.88   22.60
   3  -9   1 1162.08   22.40
   3  -9   1 1185.68   22.20
   3  -9   1 1155.68   21.60
  -3  -9  -1 1172.58   22.70
   3  -9   1 1184.58   21.50
  -3   9  -2  124.99    3.20
   3   9   2  116.69    4.10
   3  -9   2  125.89    3.90
   3  -9   2  118.99    3.80
   3  -9   2  125.89    2.90
   3  -9   2  126.09    3.60
  -3  -9  -2  127.29    3.90
   3   9   3    4.70    1.40
  -3  -9  -3    2.80    1.10
  -3  -9  -3    2.60    1.30
   3  -9   3    1.80    1.00
   3  -9   3    3.00    0.60
  -3   9  -4   12.70    1.60
   3   9   4   10.60    2.00
   3   9   4   13.00    1.80
   3  -9   4   13.20    1.90
  -3  -9  -4   13.30    2.10
   3  -9   4   12.40    1.00
  -3  -9  -4   11.10    1.60
   3   9   5  224.68    7.30
   3   9   5  232.38    6.70
  -3   9  -5  230.08    6.30
  -3  -9  -5  223.88    6.50
   3  -9   5  223.78    6.80
   3   9   6    4.00    1.80
   3   9   6    3.40    1.40
  -3   9  -6    3.20    1.40
  -3  -9  -6    3.30    1.50
   3  -9   6    2.60    1.40
  -3  10   7    8.10    2.30
   3  10  -7   11.50    2.20
   3 -10  -7    9.40    1.80
  -3 -10   7    6.70    1.80
  -3 -10   7    8.70    2.20
   3  10  -6   28.70    2.80
  -3  10   6   34.70    3.40
  -3 -10   6   36.60    2.70
   3 -10  -6   34.60    3.40
   3 -10  -6   37.10    2.60
  -3 -10   6   31.90    3.00
   3  10  -5   43.60    2.70
  -3  10   5   41.20    3.10
  -3 -10   5   46.40    2.70
   3 -10  -5   47.10    3.20
   3 -10  -5   38.50    2.40
  -3 -10   5   43.50    2.70
  -3  10   4  447.86   10.80
   3  10  -4  452.45   10.50
   3 -10  -4  460.15   10.90
  -3 -10   4  458.55   10.20
   3 -10  -4  445.86    9.80
  -3 -10   4  451.85   10.40
  -3  10   3   28.10    2.30
   3  10  -3   30.70    2.20
   3 -10  -3   25.80    2.00
  -3 -10   3   30.10    2.00
   3 -10  -3   27.00    1.60
  -3 -10   3   34.90    2.00
   3  10  -2   36.10    2.10
  -3  10   2   37.60    2.10
   3 -10  -2   32.80    2.40
  -3 -10   2   38.50    2.00
  -3 -10   2   42.10    2.20
   3 -10  -2   39.00    2.20
   3 -10  -2   37.20    1.50
   3  10  -1  329.37    7.50
  -3  10   1  335.77    7.20
   3 -10  -1  330.67    7.40
   3 -10  -1  321.87    8.50
  -3 -10   1  323.17    7.30
   3 -10  -1  327.87    6.40
  -3 -10   1  316.77    8.00
   3 -10  -1  329.47    6.20
   3  10   0  814.02   16.10
  -3  10   0  810.12   15.30
   3 -10   0  801.52   16.10
   3 -10   0  806.32   15.40
   3 -10   0  802.82   14.80
  -3 -10   0  797.12   15.90
   3 -10   0  815.42   15.30
  -3 -10   0  809.82   16.60
  -3  10  -1  135.09    2.90
   3  10   1  136.49    4.20
  -3  10  -1  138.09    3.20
   3 -10   1  135.79    3.40
   3 -10   1  140.29    3.80
   3 -10   1  141.39    4.10
  -3 -10  -1  141.19    4.40
   3 -10   1  136.69    3.30
  -3 -10  -1  138.69    4.20
   3  10   2   89.29    3.60
  -3  10  -2   93.19    2.60
  -3 -10  -2   92.09    3.30
   3 -10   2   90.59    3.30
   3 -10   2   89.19    2.20
   3 -10   2   94.69    3.00
   3  10   3  296.87    8.00
  -3  10  -3  294.37    6.80
   3 -10   3  300.97    7.60
   3 -10   3  315.67    7.40
  -3 -10  -3  285.47    7.30
  -3 -10  -3  310.07    8.10
   3 -10   3  302.47    7.70
   3 -10   3  306.57    5.90
  -3  10  -4    3.30    1.10
   3  10   4    3.00    1.20
   3  10   4    1.50    1.40
  -3 -10  -4    4.10    1.50
   3 -10   4    3.50    1.30
  -3 -10  -4    2.40    1.00
   3 -10   4    2.10    0.50
   3  10   5   47.70    3.50
  -3  10  -5   48.60    2.70
   3  10   5   47.20    2.90
  -3 -10  -5   54.29    6.00
   3 -10   5   47.90    3.10
  -3 -10  -5   49.30    2.90
   3  10   6   25.20    3.10
   3  10   6   35.40    3.20
  -3  10  -6   32.00    2.50
   3 -10   6   32.50    3.10
  -3 -10  -6   32.30    2.60
  -3  11   7   -0.10    1.60
   3  11  -7   -1.10    1.30
  -3 -11   7    1.30    1.60
   3 -11  -7   -0.20    1.20
   3 -11  -7    0.20    1.50
  -3 -11   7    1.50    1.50
   3  11  -6  190.68    6.50
  -3  11   6  188.98    6.80
  -3 -11   6  188.88    6.40
   3 -11  -6  200.78    6.00
  -3 -11   6  197.58    6.10
   3 -11  -6  194.18    6.90
   3  11  -5    3.60    1.40
  -3  11   5    3.90    1.70
  -3 -11   5    5.40    1.40
   3 -11  -5    4.90    1.50
   3 -11  -5    2.10    1.10
  -3 -11   5    4.90    1.40
  -3  11   4   18.20    2.30
   3  11  -4   26.20    2.20
   3 -11  -4   15.10    1.50
  -3 -11   4   15.90    1.90
   3 -11  -4   13.40    2.00
  -3 -11   4   17.60    1.90
   3  11  -3   29.60    2.10
  -3  11   3   29.40    2.20
   3 -11  -3   25.40    1.60
   3 -11  -3   29.60    2.20
  -3 -11   3   29.60    1.90
  -3 -11   3   24.70    1.90
   3  11  -2  700.13   14.30
  -3  11   2  700.83   14.30
   3 -11  -2  696.53   15.30
  -3 -11   2  701.53   14.10
  -3 -11   2  699.53   14.30
   3 -11  -2  657.23   14.30
   3 -11  -2  716.33   13.20
   3  11  -1   23.10    1.60
  -3  11   1   25.40    1.60
   3 -11  -1   26.20    1.10
  -3 -11   1   20.70    1.50
   3 -11  -1   24.60    0.90
   3 -11  -1   25.40    1.60
   3 -11  -1   29.90    2.30
  -3 -11   1   25.30    2.00
  -3  11   0  108.59    2.90
   3  11   0  104.59    3.50
  -3 -11   0  103.59    3.80
   3 -11   0  106.69    2.50
   3 -11   0  102.69    3.00
   3 -11   0  102.19    2.90
  -3 -11   0  104.49    3.40
   3 -11   0  103.39    3.50
  -3  11  -1  166.48    3.30
   3  11   1  166.08    4.80
  -3  11  -1  166.08    3.60
   3 -11   1  155.88    4.20
  -3 -11  -1  162.78    4.70
   3 -11   1  162.98    3.70
   3 -11   1  160.88    3.90
   3 -11   1  155.58    4.50
  -3 -11  -1  161.38    4.90
   3  11   2  425.76    9.80
  -3  11  -2  416.86    8.30
   3 -11   2  419.76    7.80
   3 -11   2  370.16    7.90
   3 -11   2  421.96    9.20
   3 -11   2  409.36    9.40
   3 -11   2  420.76    8.80
  -3 -11  -2  404.46    9.20
   3  11   3   23.40    2.40
  -3  11  -3   27.40    1.70
   3 -11   3   25.20    2.00
  -3 -11  -3   28.20    2.70
  -3 -11  -3   23.80    2.00
   3 -11   3   21.60    1.90
   3 -11   3   26.30    2.30
   3 -11   3   23.40    0.90
   3  11   4  159.08    5.20
  -3  11  -4  160.38    4.70
   3  11   4  154.38    5.70
   3 -11   4  161.78    5.30
   3 -11   4  170.18    5.20
  -3 -11  -4  170.58    5.90
  -3 -11  -4  161.48    5.00
  -3  11  -5   48.70    2.70
   3  11   5   46.40    2.90
   3  11   5   39.30    3.60
  -3 -11  -5   43.80    3.40
   3 -11   5   46.30    3.00
  -3 -11  -5   45.60    2.90
   3  11   6    0.20    1.10
  -3  11  -6    2.40    1.30
   3  11   6    1.50    1.70
  -3 -11  -6    2.10    1.40
   3 -11   6    2.00    1.30
  -3  12   6   11.60    2.30
   3  12  -6   14.00    2.20
  -3 -12   6    8.00    1.80
   3 -12  -6   10.30    2.10
   3 -12  -6   13.00    1.90
  -3 -12   6   10.20    1.90
   3  12  -5    1.90    1.40
  -3  12   5   -0.30    1.20
   3 -12  -5   -0.20    1.30
  -3 -12   5    2.20    1.20
  -3 -12   5    1.80    1.20
   3 -12  -5   -0.10    0.90
  -3  12   4  584.04   13.10
   3  12  -4  570.74   12.60
   3 -12  -4  575.94   11.90
  -3 -12   4  560.34   12.50
   3 -12  -4  543.65   13.00
  -3 -12   4  579.54   12.50
   3  12  -3    0.30    1.00
  -3  12   3    1.30    1.20
  -3 -12   3    0.20    0.90
  -3 -12   3   -0.80    0.80
   3 -12  -3   -0.20    1.00
   3 -12  -3    0.10    0.70
  -3  12   2   33.00    2.00
   3  12  -2   32.40    2.00
   3 -12  -2   30.30    2.60
  -3 -12   2   32.70    1.90
   3 -12  -2   31.10    1.40
   3 -12  -2   35.60    2.20
  -3 -12   2   30.50    2.10
  -3  12   1    2.30    0.80
   3  12  -1    0.90    0.80
   3 -12  -1    0.10    0.40
   3 -12  -1    0.30    0.30
  -3 -12   1    0.60    1.00
  -3 -12   1    0.70    0.70
   3 -12  -1    1.00    0.30
   3 -12  -1    0.80    1.10
  -3 -12   1    1.00    0.30
   3 -12  -1    1.60    0.80
  -3  12   0  995.00   18.30
   3  12   0  999.30   19.20
   3 -12   0  966.30   18.30
   3 -12   0  988.90   17.90
  -3 -12   0  973.30   19.10
  -3 -12   0  950.80   19.70
   3 -12   0  984.90   18.50
   3 -12   0  937.91   19.40
   3  12   1  271.57    6.80
  -3  12  -1  259.87    5.00
  -3  12  -1  254.47    5.20
   3 -12   1  249.68    6.40
  -3 -12  -1  250.87    6.70
   3 -12   1  262.07    5.40
   3 -12   1  249.18    5.60
  -3 -12  -1  249.08    6.50
   3 -12   1  265.57    6.10
  -3  12  -2  144.29    3.50
   3  12   2  136.59    4.70
  -3 -12  -2  145.09    4.40
   3 -12   2  142.29    2.90
   3 -12   2  143.59    4.30
   3 -12   2  144.09    4.50
   3 -12   2  139.39    3.10
   3 -12   2  143.39    4.00
  -3  12  -3    2.20    0.80
   3  12   3    3.20    1.40
   3 -12   3    2.10    1.10
  -3 -12  -3    1.10    1.10
   3 -12   3    1.60    1.10
   3 -12   3    3.60    1.10
   3  12   4  112.79    4.90
   3  12   4  124.69    4.40
  -3  12  -4  123.49    4.00
   3 -12   4  127.99    4.50
  -3 -12  -4  121.29    5.00
   3 -12   4  129.79    4.60
  -3 -12  -4  120.69    4.20
   3  12   5   16.80    2.60
  -3  12  -5   18.70    2.00
   3  12   5   18.90    2.30
  -3 -12  -5   17.20    2.60
  -3 -12  -5   15.90    2.00
   3 -12   5   17.10    2.20
   3  12   6   18.60    2.40
   3  12   6   21.30    3.00
  -3  12  -6   22.10    2.40
   3 -12   6   20.50    2.50
  -3 -12  -6   21.00    2.40
   3  13  -6   49.99    3.40
  -3  13   6   50.89    3.70
   3 -13  -6   50.19    2.90
   3 -13  -6   44.50    3.40
  -3 -13   6   44.30    3.10
  -3 -13   6   49.00    3.10
   3  13  -5   35.00    2.70
  -3  13   5   35.90    3.10
  -3 -13   5   29.70    2.40
   3 -13  -5   37.00    2.90
  -3 -13   5   35.80    2.50
   3 -13  -5   36.50    2.30
  -3  13   4   10.00    1.80
   3 -13  -4   10.00    1.80
   3 -13  -4    9.60    1.30
  -3 -13   4   12.50    1.70
  -3 -13   4   10.00    1.60
   3  13  -3   45.90    2.50
  -3  13   3   44.60    2.70
   3 -13  -3   46.20    2.60
  -3 -13   3   46.40    2.40
   3 -13  -3   41.00    1.90
  -3 -13   3   44.20    2.30
   3  13  -2 1164.78   22.70
  -3  13   2 1204.18   22.80
  -3 -13   2 1167.78   22.60
   3 -13  -2 1173.98   24.10
  -3 -13   2 1174.18   23.10
   3 -13  -2 1144.69   22.90
   3 -13  -2 1177.58   21.50
   3  13  -1    5.80    1.20
  -3  13   1    6.30    1.00
   3 -13  -1    4.90    0.50
   3 -13  -1    4.90    0.50
   3 -13  -1    7.10    1.60
  -3 -13   1    5.30    1.40
  -3 -13   1    6.90    1.20
   3 -13  -1    4.90    1.00
   3 -13  -1    7.90    0.80
  -3 -13   1    5.40    0.50
  -3  13   0  246.18    5.40
   3  13   0  240.18    6.20
   3 -13   0  238.78    5.50
   3 -13   0  240.08    5.50
   3 -13   0  233.08    6.50
  -3 -13   0  242.98    6.70
  -3 -13   0  258.97    6.20
   3 -13   0  245.88    5.10
  -3  13  -1  128.59    2.80
  -3  13  -1  128.99    3.00
   3  13   1  128.99    4.30
   3 -13   1  131.49    3.40
   3 -13   1  129.29    3.80
  -3 -13  -1  135.59    4.30
  -3 -13  -1  129.29    4.40
   3 -13   1  128.39    4.10
   3 -13   1  131.99    3.10
  -3  13  -2  372.76    7.50
   3  13   2  370.66    9.20
  -3 -13  -2  357.66    9.00
   3 -13   2  366.66    8.10
   3 -13   2  352.16    8.60
   3 -13   2  377.06    8.50
  -3 -13  -2  367.26    8.70
   3  13   3    9.40    1.80
  -3  13  -3   13.30    1.40
   3 -13   3    8.40    1.50
  -3 -13  -3   11.00    1.70
  -3 -13  -3   13.00    2.20
   3 -13   3    8.00    1.40
   3 -13   3    9.10    1.50
   3  13   4   12.70    2.20
   3  13   4   15.90    2.00
  -3  13  -4   15.00    1.60
  -3 -13  -4   12.80    1.80
   3 -13   4   12.00    1.70
  -3 -13  -4   15.00    2.30
   3 -13   4   15.60    2.00
   3  13   5   93.09    4.00
   3  13   5   86.79    4.60
  -3  13  -5   92.19    3.70
  -3 -13  -5   87.99    3.80
  -3 -13  -5   89.89    4.60
   3 -13   5   93.69    4.10
   3  13   6    9.70    2.40
  -3  13  -6    9.20    1.80
   3  13   6    8.90    1.90
  -3 -13  -6    9.70    1.90
   3 -13   6    9.70    2.00
  -3  14   6   23.60    3.00
   3  14  -6   19.10    2.50
   3 -14  -6   16.40    2.00
   3 -14  -6   17.50    2.50
  -3 -14   6   15.00    2.30
  -3 -14   6   14.40    2.20
   3  14  -5   11.40    1.90
  -3  14   5   11.50    2.20
   3 -14  -5    8.70    1.90
  -3 -14   5    8.10    1.60
   3 -14  -5    9.80    1.50
  -3 -14   5   11.10    1.80
  -3  14   4  201.98    6.30
   3 -14  -4  202.28    5.30
  -3 -14   4  204.18    5.90
   3 -14  -4  205.28    6.40
  -3 -14   4  205.38    5.90
   3  14  -3  101.89    3.70
  -3  14   3  102.59    3.90
   3 -14  -3  100.69    4.00
   3 -14  -3   98.29    3.10
   3 -14  -3  103.99    4.20
  -3 -14   3  101.39    3.60
  -3 -14   3  101.59    3.70
   3  14  -2    7.00    1.30
  -3  14   2    5.10    1.20
  -3 -14   2    7.60    1.50
  -3 -14   2    6.20    1.10
   3 -14  -2    5.40    0.80
   3 -14  -2    7.70    1.60
   3 -14  -2    7.80    1.30
   3  14  -1  264.47    6.70
  -3  14   1  269.77    6.30
  -3 -14   1  258.77    6.50
   3 -14  -1  268.97    5.70
   3 -14  -1  263.67    5.30
   3 -14  -1  265.67    6.40
   3 -14  -1  268.67    7.50
  -3 -14   1  270.27    7.20
  -3 -14   1  275.07    5.40
   3 -14  -1  263.47    5.30
  -3  14   0  497.95    9.90
  -3 -14   0  507.85    9.90
   3 -14   0  493.45    9.60
  -3 -14   0  484.25   11.30
   3 -14   0  487.25   11.30
  -3 -14   0  491.75   10.70
   3 -14   0  483.95    9.90
   3 -14   0  496.35   10.00
  -3  14  -1   66.69    1.70
  -3  14  -1   57.49    2.40
   3  14   1   65.79    3.10
  -3 -14  -1   63.39    2.90
   3 -14   1   69.69    2.00
   3 -14   1   68.39    3.00
   3 -14   1   74.29    2.60
  -3 -14  -1   64.59    3.20
   3 -14   1   65.09    2.30
  -3  14  -2  142.99    3.60
   3  14   2  141.59    5.00
   3 -14   2  141.19    4.10
   3 -14   2  140.09    4.60
  -3 -14  -2  150.88    5.00
   3 -14   2  142.49    4.40
  -3 -14  -2  137.59    4.60
  -3  14  -3  496.75   10.20
   3  14   3  477.25   11.70
  -3 -14  -3  467.45   11.80
   3 -14   3  492.55   10.90
  -3 -14  -3  498.95   11.00
   3 -14   3  483.75   11.10
   3 -14   3  497.95   11.30
   3  14   4   39.10    3.50
  -3  14  -4   34.90    2.10
   3 -14   4   36.20    2.50
  -3 -14  -4   37.40    2.50
  -3 -14  -4   33.00    2.70
   3 -14   4   37.10    2.60
  -3  14  -5    3.50    1.20
   3  14   5    4.40    1.40
   3  14   5    6.50    2.10
  -3 -14  -5    3.60    1.30
  -3 -14  -5    2.50    1.60
   3 -14   5    4.70    1.50
   3  14   6   13.80    2.10
  -3  14  -6   13.90    2.00
   3  14   6   12.50    2.60
  -3 -14  -6   12.00    2.00
   3 -14   6   12.00    2.20
  -3  15   6   28.20    3.30
   3  15  -6   30.70    3.00
  -3 -15   6   29.50    2.80
  -3 -15   6   27.30    2.80
   3 -15  -6   27.60    2.50
   3 -15  -6   25.40    3.00
  -3  15   5   51.39    3.40
   3  15  -5   51.89    3.20
   3 -15  -5   51.19    2.70
  -3 -15   5   56.89    3.10
   3 -15  -5   56.29    3.50
  -3 -15   5   56.99    3.10
  -3  15   4    3.40    1.30
   3 -15  -4    4.10    1.40
   3 -15  -4    2.80    0.90
  -3 -15   4    5.50    1.40
  -3 -15   4    1.40    1.10
   3  15  -3  169.28    5.20
  -3  15   3  180.48    5.50
   3 -15  -3  177.38    5.90
   3 -15  -3  177.38    4.50
   3 -15  -3  178.58    5.50
  -3 -15   3  177.68    5.10
  -3 -15   3  182.78    5.40
  -3  15   2  312.97    7.60
   3  15  -2  312.37    7.70
  -3 -15   2  309.77    8.10
   3 -15  -2  332.97    9.00
  -3 -15   2  320.87    7.50
   3 -15  -2  312.47    7.70
   3 -15  -2  320.37    6.60
  -3  15   1  425.96    9.20
   3  15  -1  427.66    9.60
   3 -15  -1  419.76    8.30
   3 -15  -1  438.16    8.30
  -3 -15   1  427.86   10.30
   3 -15  -1  443.26   10.70
  -3 -15   1  431.36    8.30
  -3 -15   1  417.06    9.40
   3 -15  -1  417.66    9.30
  -3  15   0   23.30    1.40
   3  15   0   25.90    2.00
   3 -15   0   31.20    2.30
  -3 -15   0   27.30    1.50
   3 -15   0   27.40    1.30
   3 -15   0   31.00    1.60
  -3 -15   0   27.80    2.30
  -3 -15   0   25.20    1.90
   3 -15   0   23.50    1.40
   3  15   1  857.51   17.70
  -3  15  -1  861.01   15.60
   3 -15   1  853.61   16.40
  -3 -15  -1  847.72   17.90
   3 -15   1  846.82   17.60
   3 -15   1  842.32   16.80
  -3 -15  -1  854.01   17.60
   3 -15   1  875.81   15.90
  -3  15  -2   26.10    1.40
   3  15   2   25.10    2.50
   3 -15   2   25.90    1.80
  -3 -15  -2   28.70    2.50
   3 -15   2   24.90    2.00
  -3 -15  -2   30.60    2.70
   3 -15   2   25.90    1.90
   3  15   3   13.00    2.00
  -3  15  -3   13.20    1.40
   3 -15   3   13.50    1.70
  -3 -15  -3   13.50    1.90
  -3 -15  -3   12.40    2.20
   3 -15   3   11.00    1.70
   3 -15   3   15.00    1.70
   3  15   4   -0.70    1.30
  -3  15  -4    0.90    0.90
  -3 -15  -4    0.20    1.20
   3 -15   4    0.00    1.10
  -3 -15  -4    0.60    1.10
   3 -15   4    0.30    1.10
   3  15   5  159.98    6.20
  -3  15  -5  157.48    5.10
   3  15   5  177.68    5.70
  -3 -15  -5  169.88    5.60
   3 -15   5  164.08    5.70
  -3 -15  -5  169.88    6.40
   3 -15   5  169.08    5.80
   3  15   6    8.20    2.20
   3  15   6    8.00    1.90
  -3  15  -6    7.20    1.60
  -3 -15  -6    9.10    1.90
   3 -15   6    7.50    1.80
  -3  16   6    3.00    1.80
   3  16  -6    2.50    1.60
  -3 -16   6    2.50    1.40
   3 -16  -6    0.60    1.00
   3 -16  -6    1.10    1.40
  -3 -16   6    2.20    1.40
  -3  16   5   25.90    3.00
   3  16  -5   25.50    2.80
   3 -16  -5   24.40    2.20
   3 -16  -5   19.20    2.50
  -3 -16   5   19.80    2.30
  -3 -16   5   23.30    2.40
  -3  16   4   51.49    3.20
   3 -16  -4   54.79    3.20
  -3 -16   4   50.29    2.90
  -3 -16   4   56.89    2.90
   3 -16  -4   50.69    2.40
  -3  16   3  342.07    8.60
   3  16  -3  354.06    8.40
  -3 -16   3  341.77    8.20
  -3 -16   3  347.07    8.60
   3 -16  -3  344.77    8.70
   3 -16  -3  340.37    7.50
   3 -16  -3  338.67    9.30
  -3  16   2   62.39    2.80
   3  16  -2   60.59    2.80
  -3 -16   2   57.49    2.60
  -3 -16   2   62.59    3.30
   3 -16  -2   61.09    2.90
   3 -16  -2   62.29    2.00
   3 -16  -2   63.09    3.60
  -3 -16   2   62.39    1.80
  -3  16   1  890.91   17.30
   3  16  -1  896.11   17.90
   3 -16  -1  874.91   18.80
   3 -16  -1  893.81   17.50
   3 -16  -1  891.11   16.40
  -3 -16   1  888.41   18.60
  -3 -16   1  877.51   16.50
   3 -16  -1  865.41   16.50
  -3 -16   1  891.51   17.70
  -3  16   0   57.29    2.10
   3  16   0   60.39    2.90
  -3 -16   0   62.89    2.30
   3 -16   0   60.69    2.00
   3 -16   0   55.19    2.20
   3 -16   0   57.49    2.20
   3 -16   0   64.59    3.30
  -3 -16   0   60.79    2.80
  -3 -16   0   55.89    3.00
  -3  16  -1  149.59    3.30
   3  16   1  158.68    5.10
   3 -16   1  157.38    4.40
   3 -16   1  147.29    3.50
  -3 -16  -1  150.08    5.20
  -3 -16  -1  151.68    4.90
   3 -16   1  153.48    4.90
   3 -16   1  154.98    4.00
  -3  16  -2    7.50    1.00
   3  16   2    8.60    1.80
   3 -16   2    8.30    1.60
   3 -16   2    7.70    1.20
  -3 -16  -2    7.80    1.50
   3 -16   2    9.70    1.40
  -3 -16  -2   10.90    2.00
   3  16   3  918.51   19.60
  -3  16  -3  897.11   17.70
   3 -16   3  905.51   18.50
   3 -16   3  923.91   19.20
  -3 -16  -3  923.71   19.70
  -3 -16  -3  920.01   18.80
   3 -16   3  925.41   18.90
   3  16   4   14.30    2.20
  -3  16  -4   15.70    1.70
  -3 -16  -4   17.60    2.50
   3 -16   4   13.10    1.90
   3 -16   4   14.40    2.00
  -3 -16  -4   13.10    1.90
  -3  16  -5    4.60    1.20
   3  16   5    9.40    2.10
  -3 -16  -5    3.90    1.70
   3 -16   5    3.50    1.50
  -3 -16  -5    3.10    1.30
   3 -16   5    4.60    1.50
   3  16   6    2.40    1.90
   3  16   6    3.60    1.50
  -3  16  -6    0.30    1.20
   3 -16   6    1.60    1.50
  -3 -16  -6    2.30    1.40
   3  17  -6    5.20    1.70
  -3  17   6    4.90    1.90
   3 -17  -6    2.90    1.20
  -3 -17   6    3.30    1.60
  -3 -17   6    3.10    1.60
   3 -17  -6    3.90    1.70
  -3  17   5   46.30    3.20
   3  17  -5   51.09    3.30
  -3 -17   5   42.00    2.90
   3 -17  -5   47.10    2.60
   3 -17  -5   49.40    3.40
  -3 -17   5   46.40    2.80
  -3  17   4   34.30    2.80
  -3 -17   4   32.10    2.50
   3 -17  -4   37.60    2.80
  -3 -17   4   31.70    2.30
   3 -17  -4   31.80    2.00
   3  17  -3  194.48    5.70
  -3  17   3  199.58    6.00
  -3 -17   3  199.48    5.60
  -3 -17   3  200.58    5.90
   3 -17  -3  184.88    6.40
   3 -17  -3  193.08    6.00
   3 -17  -3  196.48    4.90
   3  17  -2    1.40    1.00
  -3  17   2    2.00    1.10
   3 -17  -2    2.20    1.00
   3 -17  -2    1.30    1.20
   3 -17  -2    3.00    0.80
  -3 -17   2    1.60    0.90
  -3 -17   2    0.60    1.30
   3 -17  -2    1.90    0.60
  -3 -17   2    1.00    0.50
   3  17  -1  773.52   16.10
  -3  17   1  780.62   15.60
   3 -17  -1  775.82   15.70
  -3 -17   1  790.22   16.70
   3 -17  -1  786.62   17.10
  -3 -17   1  773.22   14.80
   3 -17  -1  777.02   14.80
  -3 -17   1  783.72   16.00
   3 -17  -1  799.32   14.70
   3  17   0   17.00    2.00
  -3  17   0   14.60    1.30
   3 -17   0   14.60    2.10
  -3 -17   0   15.30    1.50
   3 -17   0   16.20    1.50
   3 -17   0   13.30    1.10
   3 -17   0   13.40    1.30
  -3 -17   0   12.00    1.70
  -3 -17   0   13.40    1.70
  -3  17  -1 1833.72   32.90
   3  17   1 1761.92   35.00
   3 -17   1 1850.31   33.80
   3 -17   1 1873.21   33.10
  -3 -17  -1 1869.81   35.20
   3 -17   1 1810.22   35.20
  -3 -17  -1 1839.12   35.50
   3 -17   1 1816.52   34.10
   3  17   2   19.80    2.30
  -3  17  -2   18.70    1.30
   3 -17   2   23.50    2.30
   3 -17   2   24.40    2.20
  -3 -17  -2   23.00    2.30
  -3 -17  -2   22.10    2.60
   3 -17   2   18.70    1.80
  -3  17  -3    7.30    1.10
   3  17   3    8.30    2.00
   3 -17   3    6.20    1.40
  -3 -17  -3    8.70    1.80
   3 -17   3    4.60    1.30
   3 -17   3   10.90    1.80
  -3 -17  -3    6.00    1.40
   3  17   4    2.70    1.70
  -3  17  -4    2.40    1.00
  -3 -17  -4    2.80    1.40
   3 -17   4    0.50    1.10
   3 -17   4    2.20    1.50
  -3 -17  -4    0.60    1.10
   3 -17   4    3.60    1.50
  -3  17  -5  363.56    9.10
   3  17   5  364.86   10.50
   3  17   5  373.66    9.70
   3 -17   5  366.96    9.80
   3 -17   5  367.76    9.80
  -3 -17  -5  386.46    9.60
  -3 -17  -5  368.36   10.60
  -3  17  -6    2.60    1.40
   3  17   6    0.80    1.30
   3  17   6   -0.40    1.70
   3 -17   6   -0.70    1.20
  -3 -17  -6    1.30    1.40
  -3  18   6   13.10    2.60
   3  18  -6   15.30    2.40
   3 -18  -6   12.80    1.80
  -3 -18   6   14.00    2.30
  -3 -18   6   12.30    2.10
   3 -18  -6    8.90    2.20
  -3  18   5   68.89    4.00
   3 -18  -5   71.79    3.10
   3 -18  -5   72.89    4.10
  -3 -18   5   64.09    3.60
  -3 -18   5   75.39    3.50
  -3  18   4    1.20    1.40
  -3 -18   4    2.40    1.10
  -3 -18   4    1.50    1.20
   3 -18  -4    1.20    0.80
   3 -18  -4    2.00    1.30
   3  18  -3  298.47    7.70
  -3  18   3  307.77    8.00
   3 -18  -3  299.37    6.80
  -3 -18   3  307.07    8.10
   3 -18  -3  295.37    8.00
   3 -18  -3  313.57    8.80
  -3 -18   3  304.17    7.50
   3  18  -2    1.30    1.10
  -3  18   2    0.60    1.10
   3 -18  -2    1.10    0.60
   3 -18  -2    1.50    0.70
   3 -18  -2    1.30    1.30
   3 -18  -2    0.90    1.00
  -3 -18   2    3.00    1.00
  -3 -18   2    0.80    0.60
  -3 -18   2    1.40    1.40
  -3  18   1  955.40   18.60
   3  18  -1  963.10   19.20
   3 -18  -1  974.90   18.80
  -3 -18   1  959.40   17.90
  -3 -18   1  958.10   19.00
   3 -18  -1  941.01   17.70
  -3 -18   1  914.91   19.70
   3 -18  -1  930.41   17.90
   3 -18  -1  947.41   20.10
   3  18   0    0.20    1.10
  -3  18   0    1.70    0.80
   3 -18   0    4.60    0.80
   3 -18   0    5.00    0.90
   3 -18   0    1.10    0.80
  -3 -18   0   -0.10    1.00
  -3 -18   0    0.50    1.00
   3 -18   0    3.40    1.50
  -3 -18   0    1.20    0.90
  -3  18  -1  118.39    2.90
   3  18   1  128.79    4.70
   3 -18   1  137.09    4.70
   3 -18   1  128.79    4.00
  -3 -18  -1  133.89    4.90
   3 -18   1  125.59    3.70
   3 -18   1  114.29    3.10
  -3 -18  -1  113.99    4.40
   3  18   2   44.60    3.10
  -3  18  -2   44.10    1.80
  -3 -18  -2   46.20    2.90
   3 -18   2   46.70    2.70
   3 -18   2   44.60    2.40
   3 -18   2   46.00    2.40
  -3 -18  -2   44.90    2.80
  -3  18  -3  758.62   15.30
   3  18   3  759.72   17.10
  -3 -18  -3  765.82   16.40
  -3 -18  -3  791.72   17.30
   3 -18   3  770.52   16.80
   3 -18   3  775.22   16.40
   3 -18   3  783.22   16.10
  -3  18  -4    2.70    1.10
   3  18   4    2.70    1.50
   3 -18   4    1.30    1.20
   3 -18   4    3.00    1.20
   3 -18   4    1.00    1.40
  -3 -18  -4    4.40    1.70
  -3 -18  -4    2.30    1.20
   3  18   5   14.60    2.50
  -3  18  -5   10.90    1.60
   3  18   5   13.20    2.00
  -3 -18  -5   10.10    2.20
   3 -18   5   12.10    2.00
   3 -18   5   11.80    2.10
  -3 -18  -5   10.90    1.90
   3  18   6    5.90    2.20
  -3  18  -6    5.30    1.60
   3  18   6    6.20    1.70
   3 -18   6    4.80    1.70
  -3 -18  -6    3.60    1.40
   3  19  -6    2.30    1.60
  -3  19   6    5.70    2.10
  -3 -19   6    4.00    1.60
   3 -19  -6    0.70    1.10
  -3 -19   6    3.80    1.70
   3 -19  -6    1.10    1.60
  -3  19   5   74.09    4.20
   3 -19  -5   75.69    4.10
   3 -19  -5   86.99    3.40
  -3 -19   5   76.89    3.60
  -3 -19   5   85.39    4.00
  -3  19   4    3.30    1.60
   3 -19  -4    1.10    0.80
  -3 -19   4    2.50    1.10
   3 -19  -4    0.00    1.20
  -3 -19   4    3.40    1.40
   3 -19  -4    3.10    1.50
  -3  19   3  191.08    5.90
   3 -19  -3  193.38    4.80
   3 -19  -3  187.28    5.90
  -3 -19   3  196.18    5.50
  -3 -19   3  185.68    6.00
   3 -19  -3  187.88    6.60
   3  19  -2   60.29    2.90
  -3  19   2   65.09    3.00
   3 -19  -2   69.39    2.50
   3 -19  -2   59.69    3.00
   3 -19  -2   56.79    3.50
   3 -19  -2   65.09    2.20
  -3 -19   2   64.99    2.80
  -3 -19   2   66.39    3.60
  -3  19   1  141.49    4.20
   3  19  -1  140.19    4.70
   3 -19  -1  144.39    3.50
   3 -19  -1  144.39    3.80
   3 -19  -1  143.59    4.40
  -3 -19   1  134.49    4.90
   3 -19  -1  153.98    5.40
  -3 -19   1  131.69    4.50
  -3 -19   1  144.19    3.80
   3  19   0   54.59    2.90
  -3  19   0   54.49    2.10
   3 -19   0   56.99    3.50
  -3 -19   0   52.89    3.00
   3 -19   0   57.19    2.20
   3 -19   0   55.69    2.40
  -3 -19   0   51.69    2.80
   3 -19   0   58.49    2.30
  -3 -19   0   55.49    2.50
   3  19   1 1349.27   26.80
  -3  19  -1 1348.77   24.40
   3 -19   1 1374.96   24.70
  -3 -19  -1 1324.17   26.70
   3 -19   1 1345.87   25.40
   3 -19   1 1334.17   27.00
   3 -19   1 1339.57   25.80
  -3 -19  -1 1335.57   27.00
   3  19   2    1.90    1.60
  -3  19  -2    1.70    0.70
   3 -19   2    2.10    1.00
   3 -19   2    1.30    1.00
   3 -19   2    3.00    1.30
  -3 -19  -2    1.10    1.10
  -3 -19  -2   -0.40    1.20
  -3  19  -3    6.40    1.20
   3  19   3   11.90    2.10
   3 -19   3    6.20    1.50
   3 -19   3    9.90    1.70
  -3 -19  -3    6.90    1.70
   3 -19   3    8.30    1.60
  -3 -19  -3    8.30    1.60
  -3  19  -4   23.90    2.10
   3  19   4   26.00    3.00
  -3 -19  -4   24.80    2.40
   3 -19   4   16.00    2.00
   3 -19   4   21.20    2.40
   3 -19   4   24.90    2.70
  -3 -19  -4   17.80    2.50
  -3  19  -5  270.77    7.40
   3  19   5  281.77    8.80
   3  19   5  272.97    8.00
   3 -19   5  282.17    8.20
  -3 -19  -5  287.27    9.00
   3 -19   5  283.77    8.20
  -3 -19  -5  278.07    7.80
  -3  19  -6    1.40    1.30
   3  19   6    2.50    1.80
   3  19   6    1.70    1.70
  -3 -19  -6    2.10    1.40
   3 -19   6    0.90    1.40
   3  20  -6   -0.10    1.50
  -3  20   6    1.80    1.80
  -3 -20   6    0.00    1.30
   3 -20  -6    1.40    1.10
   3 -20  -6   -0.80    1.40
  -3 -20   6    1.20    1.50
  -3  20   5   34.10    3.30
  -3 -20   5   32.90    3.10
   3 -20  -5   30.90    2.10
   3 -20  -5   36.20    3.50
  -3 -20   5   32.70    2.50
  -3  20   4  130.79    5.00
  -3 -20   4  133.39    5.00
   3 -20  -4  127.19    5.10
   3 -20  -4  130.59    5.40
   3 -20  -4  125.59    3.90
  -3 -20   4  124.79    4.40
  -3  20   3  107.49    4.30
  -3 -20   3  106.39    3.80
   3 -20  -3  107.59    4.90
  -3 -20   3  106.79    4.50
   3 -20  -3  102.19    4.20
   3 -20  -3  104.49    3.20
  -3  20   2   25.90    2.30
   3  20  -2   23.60    2.30
  -3 -20   2   22.60    1.90
  -3 -20   2   29.90    3.10
   3 -20  -2   20.70    1.30
   3 -20  -2   21.20    2.50
   3 -20  -2   22.90    2.20
  -3  20   1  701.73   14.20
   3  20  -1  695.13   14.80
   3 -20  -1  672.93   15.60
  -3 -20   1  671.33   15.20
   3 -20  -1  698.93   13.30
   3 -20  -1  710.73   14.40
   3 -20  -1  670.63   13.70
  -3 -20   1  712.73   14.70
  -3 -20   1  703.83   13.70
   3  20   0  140.69    4.90
   3 -20   0  140.69    5.50
   3 -20   0  138.99    4.20
  -3 -20   0  133.29    4.90
   3 -20   0  136.79    3.90
   3 -20   0  132.89    3.80
  -3 -20   0  137.19    4.70
  -3 -20   0  137.39    4.20
   3  20   1   77.59    3.80
  -3 -20  -1   74.79    3.60
  -3 -20  -1   79.09    3.80
   3 -20   1   81.49    3.20
   3 -20   1   75.49    2.40
   3 -20   1   81.19    3.00
   3 -20   1   84.59    3.90
   3  20   2   91.39    4.20
  -3  20  -2   88.89    2.80
  -3 -20  -2   84.69    3.90
   3 -20   2   90.69    3.90
   3 -20   2   95.19    3.50
   3 -20   2   93.69    3.60
   3  20   3  753.22   17.20
  -3  20  -3  767.92   15.50
  -3 -20  -3  783.72   16.80
   3 -20   3  797.72   16.40
   3 -20   3  783.82   17.10
  -3 -20  -3  787.62   17.50
   3 -20   3  761.22   16.50
  -3  20  -4    2.40    1.10
   3  20   4   -0.10    1.40
  -3 -20  -4    3.80    1.30
   3 -20   4    3.40    1.40
   3 -20   4    1.30    1.20
  -3 -20  -4    4.80    1.80
   3 -20   4    2.40    1.30
   3  20   5   25.30    3.20
  -3  20  -5   18.20    2.00
   3  20   5   20.20    2.40
   3 -20   5   24.40    2.80
   3 -20   5   17.80    2.30
  -3 -20  -5   19.40    2.40
  -3 -20  -5   19.70    2.80
  -3  20  -6   11.00    2.20
   3  20   6   14.30    2.80
  -3 -20  -6   12.90    2.10
   3 -20   6   16.60    2.60
   3 -20   6   11.40    2.30
   3  21  -6   83.29    4.60
  -3  21   6   86.79    4.80
  -3 -21   6   77.19    4.10
   3 -21  -6   85.39    3.70
   3 -21  -6   82.99    4.70
  -3 -21   6   83.49    4.40
  -3  21   5   37.80    3.60
   3 -21  -5   37.70    2.30
  -3 -21   5   36.80    2.90
   3 -21  -5   38.00    3.00
  -3 -21   5   36.30    2.60
  -3  21   4    6.70    1.80
  -3 -21   4    4.50    1.60
   3 -21  -4    2.10    1.40
   3 -21  -4    3.90    1.00
  -3 -21   4    2.80    1.20
   3 -21  -4    4.80    1.60
  -3  21   3  217.38    6.50
   3 -21  -3  220.48    5.30
  -3 -21   3  219.38    6.90
  -3 -21   3  204.08    5.90
   3 -21  -3  211.38    6.50
   3 -21  -3  213.58    7.40
  -3  21   2  312.87    7.80
   3  21  -2  311.27    7.90
  -3 -21   2  306.77    7.60
   3 -21  -2  309.37    9.00
  -3 -21   2  306.27    8.70
   3 -21  -2  297.57    7.90
   3 -21  -2  309.47    6.80
   3  21  -1  165.28    5.30
  -3  21   1  162.08    4.70
   3 -21  -1  177.28    4.60
  -3 -21   1  166.38    5.20
   3 -21  -1  182.18    6.00
  -3 -21   1  172.28    5.60
  -3 -21   1  169.28    4.50
   3 -21  -1  169.18    5.00
   3  21   0   64.49    3.20
   3 -21   0   60.69    2.50
  -3 -21   0   66.39    3.40
   3 -21   0   61.69    3.70
  -3 -21   0   67.99    3.30
  -3 -21   0   68.99    2.90
   3 -21   0   61.49    2.70
   3 -21   0   65.39    2.60
   3  21   1  681.33   15.10
  -3 -21  -1  649.83   15.00
   3 -21   1  688.73   14.30
   3 -21   1  713.73   13.20
  -3 -21  -1  656.63   15.20
   3 -21   1  675.13   13.90
   3  21   2   92.69    4.20
  -3  21  -2   87.89    2.80
   3 -21   2   84.59    3.40
  -3 -21  -2   90.89    4.00
   3 -21   2   89.69    4.10
   3 -21   2   95.19    3.70
   3  21   3    8.50    2.00
  -3  21  -3    8.20    1.20
  -3 -21  -3    6.70    1.60
   3 -21   3    7.50    1.60
   3 -21   3    6.20    1.50
   3 -21   3    6.00    1.70
  -3 -21  -3    8.10    1.90
   3  21   4   47.90    3.50
  -3  21  -4   44.00    2.50
   3 -21   4   45.20    3.10
  -3 -21  -4   46.90    3.00
   3 -21   4   44.60    3.20
  -3 -21  -4   48.50    3.50
   3 -21   4   48.40    3.00
  -3  21  -5   93.59    4.10
   3  21   5   91.49    4.20
   3  21   5   98.59    5.00
  -3 -21  -5   90.49    4.20
   3 -21   5  103.89    4.70
   3 -21   5  101.59    4.60
  -3 -21  -5   98.89    5.00
   3  21   6    3.80    2.00
   3 -21   6    0.90    1.40
   3 -21   6    1.10    1.60
  -3 -21  -6    2.70    1.50
  -3 -21  -6    0.40    1.70
  -3  22   6   23.70    3.10
   3  22  -6   23.40    2.90
   3 -22  -6   24.60    3.20
  -3 -22   6   21.70    2.90
  -3 -22   6   21.50    2.70
  -3  22   5    1.20    1.60
  -3 -22   5    1.80    1.30
   3 -22  -5    2.20    1.60
   3 -22  -5    2.10    1.60
  -3 -22   5    1.20    1.40
   3 -22  -5    1.50    1.00
  -3  22   4  240.28    7.40
  -3 -22   4  231.78    6.60
   3 -22  -4  224.98    7.80
   3 -22  -4  227.28    7.30
  -3 -22   4  243.88    7.50
   3 -22  -4  234.38    6.00
  -3  22   3   49.70    3.00
   3 -22  -3   46.90    3.50
  -3 -22   3   47.70    2.70
   3 -22  -3   48.00    2.20
  -3 -22   3   51.09    3.20
   3 -22  -3   49.60    3.00
   3  22  -2   16.80    2.10
  -3  22   2   18.40    2.00
   3 -22  -2   17.80    2.10
  -3 -22   2   16.10    1.90
   3 -22  -2   17.60    2.40
  -3 -22   2   18.30    2.50
  -3  22   1  301.77    7.20
   3  22  -1  301.27    7.90
   3 -22  -1  294.77    7.40
  -3 -22   1  293.17    7.60
  -3 -22   1  296.57    6.90
   3 -22  -1  292.77    6.90
  -3 -22   1  286.47    8.00
   3 -22  -1  289.67    8.40
   3  22   0  385.26    9.80
  -3 -22   0  396.96    9.10
  -3 -22   0  384.06    9.60
   3 -22   0  391.66    8.70
  -3 -22   0  400.36    9.90
   3 -22   0  403.16   10.70
   3 -22   0  382.46    8.70
   3  22   1    1.70    1.50
  -3 -22  -1    1.10    1.20
  -3 -22  -1    1.70    1.20
   3 -22   1    3.90    1.50
   3 -22   1    5.00    1.20
   3 -22   1    1.40    1.00
   3 -22   1    1.90    0.70
   3  22   2  115.09    4.70
   3 -22   2  107.59    3.90
   3 -22   2  106.29    4.00
  -3 -22  -2  100.39    4.40
   3 -22   2  109.89    4.60
   3  22   3  181.28    6.30
   3 -22   3  175.88    5.70
   3 -22   3  171.58    5.60
   3 -22   3  174.08    6.00
  -3 -22  -3  176.98    6.30
  -3 -22  -3  176.88    5.80
   3  22   4   12.90    2.40
   3 -22   4   14.10    2.20
  -3 -22  -4   10.80    1.80
   3 -22   4   11.50    2.00
  -3 -22  -4   12.50    2.30
   3 -22   4    8.10    1.80
   3  22   5   28.40    3.20
   3  22   5   25.50    2.80
  -3 -22  -5   28.90    3.40
   3 -22   5   31.30    3.20
   3 -22   5   26.10    2.90
  -3 -22  -5   25.90    2.70
  -3  23   6   58.99    4.00
   3  23  -6   59.49    4.10
  -3 -23   6   62.49    4.00
  -3 -23   6   57.49    3.60
   3 -23  -6   70.39    4.40
  -3  23   5    5.90    1.90
   3 -23  -5    5.00    1.90
   3 -23  -5    4.40    1.80
  -3 -23   5    5.60    1.50
  -3 -23   5    3.40    1.60
  -3  23   4    9.40    2.00
  -3 -23   4    6.00    1.80
   3 -23  -4    6.10    1.60
  -3 -23   4    7.90    1.60
   3 -23  -4   10.20    2.30
  -3  23   3   45.60    3.00
  -3 -23   3   43.00    2.60
   3 -23  -3   45.60    3.60
   3 -23  -3   38.40    2.80
  -3 -23   3   43.00    3.20
   3  23  -2  618.54   14.50
  -3  23   2  615.04   13.40
  -3 -23   2  630.74   13.40
   3 -23  -2  605.34   13.60
   3 -23  -2  617.74   14.70
  -3 -23   2  593.34   14.30
  -3  23   1   61.39    2.80
   3  23  -1   62.29    3.30
   3 -23  -1   65.09    2.70
  -3 -23   1   64.79    2.60
   3 -23  -1   62.79    3.60
  -3 -23   1   69.59    3.20
  -3 -23   1   68.59    3.50
   3 -23  -1   63.59    2.90
   3  23   0  114.29    4.60
  -3 -23   0  118.59    4.50
   3 -23   0  118.89    3.70
  -3 -23   0  113.89    4.50
   3 -23   0  115.49    5.00
   3 -23   0  110.69    3.70
  -3 -23   0  112.49    3.90
   3  23   1   28.70    2.90
  -3 -23  -1   28.00    2.80
   3 -23   1   27.40    1.50
  -3 -23  -1   24.10    2.50
   3 -23   1   28.40    2.10
   3 -23   1   26.30    1.90
   3 -23   1   20.40    2.50
  -3 -23  -1   26.50    2.00
   3  23   2  183.68    6.20
  -3 -23  -2  182.68    6.20
   3 -23   2  187.88    5.70
   3 -23   2  189.58    6.40
   3 -23   2  176.88    5.50
   3  23   3   13.50    2.20
  -3 -23  -3   15.20    2.50
  -3 -23  -3   15.00    2.20
   3 -23   3   15.30    2.00
   3 -23   3   13.50    2.00
   3 -23   3   14.40    2.10
   3  23   4   34.10    3.50
   3 -23   4   35.50    2.80
   3 -23   4   36.80    3.00
   3 -23   4   34.10    2.80
  -3 -23  -4   35.90    3.00
  -3 -23  -4   33.90    2.70
   3  23   5   12.50    2.40
   3  23   5    9.70    1.90
   3 -23   5    7.20    2.00
  -3 -23  -5   11.60    2.30
   3 -23   5    7.60    1.90
  -3 -23  -5   10.20    2.00
  -3  24   5    9.10    2.30
   3 -24  -5    4.70    1.80
   3 -24  -5    4.80    1.70
  -3 -24   5    8.30    1.70
  -3 -24   5    8.30    2.00
  -3  24   4  192.28    6.40
  -3 -24   4  188.98    5.90
  -3 -24   4  185.88    6.60
   3 -24  -4  185.88    7.10
   3 -24  -4  192.78    6.70
  -3  24   3   21.40    2.50
  -3 -24   3   23.00    2.20
   3 -24  -3   19.60    2.30
   3 -24  -3   26.70    3.40
  -3 -24   3   22.60    2.80
  -3  24   2   52.69    2.90
   3 -24  -2   54.99    3.00
   3 -24  -2   55.79    3.50
  -3 -24   2   53.59    2.90
  -3 -24   2   57.09    3.50
   3  24  -1    8.50    1.80
  -3 -24   1    9.00    1.30
  -3 -24   1    7.90    1.60
  -3 -24   1    4.90    1.40
   3 -24  -1    7.00    1.40
   3 -24  -1    9.80    1.40
   3 -24  -1    5.20    1.60
   3  24   0  711.93   15.70
   3 -24   0  729.73   14.40
  -3 -24   0  695.53   15.60
   3 -24   0  691.83   16.30
   3 -24   0  702.73   14.60
  -3 -24   0  707.53   14.80
  -3 -24   0  705.43   15.50
   3  24   1    9.50    1.90
  -3 -24  -1    4.40    1.50
   3 -24   1    9.70    1.60
  -3 -24  -1    6.60    1.40
  -3 -24  -1    6.20    1.60
   3 -24   1    5.50    1.30
   3 -24   1    7.40    1.90
   3 -24   1    7.30    1.00
   3  24   2  101.09    4.40
   3 -24   2   85.19    3.60
   3 -24   2   84.69    3.70
  -3 -24  -2   89.49    4.20
   3 -24   2   87.79    4.30
   3  24   3    8.60    2.10
  -3 -24  -3   10.00    1.80
  -3 -24  -3   10.40    2.10
   3 -24   3   11.20    1.80
   3 -24   3   12.00    1.90
   3 -24   3    9.40    1.90
   3  24   4   12.30    2.30
   3 -24   4   18.70    2.50
  -3 -24  -4   16.50    2.70
  -3 -24  -4   15.10    2.20
   3 -24   4   14.00    2.30
   3 -24   4   15.20    2.30
   3  24   5   13.70    2.70
   3  24   5   11.80    2.30
  -3 -24  -5    9.50    1.80
  -3 -24  -5   15.60    2.60
   3 -24   5   10.90    2.10
   3 -24   5   13.70    2.40
  -3  25   5   14.50    2.50
  -3 -25   5   17.30    2.30
  -3 -25   5   12.20    2.20
   3 -25  -5   18.40    2.80
   3 -25  -5   13.40    2.60
  -3  25   4   13.20    2.30
   3 -25  -4   16.30    2.40
  -3 -25   4   13.40    1.80
   3 -25  -4   15.60    2.70
  -3 -25   4   15.30    2.50
  -3  25   3    5.40    1.70
  -3 -25   3    4.60    1.80
  -3 -25   3    6.40    1.40
   3 -25  -3    5.50    1.50
   3 -25  -3    4.60    1.90
  -3  25   2  198.08    5.90
  -3 -25   2  198.78    6.60
   3 -25  -2  191.48    6.00
  -3 -25   2  201.78    6.00
   3 -25  -2  198.78    6.80
   3  25  -1   13.00    2.00
  -3 -25   1    9.70    1.80
   3 -25  -1   16.40    1.70
   3 -25  -1   11.70    2.00
  -3 -25   1   12.10    1.80
  -3 -25   1   12.70    1.70
   3 -25  -1   11.00    1.60
   3  25   0   54.19    3.30
  -3 -25   0   50.19    3.00
  -3 -25   0   52.19    3.10
   3 -25   0   49.99    3.40
  -3 -25   0   46.10    2.50
   3 -25   0   45.20    2.40
   3 -25   0   41.10    2.30
   3  25   1   86.29    4.10
   3 -25   1   88.39    4.60
  -3 -25  -1   84.39    4.10
   3 -25   1   89.29    2.70
  -3 -25  -1   92.79    4.10
  -3 -25  -1   93.19    3.80
   3 -25   1   96.19    3.60
   3 -25   1   88.49    3.70
   3  25   2  201.68    6.60
   3 -25   2  204.98    6.20
  -3 -25  -2  200.48    6.70
   3 -25   2  191.28    6.70
   3 -25   2  203.08    6.10
   3  25   3   16.70    2.60
   3 -25   3   21.80    2.50
  -3 -25  -3   14.30    2.30
  -3 -25  -3   23.30    2.70
   3 -25   3   18.90    2.20
   3 -25   3   14.70    2.20
   3  25   4    4.40    1.70
   3 -25   4    3.40    1.70
   3 -25   4    5.20    1.70
  -3 -25  -4    3.90    1.50
   3 -25   4    6.80    1.80
  -3 -25  -4    8.60    2.20
   3  25   5   28.50    3.40
  -3 -25  -5   24.40    3.20
  -3 -25  -5   29.30    3.10
   3 -25   5   27.10    3.10
   3 -25   5   30.20    3.30
  -3  26   5    3.00    1.80
   3 -26  -5    3.40    1.70
  -3 -26   5    1.10    1.60
  -3 -26   5    4.80    1.60
   3 -26  -5    4.00    1.90
  -3  26   4  116.09    5.00
  -3 -26   4  111.49    4.30
   3 -26  -4  116.99    5.70
   3 -26  -4  108.99    4.90
  -3 -26   4  108.69    5.20
  -3  26   3   58.69    3.40
   3 -26  -3   69.19    4.20
  -3 -26   3   65.79    3.20
   3 -26  -3   60.19    3.40
  -3 -26   3   63.69    3.90
  -3  26   2   21.70    2.20
   3 -26  -2   28.70    3.00
   3 -26  -2   22.10    2.30
  -3 -26   2   25.10    2.40
  -3 -26   2   24.40    2.60
   3  26  -1  107.39    4.40
  -3 -26   1  103.09    4.20
   3 -26  -1  102.29    3.90
   3 -26  -1  100.99    4.50
  -3 -26   1  106.29    4.50
   3  26   0   65.99    3.50
   3 -26   0   69.49    3.00
   3 -26   0   67.39    2.80
   3 -26   0   56.59    3.60
  -3 -26   0   63.49    3.40
  -3 -26   0   63.19    2.90
  -3 -26   0   60.39    3.30
   3  26   1   88.39    4.10
   3 -26   1   87.09    2.70
  -3 -26  -1   94.69    3.90
   3 -26   1   93.19    4.90
   3 -26   1   83.19    3.50
  -3 -26  -1   87.39    4.10
  -3 -26  -1   95.19    4.30
   3  26   2   11.00    2.00
   3 -26   2   11.60    2.30
   3 -26   2   11.60    1.90
  -3 -26  -2   13.30    2.20
   3 -26   2   11.30    1.80
   3  26   3  175.88    6.30
   3 -26   3  169.18    6.30
   3 -26   3  164.48    5.70
  -3 -26  -3  178.08    6.10
  -3 -26  -3  158.98    6.10
   3 -26   3  162.78    5.80
   3  26   4   39.50    3.70
   3 -26   4   35.40    2.90
   3 -26   4   36.90    3.10
  -3 -26  -4   37.30    2.90
   3 -26   4   39.40    3.10
  -3 -26  -4   40.30    3.90
   3  26   5    3.30    1.90
   3 -26   5    2.80    1.60
  -3 -26  -5    3.30    1.80
  -3 -26  -5    5.20    1.70
   3 -26   5    2.60    1.70
  -3  27   5   42.30    3.50
   3 -27  -5   40.70    3.70
   3 -27  -5   43.00    3.50
  -3 -27   5   35.00    2.80
  -3 -27   5   45.20    3.60
  -3  27   4   31.10    3.10
   3 -27  -4   29.80    3.10
   3 -27  -4   23.60    3.20
  -3 -27   4   28.70    2.60
  -3 -27   4   29.80    3.40
  -3  27   3   77.09    3.80
   3 -27  -3   76.09    3.90
   3 -27  -3   78.69    4.50
  -3 -27   3   79.39    3.60
  -3 -27   3   71.69    4.20
  -3 -27   2  114.89    4.90
   3 -27  -2  107.99    4.90
   3 -27  -2  118.69    4.50
  -3 -27   2  118.79    4.40
   3  27  -1  139.79    5.40
  -3 -27   1  135.99    5.20
  -3 -27   1  135.69    4.90
   3 -27  -1  143.19    5.50
   3 -27  -1  136.49    4.60
   3  27   0   41.00    2.90
   3 -27   0   39.90    3.10
  -3 -27   0   45.20    2.90
   3 -27   0   41.50    2.40
  -3 -27   0   37.40    2.30
  -3 -27   0   38.40    2.70
   3 -27   0   40.10    2.20
   3  27   1  375.26    9.90
   3 -27   1  381.16    9.40
   3 -27   1  366.56   10.90
  -3 -27  -1  377.96   10.10
   3 -27   1  382.16    8.00
  -3 -27  -1  387.36    9.90
  -3 -27  -1  381.46   10.00
   3  27   2    9.10    1.90
   3 -27   2   14.90    2.20
   3 -27   2    9.50    2.00
  -3 -27  -2   13.70    2.30
   3 -27   2    8.60    1.70
   3  27   3   18.60    2.60
   3 -27   3   16.20    2.40
  -3 -27  -3   23.80    2.70
   3 -27   3   18.80    2.40
   3 -27   3   16.30    2.30
  -3 -27  -3   15.70    2.40
   3  27   4    0.50    1.60
  -3 -27  -4    1.30    1.70
   3 -27   4    1.70    1.40
  -3 -27  -4    2.30    1.40
   3 -27   4    0.90    1.50
   3 -27   4    1.20    1.40
   3  27   5  133.59    6.10
   3 -27   5  141.09    6.00
  -3 -27  -5  154.58    6.40
   3 -27   5  141.89    5.90
  -3 -27  -5  134.89    5.50
  -3  28   5   15.50    2.50
   3 -28  -5   15.60    2.90
  -3 -28   5   13.70    2.10
  -3 -28   5   11.80    2.40
   3 -28  -5   18.70    2.90
  -3  28   4   26.60    2.90
   3 -28  -4   31.20    3.30
   3 -28  -4   23.90    3.30
  -3 -28   4   22.70    3.10
  -3 -28   4   27.30    2.60
  -3  28   3   91.39    4.20
  -3 -28   3   97.89    4.80
   3 -28  -3   98.29    4.40
  -3 -28   3   97.19    4.00
   3 -28  -3   98.79    5.00
  -3 -28   2   27.00    2.30
  -3 -28   2   33.40    2.70
   3 -28  -2   35.10    2.50
   3 -28  -2   33.30    2.90
   3 -28  -1  343.77    9.80
  -3 -28   1  355.06    9.50
   3 -28  -1  365.16    9.00
  -3 -28   1  360.26    9.30
   3  28   0   17.40    2.30
   3 -28   0   18.40    1.90
  -3 -28   0   17.80    2.20
  -3 -28   0   21.80    2.60
   3 -28   0   20.70    2.10
   3 -28   0   15.80    2.30
  -3 -28   0   18.30    1.90
  -3 -28   0   15.90    2.10
   3  28   1  228.18    7.10
   3 -28   1  223.98    5.20
  -3 -28  -1  229.28    7.00
  -3 -28  -1  217.38    6.90
   3 -28   1  224.88    8.00
   3 -28   1  219.38    6.60
   3  28   2    1.10    1.50
  -3 -28  -2   -0.10    1.20
   3 -28   2    0.40    1.50
  -3 -28  -2   -0.50    1.00
   3 -28   2    1.40    1.10
   3 -28   2    0.70    1.20
   3  28   3  463.05   11.90
  -3 -28  -3  480.55   12.30
   3 -28   3  454.15   11.70
   3 -28   3  460.45   12.40
  -3 -28  -3  435.16   11.60
   3 -28   3  454.55   11.60
   3  28   4    4.00    1.90
   3 -28   4    3.10    1.80
   3 -28   4    3.60    1.60
   3 -28   4    3.30    1.70
  -3 -28  -4    3.10    1.80
  -3 -28  -4    6.00    1.80
   3  28   5   15.00    2.70
   3 -28   5   16.30    2.80
  -3 -28  -5   16.60    2.50
  -3 -28  -5   14.50    2.70
   3 -28   5   18.10    2.80
  -3  29   5   44.00    4.10
   3 -29  -5   34.80    3.60
   3 -29  -5   36.10    4.10
  -3 -29   5   40.40    4.10
  -3  29   4    7.60    2.10
  -3 -29   4    5.10    1.50
  -3 -29   4    2.50    1.80
   3 -29  -4    4.50    1.90
   3 -29  -4    4.20    1.70
  -3  29   3  177.78    8.40
  -3 -29   3  166.18    6.50
   3 -29  -3  179.38    6.20
  -3 -29   3  173.58    5.60
   3 -29  -3  148.99    6.40
  -3 -29   2   26.20    2.50
   3 -29  -2   21.10    2.70
  -3 -29   2   28.10    3.00
   3 -29  -2   28.50    2.70
   3 -29  -1  182.28    6.40
  -3 -29   1  189.28    6.20
   3 -29  -1  178.18    5.60
  -3 -29   1  179.68    5.90
   3  29   0    4.50    1.70
   3 -29   0    4.10    1.60
  -3 -29   0    2.80    1.40
  -3 -29   0    2.90    1.50
  -3 -29   0    2.50    1.30
   3 -29   0    7.00    1.60
   3 -29   0    3.70    1.10
  -3 -29   0    4.70    1.20
   3  29   1  481.45   11.90
   3 -29   1  491.45   13.10
   3 -29   1  477.95   11.50
  -3 -29  -1  483.85   12.00
  -3 -29  -1  488.05   11.90
  -3 -29  -1  489.35   12.10
   3  29   2    2.10    1.60
  -3 -29  -2    0.20    1.30
   3 -29   2    0.60    1.60
  -3 -29  -2    1.70    1.20
   3 -29   2    0.90    1.20
  -3 -29  -2    0.50    1.30
   3  29   3    7.50    1.90
   3 -29   3    4.00    1.70
  -3 -29  -3    5.20    1.80
  -3 -29  -3    4.90    1.70
   3 -29   3    4.20    1.60
   3 -29   3    7.70    1.80
   3  29   4    5.20    2.00
  -3 -29  -4    4.50    2.00
   3 -29   4    4.40    1.80
  -3 -29  -4    4.30    1.60
   3 -29   4    4.70    2.00
   3 -29   4    6.40    1.90
  -3  30   4    5.30    1.80
  -3 -30   4    6.20    2.20
  -3 -30   4    6.50    1.60
   3 -30  -4    5.70    1.70
   3 -30  -4    6.80    2.10
   3 -30  -3  124.89    5.80
  -3 -30   3  124.19    4.80
   3 -30  -3  120.99    5.10
  -3 -30   3  129.19    5.70
   3 -30  -2   13.20    2.30
  -3 -30   2   15.50    2.10
  -3 -30   2   13.50    2.20
   3 -30  -2   12.70    2.00
   3 -30  -1  343.47    8.80
  -3 -30   1  343.17    9.10
  -3 -30   1  336.67    9.20
   3 -30  -1  343.17    9.70
   3  30   0    4.80    1.60
  -3 -30   0    1.90    1.40
   3 -30   0    3.50    1.30
  -3 -30   0    2.50    1.10
  -3 -30   0    2.60    1.30
   3 -30   0    6.10    1.80
  -3 -30   0    4.50    1.40
   3 -30   0    3.40    1.10
   3  30   1   13.50    2.10
  -3 -30  -1   12.50    2.00
   3 -30   1   12.40    1.90
  -3 -30  -1    8.40    1.70
  -3 -30  -1   10.90    1.90
   3 -30   1   11.00    2.30
   3  30   2   30.50    3.20
   3 -30   2   26.10    3.20
   3 -30   2   27.10    2.70
  -3 -30  -2   25.60    2.90
  -3 -30  -2   29.80    2.50
  -3 -30  -2   29.80    3.10
   3  30   3  470.25   12.30
   3 -30   3  472.25   12.20
  -3 -30  -3  494.65   12.70
   3 -30   3  499.85   12.50
   3 -30   3  474.15   12.90
  -3 -30  -3  470.35   12.40
   3  30   4   11.80    2.40
  -3 -30  -4   11.00    2.40
   3 -30   4    8.30    2.30
  -3 -30  -4   10.70    2.20
   3 -30   4    9.10    2.10
   3 -30   4    6.80    1.90
  -3  31   4    2.70    1.70
  -3 -31   4    1.70    1.30
   3 -31  -4    2.10    1.60
  -3 -31   4    3.00    2.10
   3 -31  -4    1.00    1.40
  -3 -31   3   62.89    4.00
  -3 -31   3   66.89    3.50
   3 -31  -3   66.99    4.20
   3 -31  -3   65.99    3.80
   3 -31  -2   57.49    3.40
  -3 -31   2   67.69    3.70
   3 -31  -2   70.19    4.00
  -3 -31   2   68.99    3.50
  -3 -31   1  106.59    4.60
   3 -31  -1  109.99    4.30
  -3 -31   1  107.29    4.50
   3 -31  -1  112.19    5.00
  -3 -31   0   76.49    3.90
  -3 -31   0   71.69    3.70
   3 -31   0   73.39    3.10
  -3 -31   0   77.69    3.80
   3 -31   0   69.79    3.90
  -3 -31   0   79.59    4.80
   3  31   1  684.33   15.70
   3 -31   1  679.03   16.80
  -3 -31  -1  694.63   15.90
  -3 -31  -1  694.23   15.80
   3 -31   1  664.43   15.40
  -3 -31  -1  693.93   15.50
   3  31   2    2.10    1.60
  -3 -31  -2   -0.90    1.20
   3 -31   2    1.20    1.30
  -3 -31  -2   -0.20    1.20
   3 -31   2   -0.20    1.40
  -3 -31  -2    2.10    1.20
   3  31   3    6.40    1.90
   3 -31   3    7.80    1.90
  -3 -31  -3    9.70    2.00
  -3 -31  -3    7.30    1.80
   3 -31   3    7.80    2.20
   3  31   4   19.60    2.80
   3 -31   4   13.10    2.50
   3 -31   4   14.00    2.70
  -3 -31  -4   22.00    3.10
   3 -31   4   16.50    2.70
  -3 -31  -4   15.60    2.30
   3 -32  -4   46.80    4.00
  -3 -32   4   52.29    3.20
  -3 -32   4   53.49    4.30
   3 -32  -4   51.29    3.70
   3 -32  -3   56.89    3.60
  -3 -32   3   59.69    3.30
  -3 -32   3   61.09    3.80
   3 -32  -3   66.09    4.30
  -3 -32   2   22.00    2.50
  -3 -32   2   25.10    2.90
   3 -32  -2   24.20    2.90
   3 -32  -2   24.20    2.60
   3 -32  -1  317.97    8.50
  -3 -32   1  305.27    8.80
   3 -32  -1  323.87    9.30
  -3 -32   1  310.67    8.50
   3 -32   0   75.09    3.10
  -3 -32   0   71.49    4.00
  -3 -32   0   77.59    3.90
   3 -32   0   72.69    4.10
  -3 -32   0   74.69    3.80
   3  32   1   15.30    2.30
  -3 -32  -1   16.90    2.20
   3 -32   1   16.10    2.20
  -3 -32  -1   16.10    2.30
  -3 -32  -1   14.50    2.10
   3 -32   1   18.00    2.60
   3  32   2   83.49    4.20
  -3 -32  -2   70.49    3.90
   3 -32   2   64.99    4.50
  -3 -32  -2   66.19    4.00
   3 -32   2   73.19    4.00
  -3 -32  -2   73.99    4.00
   3  32   3  201.48    7.00
   3 -32   3  191.98    7.60
  -3 -32  -3  192.68    7.00
   3 -32   3  188.48    6.90
  -3 -32  -3  181.38    6.40
   3  32   4    5.10    1.90
  -3 -32  -4    2.80    1.60
  -3 -32  -4    5.50    2.00
   3 -32   4    5.00    2.20
   3 -32   4    2.90    1.90
   3 -33  -4    3.40    1.60
  -3 -33   4    2.30    1.40
   3 -33  -4    4.40    1.90
  -3 -33   4   -0.20    1.90
   3 -33  -3   78.69    4.10
  -3 -33   3   73.29    4.30
   3 -33  -3   71.29    4.50
  -3 -33   3   69.39    3.60
   3 -33  -2  157.98    6.30
  -3 -33   2  166.68    5.60
  -3 -33   2  168.08    6.20
   3 -33  -2  169.88    6.00
   3 -33  -1   14.60    2.00
   3 -33  -1   17.00    2.30
  -3 -33   1   16.80    2.20
  -3 -33   1   19.30    2.40
   3 -33   0   47.60    3.40
   3 -33   0   49.50    2.50
  -3 -33   0   52.29    3.20
  -3 -33   0   45.30    3.20
  -3 -33   0   48.70    3.10
   3  33   1  224.48    7.20
  -3 -33  -1  218.78    7.10
   3 -33   1  214.58    7.00
  -3 -33  -1  223.38    7.20
   3 -33   1  214.68    7.90
  -3 -33  -1  217.18    6.80
   3  33   2   40.90    3.20
   3 -33   2   36.40    3.00
  -3 -33  -2   36.70    3.00
  -3 -33  -2   35.00    3.40
  -3 -33  -2   39.30    3.10
   3 -33   2   30.10    3.50
   3  33   3    4.90    1.90
  -3 -33  -3    5.60    1.70
   3 -33   3    2.40    1.90
   3 -33   3    3.00    1.70
  -3 -33  -3    1.60    1.50
   3  33   4   43.20    3.50
   3 -33   4   34.90    3.90
   3 -33   4   36.70    3.70
  -3 -33  -4   39.60    3.70
  -3 -33  -4   42.80    4.10
   3 -34  -4  124.59    5.70
   3 -34  -4  131.49    6.40
  -3 -34   4  135.09    6.30
   3 -34  -3    1.10    1.40
  -3 -34   3   -0.30    1.10
  -3 -34   3    0.00    1.40
   3 -34  -3    1.90    1.40
   3 -34  -2    6.90    1.70
  -3 -34   2    8.00    1.90
  -3 -34   2    9.50    1.70
   3 -34  -2    4.80    1.50
  -3 -34   1   72.69    3.70
   3 -34  -1   70.59    4.00
   3 -34  -1   73.39    3.50
  -3 -34   1   71.49    3.60
  -3 -34   0  163.08    5.80
  -3 -34   0  164.08    6.10
  -3 -34   0  166.38    5.90
   3 -34   0  164.38    5.00
   3 -34   0  165.38    6.40
  -3 -34  -1    9.00    1.80
   3 -34   1    8.00    1.90
  -3 -34  -1    7.70    1.80
  -3 -34  -1   11.20    1.90
   3 -34   1   10.40    2.00
   3  34   2   61.09    3.70
  -3 -34  -2   62.49    3.80
   3 -34   2   56.29    4.10
   3 -34   2   52.49    3.60
  -3 -34  -2   60.09    3.70
  -3 -34  -2   63.89    3.90
   3  34   3   47.70    3.60
  -3 -34  -3   46.10    3.60
   3 -34   3   42.80    3.50
   3 -34   3   39.30    4.20
  -3 -34  -3   40.10    3.30
   3 -35  -3   10.10    2.10
  -3 -35   3    9.70    2.20
   3 -35  -3    5.40    1.80
  -3 -35   3    7.50    1.70
   3 -35  -2  194.48    6.70
  -3 -35   2  203.58    7.00
  -3 -35   2  194.58    6.20
   3 -35  -2  195.98    7.20
   3 -35  -1    2.70    1.20
   3 -35  -1    0.40    1.20
  -3 -35   1    2.40    1.30
  -3 -35   1    3.20    1.30
   3 -35   0   40.10    2.30
  -3 -35   0   37.50    2.90
   3 -35   0   37.60    3.10
  -3 -35   0   43.10    3.00
  -3 -35   0   44.20    3.00
  -3 -35  -1   21.80    2.50
   3 -35   1   25.80    3.20
  -3 -35  -1   23.60    2.60
  -3 -35  -1   26.00    2.70
   3  35   2   71.09    3.90
   3 -35   2   66.59    4.50
  -3 -35  -2   72.09    4.10
  -3 -35  -2   75.29    4.10
   3 -35   2   64.29    4.10
  -3 -35  -2   67.19    4.20
   3  35   3   11.40    2.40
  -3 -35  -3   13.00    2.50
   3 -35   3   11.50    2.40
   3 -35   3   12.70    2.70
  -3 -35  -3   11.80    2.20
   3 -36  -3    1.20    1.60
  -3 -36   3    0.40    1.20
  -3 -36   3    1.10    1.50
   3 -36  -3   -0.20    1.30
   3 -36  -2    6.30    1.70
  -3 -36   2    6.40    1.50
   3 -36  -2    4.70    1.60
  -3 -36   2    7.00    1.80
  -3 -36   1    3.50    1.50
   3 -36  -1    2.60    1.20
  -3 -36   1    2.70    1.20
   3 -36  -1    2.80    1.40
   3 -36   0  126.69    4.20
  -3 -36   0  128.69    5.30
  -3 -36   0  118.29    4.90
   3 -36   0  123.89    5.40
  -3 -36  -1   15.70    2.30
  -3 -36  -1   11.30    2.10
   3 -36   1   12.40    2.30
  -3 -36  -1   12.60    2.10
   3  36   2    9.60    2.10
   3 -36   2    8.00    2.30
  -3 -36  -2    9.00    2.00
   3 -36   2    6.80    2.00
  -3 -36  -2    7.00    1.90
  -3 -36  -2    7.10    1.90
   3  36   3    1.00    1.50
   3 -36   3   -0.30    1.60
  -3 -36  -3    2.40    1.50
  -3 -36  -3    0.40    1.40
   3 -36   3    4.00    2.20
  -3 -37   3    2.10    1.70
   3 -37  -3    0.70    1.30
   3 -37  -3    0.30    1.50
   3 -37  -2   87.79    4.30
   3 -37  -2   68.29    4.20
  -3 -37   2   69.09    3.60
  -3 -37   2   74.99    4.10
  -3 -37   1   50.49    3.20
   3 -37  -1   47.20    3.30
   3 -37  -1   50.89    3.00
  -3 -37   1   50.49    3.30
   3 -37   0    6.10    1.80
   3 -37   0    4.20    1.10
  -3 -37   0    4.40    1.50
  -3 -37   0    5.60    1.70
   3 -37   1   40.40    3.50
  -3 -37  -1   45.90    3.30
  -3 -37  -1   46.00    3.20
  -3 -37  -1   43.10    3.20
  -3 -37  -2   29.90    3.20
   3 -37   2   23.50    3.00
  -3 -37  -2   24.20    2.90
  -3 -37  -2   25.50    2.90
   3 -37   2   28.40    3.50
  -3 -38   2    9.70    1.90
  -3 -38   2    9.70    1.80
   3 -38  -2   13.90    2.20
   3 -38  -2   11.20    2.20
   3 -38  -1   40.00    3.30
  -3 -38   1   36.00    3.00
  -3 -38   1   42.30    2.90
   3 -38  -1   46.00    2.80
  -3 -38   0   62.69    3.60
   3 -38   0   62.89    3.90
  -3 -38   0   67.99    3.90
   3 -38   1   16.00    2.70
  -3 -38  -1   21.80    2.70
  -3 -38  -1   19.00    2.60
  -3 -38  -1   16.10    2.40
   3 -38   2   -0.20    1.50
   3 -38   2    0.30    1.90
  -3 -38  -2    1.40    1.40
  -3 -38  -2    2.00    1.50
  -3 -38  -2    0.80    1.30
  -3 -39   2   18.30    2.50
   3 -39  -2   22.00    2.70
   3 -39  -2   22.20    2.90
   3 -39  -1   57.89    3.20
  -3 -39   1   60.09    3.40
  -3 -39   1   55.39    3.60
   3 -39  -1   59.39    3.80
  -3 -39   0    4.70    1.60
   3 -39   0    6.70    1.80
  -3 -39   0    4.70    1.50
   3 -39   1  159.08    6.50
  -3 -39  -1  151.28    6.10
  -3 -39  -1  153.38    6.00
  -3 -39  -1  161.98    6.00
  -3 -40   1  124.09    5.00
   3 -40  -1  125.69    5.50
   3 -40  -1  131.29    4.80
  -3 -40   1  120.99    5.20
  -3 -40   0    8.40    1.90
  -3 -40   0    6.40    1.80
   3 -40   0   10.80    2.20
   3 -40   1   33.70    3.60
  -3 -40  -1   31.30    3.20
  -3 -40  -1   27.40    2.90
  -4   0   6   36.40    3.10
   4   0  -6   33.00    3.20
   4   0  -6   30.80    2.80
  -4   0   5    2.10    1.40
   4   0  -5    2.80    1.30
   4   0  -5    2.60    1.40
  -4   0   4   24.70    1.60
  -4   0   4   25.60    2.50
   4   0  -4   29.30    2.20
   4   0  -4   18.30    2.20
  -4   0   3    1.00    1.20
  -4   0   3    0.00    0.60
   4   0  -3    0.80    0.80
   4   0  -3    0.70    1.00
   4   0  -2  491.75   10.90
  -4   0   2  494.05    9.40
   4   0  -2  487.95   10.10
  -4   0   2  487.85   10.60
   4   0  -1    2.10    0.90
  -4   0   1    2.00    0.70
   4   0  -1    2.10    0.50
  -4   0   1    1.50    0.90
  -4   0   0  904.81   17.30
   4   0   0  914.91   17.10
  -4   0   0  936.31   17.70
   4   0   0  904.31   17.80
   4   0   1    0.90    0.80
  -4   0  -1    2.10    0.70
  -4   0  -1    2.80    0.90
  -4   0  -2   88.59    2.90
   4   0   2   88.99    3.00
   4   0   2   88.29    3.40
  -4   0  -2   87.79    2.90
   4   0   3   -1.00    0.90
   4   0   3    0.30    0.90
  -4   0  -3    0.50    0.70
  -4   0  -3    0.50    0.90
   4   0   4  420.86    9.50
   4   0   4  414.26   10.20
  -4   0  -4  432.86    9.70
   4   0   5   -0.80    1.00
   4   0   5    0.70    1.00
  -4   0  -5   -1.10    1.00
  -4   0  -6    9.00    1.60
   4   0   6    4.70    1.30
   4   0   6    9.00    1.80
   4   1  -6    8.90    1.80
  -4   1   6    8.40    2.10
   4  -1  -6    8.10    1.90
   4  -1  -6    5.30    1.50
  -4  -1   6    5.60    1.70
  -4   1   5   30.60    3.00
   4   1  -5   29.90    2.40
   4   1  -5   34.00    3.20
   4  -1  -5   34.80    2.40
   4  -1  -5   31.70    3.10
  -4  -1   5   27.90    2.70
  -4   1   4  147.39    5.00
   4   1  -4  144.59    5.10
  -4   1   4  144.09    3.80
   4   1  -4  149.29    4.60
   4  -1  -4  150.58    5.10
  -4  -1   4  143.49    4.90
   4  -1  -4  147.59    4.50
  -4  -1   4  146.99    3.90
  -4   1   3    1.20    0.60
   4   1  -3    1.50    0.90
   4   1  -3    0.90    1.20
  -4   1   3    2.80    1.20
   4  -1  -3    0.50    0.90
   4  -1  -3    1.90    1.10
  -4  -1   3    2.50    1.20
  -4  -1   3    2.80    0.80
   4   1  -2  195.48    4.70
  -4   1   2  204.58    5.40
   4   1  -2  208.28    5.70
  -4   1   2  203.18    4.20
   4  -1  -2  193.18    5.20
   4  -1  -2  213.88    5.70
  -4  -1   2  203.68    4.40
  -4  -1   2  209.38    5.50
  -4   1   1  283.57    5.90
   4   1  -1  281.97    5.60
   4   1  -1  291.37    6.90
  -4   1   1  289.17    6.70
  -4  -1   1  281.87    6.70
  -4  -1   1  290.47    6.30
   4  -1  -1  285.57    6.90
   4  -1  -1  286.27    5.90
   4   1   0  445.66    9.60
  -4   1   0  440.06    9.30
   4   1   0  440.36    8.70
  -4   1   0  435.56    8.80
   4  -1   0  450.05    9.50
   4  -1   0  454.55    8.90
  -4  -1   0  438.36    9.10
  -4  -1   0  442.36    9.30
  -4   1  -1  369.76    8.10
   4   1   1  377.06    8.30
  -4   1  -1  393.56    8.10
   4  -1   1  375.76    8.40
  -4  -1  -1  373.86    8.30
  -4  -1  -1  383.36    8.20
   4  -1   1  374.26    8.20
  -4   1  -2  937.01   17.90
   4   1   2  924.41   18.60
  -4   1  -2  937.81   18.00
   4   1   2  925.31   18.20
   4  -1   2  947.21   18.10
  -4  -1  -2  943.81   18.10
   4  -1   2  944.81   18.70
  -4  -1  -2  937.91   18.10
  -4   1  -3    2.40    0.90
   4   1   3    3.90    1.10
   4   1   3    2.70    1.20
  -4   1  -3    1.40    0.90
   4  -1   3    4.00    1.30
  -4  -1  -3    3.30    1.00
  -4  -1  -3    3.70    1.00
   4  -1   3    2.90    1.00
   4   1   4   13.00    1.90
   4   1   4   12.40    1.60
   4  -1   4    9.40    1.70
   4  -1   4   11.70    1.50
   4   1   5   -0.60    1.00
  -4   1  -5   -1.10    0.90
   4   1   5    0.50    1.20
   4  -1   5    0.30    0.90
   4  -1   5    1.60    1.20
  -4  -1  -5    0.50    1.10
  -4   1  -6  181.68    5.90
   4   1   6  180.28    6.40
   4   1   6  198.88    5.90
  -4  -1  -6  183.08    6.00
   4  -1   6  190.38    6.50
   4  -1   6  188.78    5.50
  -4   2   6   20.80    2.70
   4   2  -6   23.20    2.50
  -4  -2   6   15.80    2.40
   4  -2  -6   16.90    2.20
   4  -2  -6   24.60    2.90
   4   2  -5   11.90    1.80
  -4   2   5   12.70    2.10
   4   2  -5   14.30    2.20
  -4  -2   5    9.90    1.80
   4  -2  -5   10.30    1.60
  -4  -2   5   13.40    2.10
   4  -2  -5   14.10    2.10
   4   2  -4   50.29    2.90
   4   2  -4   45.60    2.60
  -4   2   4   43.30    2.80
   4  -2  -4   42.20    2.40
  -4  -2   4   47.80    2.90
  -4  -2   4   46.80    2.10
   4  -2  -4   42.80    2.90
  -4   2   3  190.98    5.50
   4   2  -3  175.68    5.60
  -4   2   3  187.18    4.20
  -4  -2   3  187.28    4.50
   4  -2  -3  203.28    5.80
   4  -2  -3  194.28    5.00
  -4  -2   3  184.98    5.40
   4   2  -2  421.86    8.50
   4   2  -2  444.66    9.90
  -4   2   2  438.46    8.20
  -4   2   2  421.26    9.60
  -4  -2   2  432.06    8.60
   4  -2  -2  446.96    9.90
  -4  -2   2  429.06    9.60
   4  -2  -2  443.36    9.70
  -4   2   1  339.17    7.50
  -4   2   1  327.97    6.50
   4   2  -1  324.17    6.30
   4   2  -1  323.37    7.70
   4  -2  -1  327.57    6.80
  -4  -2   1  336.47    7.30
  -4  -2   1  339.77    7.60
   4  -2  -1  338.27    7.70
   4   2   0 1229.78   23.30
  -4   2   0 1195.58   22.30
  -4   2   0 1239.88   22.90
   4  -2   0 1218.18   23.10
  -4  -2   0 1209.68   23.00
   4  -2   0 1205.68   22.50
  -4  -2   0 1223.78   23.00
  -4   2  -1  922.21   17.50
   4   2   1  935.51   17.90
  -4   2  -1  901.61   17.40
  -4  -2  -1  923.41   18.00
  -4  -2  -1  907.31   17.70
   4  -2   1  923.31   17.90
   4  -2   1  903.91   17.70
   4  -2   1  915.81   17.60
   4   2   2   99.09    3.40
  -4   2  -2   92.79    2.90
  -4   2  -2   98.69    3.00
   4   2   2   98.09    3.60
  -4  -2  -2   92.69    3.10
   4  -2   2   96.19    3.10
  -4  -2  -2   93.89    3.20
   4  -2   2   99.19    3.50
  -4   2  -3   28.20    1.90
   4   2   3   30.50    2.10
   4   2   3   31.70    2.30
   4  -2   3   35.20    1.90
  -4  -2  -3   34.20    2.10
  -4  -2  -3   29.60    1.90
   4  -2   3   30.90    2.20
  -4   2  -4  492.95   10.70
   4   2   4  472.55   11.20
   4   2   4  482.95   10.80
   4  -2   4  474.65   11.30
  -4  -2  -4  476.55   10.70
   4  -2   4  492.25   10.40
   4   2   5    8.60    1.60
   4   2   5   10.50    1.90
  -4   2  -5    7.30    1.60
   4  -2   5    7.80    1.30
   4  -2   5    8.00    1.70
  -4  -2  -5    7.60    1.50
  -4   2  -6   11.90    1.80
   4   2   6   13.30    2.10
   4   2   6    9.30    1.70
   4  -2   6   10.00    2.00
   4  -2   6   11.80    1.70
  -4  -2  -6    8.70    1.80
  -4   3   6    3.60    1.70
   4   3  -6    4.20    1.50
  -4  -3   6    7.20    1.90
   4  -3  -6    4.50    1.80
   4  -3  -6    4.00    1.40
   4   3  -5  109.69    4.30
   4   3  -5  112.29    4.70
  -4   3   5  109.09    4.60
   4  -3  -5  112.09    4.20
   4  -3  -5  120.79    4.90
  -4  -3   5  110.19    3.70
  -4  -3   5  113.19    4.60
   4   3  -4   29.00    2.20
  -4   3   4   27.70    2.30
   4   3  -4   27.80    2.30
   4  -3  -4   28.20    2.10
  -4  -3   4   27.60    1.80
   4  -3  -4   29.60    2.50
  -4  -3   4   27.60    2.30
  -4   3   3    8.60    1.60
  -4   3   3    6.40    0.80
   4   3  -3    7.30    1.50
   4  -3  -3    5.30    1.30
   4  -3  -3    7.30    1.30
  -4  -3   3    6.00    1.30
   4  -3  -3    6.50    1.20
  -4  -3   3    6.00    1.00
   4   3  -2  326.87    6.60
  -4   3   2  336.67    7.90
  -4   3   2  332.97    6.30
   4   3  -2  337.47    8.10
   4  -3  -2  344.07    8.20
   4  -3  -2  342.97    7.10
  -4  -3   2  335.27    7.00
  -4  -3   2  344.67    7.90
   4  -3  -2  328.37    8.10
   4   3  -1 1068.09   19.20
  -4   3   1 1068.39   20.60
  -4   3   1 1038.20   19.20
  -4  -3   1 1086.89   20.70
   4  -3  -1 1078.09   20.10
   4  -3  -1 1100.29   20.90
   4   3   0  345.57    7.90
  -4  -3   0  341.27    7.70
   4  -3   0  348.97    7.70
  -4  -3   0  345.27    7.70
   4  -3   0  360.46    7.40
  -4   3  -1   26.40    1.50
  -4   3  -1   21.20    1.40
   4   3   1   26.40    1.80
   4  -3   1   27.10    1.80
  -4  -3  -1   23.30    1.60
   4  -3   1   21.30    1.50
   4  -3   1   21.10    1.60
  -4  -3  -1   25.10    1.90
  -4   3  -2  840.02   16.30
   4   3   2  848.12   16.90
  -4   3  -2  848.92   16.30
  -4  -3  -2  865.31   16.80
   4  -3   2  843.82   17.10
   4  -3   2  855.81   16.40
  -4  -3  -2  850.01   16.70
   4   3   3  217.28    6.20
  -4   3  -3  218.68    5.60
   4   3   3  225.48    5.90
  -4  -3  -3  223.68    5.80
  -4  -3  -3  226.78    5.80
   4  -3   3  222.48    5.40
   4  -3   3  228.88    6.20
   4   3   4   13.60    1.80
   4   3   4   13.40    1.90
  -4   3  -4   15.70    1.70
   4  -3   4   12.60    1.40
  -4  -3  -4   12.20    1.60
  -4   3  -5   36.90    2.50
   4   3   5   42.10    2.70
   4   3   5   42.70    2.80
   4  -3   5   42.00    2.20
   4  -3   5   39.40    2.80
  -4  -3  -5   42.40    2.70
   4   3   6   55.99    3.20
   4   3   6   52.79    3.30
  -4   3  -6   57.79    3.20
  -4  -3  -6   59.49    3.30
   4  -3   6   51.69    3.40
   4  -3   6   54.99    2.70
   4   4  -6    1.50    1.20
  -4   4   6    1.00    1.40
  -4  -4   6    2.00    1.50
   4  -4  -6    3.20    1.60
   4  -4  -6    0.50    1.10
   4   4  -5   36.80    2.70
  -4   4   5   43.40    3.10
   4   4  -5   36.50    2.80
   4  -4  -5   38.30    2.60
  -4  -4   5   34.40    2.80
   4  -4  -5   42.50    3.10
  -4  -4   5   36.70    2.20
   4   4  -4   37.80    2.60
  -4   4   4   36.40    2.50
   4   4  -4   36.00    2.30
   4  -4  -4   38.30    2.20
  -4  -4   4   35.50    2.50
   4  -4  -4   33.10    2.60
  -4  -4   4   38.10    2.00
  -4   4   3  544.85   12.00
   4   4  -3  543.95   12.20
  -4  -4   3  543.55   10.90
   4  -4  -3  541.55   12.00
   4  -4  -3  545.05   12.20
  -4  -4   3  540.95   12.00
   4  -4  -3  552.74   11.20
   4   4  -2   17.70    1.80
   4   4  -2   15.20    0.70
  -4   4   2   18.50    1.80
  -4  -4   2   14.50    1.60
   4  -4  -2   13.70    1.60
   4  -4  -2   16.60    1.90
  -4  -4   2   15.80    1.20
   4  -4  -2   15.80    1.20
  -4   4   1   49.90    2.30
   4   4  -1   55.69    2.50
  -4  -4   1   52.39    2.40
   4  -4  -1   61.09    2.20
   4  -4  -1   57.49    2.50
  -4   4   0   73.19    2.50
   4   4   0   71.79    2.80
   4  -4   0   73.79    2.70
   4  -4   0   79.49    2.50
  -4  -4   0   68.79    2.80
  -4  -4   0   69.79    2.60
   4  -4   0   73.19    2.40
   4   4   1  584.04   12.00
  -4   4  -1  557.74   11.30
  -4   4  -1  588.64   11.40
   4  -4   1  579.94   11.80
  -4  -4  -1  578.64   12.20
   4  -4   1  567.74   11.90
   4  -4   1  578.44   11.60
  -4  -4  -1  579.84   11.90
  -4   4  -2   74.79    2.50
  -4   4  -2   74.09    2.40
   4   4   2   73.59    3.00
   4  -4   2   75.69    3.10
  -4  -4  -2   74.89    2.80
   4  -4   2   73.09    2.50
  -4  -4  -2   76.09    2.90
   4   4   3   66.09    3.00
  -4   4  -3   63.79    2.60
   4   4   3   69.19    3.10
  -4  -4  -3   64.39    2.90
   4  -4   3   70.39    2.50
   4  -4   3   66.59    3.10
  -4  -4  -3   69.79    2.90
   4   4   4  202.58    5.90
  -4   4  -4  198.98    5.60
   4   4   4  203.98    6.20
  -4  -4  -4  215.28    5.90
   4  -4   4  204.08    6.20
   4  -4   4  217.68    5.30
   4   4   5   31.10    2.50
  -4   4  -5   26.60    2.10
   4   4   5   27.00    2.30
   4  -4   5   27.00    2.60
   4  -4   5   25.80    1.80
  -4  -4  -5   27.00    2.30
  -4   4  -6    4.60    1.40
   4   4   6    1.20    1.40
   4   4   6    2.20    1.30
  -4  -4  -6    1.90    1.40
   4  -4   6    2.20    1.10
   4  -4   6    3.40    1.60
  -4   5   6    2.00    1.50
   4   5  -6    2.30    1.40
   4  -5  -6    2.80    1.30
  -4  -5   6    1.40    1.40
   4  -5  -6    2.50    1.60
  -4   5   5  197.68    6.60
   4   5  -5  210.18    6.60
   4   5  -5  205.58    6.20
   4  -5  -5  202.68    5.80
  -4  -5   5  194.78    6.30
   4  -5  -5  201.28    6.60
  -4  -5   5  201.88    5.50
   4   5  -4   42.50    2.70
   4   5  -4   41.20    2.50
  -4   5   4   42.90    2.80
   4  -5  -4   43.00    2.30
   4  -5  -4   40.90    2.70
  -4  -5   4   40.40    2.60
  -4  -5   4   43.60    2.20
  -4   5   3   20.60    2.10
   4   5  -3   19.40    2.00
   4  -5  -3   25.00    2.20
   4  -5  -3   18.70    2.10
  -4  -5   3   27.10    2.20
   4  -5  -3   23.80    1.80
  -4  -5   3   22.70    1.60
  -4   5   2   24.80    1.90
   4   5  -2   25.20    2.20
   4  -5  -2   24.90    1.40
   4  -5  -2   24.10    1.90
  -4  -5   2   21.60    1.40
   4  -5  -2   22.80    2.40
  -4  -5   2   22.80    1.90
   4   5  -1  783.62   16.00
  -4   5   1  802.32   15.70
   4  -5  -1  806.52   14.90
   4  -5  -1  761.52   15.80
  -4  -5   1  811.32   15.80
   4  -5  -1  773.82   15.40
  -4   5   0    4.20    0.90
   4   5   0    2.80    1.00
  -4  -5   0    4.40    1.00
   4  -5   0    3.90    0.90
   4  -5   0    4.70    0.90
  -4  -5   0    3.20    1.00
   4  -5   0    4.30    0.90
   4   5   1   74.19    2.90
  -4   5  -1   74.29    2.30
  -4   5  -1   81.59    2.50
   4  -5   1   75.99    2.80
  -4  -5  -1   79.99    2.90
   4  -5   1   74.89    2.70
  -4  -5  -1   79.09    3.10
   4  -5   1   77.29    2.60
   4   5   2   64.49    2.80
  -4   5  -2   62.99    2.20
  -4   5  -2   62.59    2.20
   4  -5   2   64.39    2.80
  -4  -5  -2   69.49    2.70
   4  -5   2   65.09    2.30
   4  -5   2   62.59    2.80
  -4  -5  -2   63.09    2.70
   4   5   3  177.38    5.30
  -4   5  -3  169.98    4.60
   4   5   3  169.98    5.10
   4  -5   3  174.18    5.30
  -4  -5  -3  173.88    5.00
  -4  -5  -3  176.08    5.10
   4  -5   3  178.08    4.40
   4   5   4    6.30    1.50
   4   5   4    7.00    1.70
  -4   5  -4    9.90    1.40
   4  -5   4    8.20    1.60
   4  -5   4   10.40    1.20
  -4  -5  -4    8.80    1.50
  -4   5  -5   26.70    2.40
   4   5   5   27.30    2.60
   4   5   5   29.30    2.90
   4  -5   5   30.00    2.50
  -4  -5  -5   29.40    2.40
   4  -5   5   30.10    1.80
  -4   5  -6   15.40    2.10
   4   5   6   15.10    2.30
   4   5   6   15.60    2.30
   4  -5   6   14.90    2.30
  -4  -5  -6   13.80    2.10
   4   6  -6   -0.70    1.20
  -4   6   6   -0.10    1.40
   4  -6  -6    0.30    1.30
   4  -6  -6    0.30    1.10
  -4  -6   6    0.30    1.30
   4   6  -5   51.79    3.10
  -4   6   5   48.50    3.20
   4   6  -5   54.29    3.30
   4  -6  -5   53.99    2.80
   4  -6  -5   55.79    3.50
  -4  -6   5   47.90    3.10
  -4  -6   5   47.50    2.60
  -4   6   4    2.60    1.40
   4   6  -4    3.70    1.20
   4   6  -4    0.80    1.20
   4  -6  -4    3.80    1.40
  -4  -6   4    2.20    1.30
   4  -6  -4    0.30    0.90
  -4  -6   4    1.40    0.90
  -4   6   3  678.73   14.60
   4   6  -3  681.13   14.70
  -4  -6   3  687.13   14.40
   4  -6  -3  704.43   13.70
   4  -6  -3  685.53   14.80
  -4  -6   3  674.53   13.60
   4  -6  -3  693.73   14.80
   4   6  -2    0.60    1.00
  -4   6   2    0.10    0.90
   4  -6  -2    0.70    0.60
   4  -6  -2    1.70    1.20
  -4  -6   2    0.60    0.70
  -4  -6   2    0.00    0.80
   4  -6  -2    2.40    1.10
  -4   6   1   30.80    1.90
   4   6  -1   31.70    2.10
   4  -6  -1   25.50    1.10
   4  -6  -1   25.40    1.40
   4  -6  -1   28.10    1.90
  -4  -6   1   29.20    1.80
   4  -6  -1   30.40    1.80
   4   6   0   26.30    1.90
  -4   6   0   29.00    1.60
   4  -6   0   24.70    1.60
  -4  -6   0   29.40    2.00
   4  -6   0   28.80    1.50
  -4  -6   0   26.20    1.70
   4  -6   0   29.50    1.60
  -4   6  -1  567.64   11.00
  -4   6  -1  572.84   11.20
   4   6   1  554.74   12.00
  -4  -6  -1  578.44   12.30
  -4  -6  -1  573.44   11.90
   4  -6   1  564.24   11.70
   4  -6   1  568.74   11.40
   4  -6   1  578.44   11.80
  -4   6  -2    1.60    0.70
   4   6   2    3.00    1.20
  -4   6  -2    3.10    0.70
  -4  -6  -2    2.30    1.00
  -4  -6  -2    2.80    1.10
   4  -6   2    3.00    1.10
   4  -6   2    3.80    0.80
   4  -6   2    3.20    1.10
   4   6   3  124.59    4.30
  -4   6  -3  123.79    3.70
   4   6   3  126.39    4.30
   4  -6   3  119.79    4.20
   4  -6   3  131.89    3.50
  -4  -6  -3  128.89    4.30
  -4  -6  -3  127.89    4.20
   4   6   4   -0.60    1.10
   4   6   4    0.20    1.20
  -4   6  -4    1.40    1.00
   4  -6   4    1.30    0.70
  -4  -6  -4    2.20    1.10
   4  -6   4   -0.10    1.10
   4   6   5   30.50    2.60
  -4   6  -5   32.00    2.30
   4   6   5   31.00    2.60
   4  -6   5   32.00    2.60
   4  -6   5   30.50    1.80
  -4  -6  -5   37.40    2.60
   4   6   6    6.10    1.80
  -4   6  -6    8.00    1.60
   4   6   6    5.90    1.70
   4  -6   6    7.30    1.90
  -4  -6  -6    5.20    1.60
  -4   7   6   -0.70    1.50
   4   7  -6    0.60    1.30
  -4  -7   6    0.30    1.20
   4  -7  -6    0.50    1.40
   4  -7  -6    0.40    1.10
   4   7  -5  196.18    6.20
   4   7  -5  197.48    6.40
  -4   7   5  206.28    6.70
   4  -7  -5  202.08    6.70
  -4  -7   5  196.88    6.30
   4  -7  -5  198.38    5.70
  -4  -7   5  201.88    5.60
  -4   7   4    2.10    1.40
   4   7  -4    3.90    1.40
   4  -7  -4    4.10    1.50
  -4  -7   4    6.40    1.40
   4  -7  -4    5.10    1.10
  -4  -7   4    6.40    1.20
   4   7  -3   94.29    3.80
  -4   7   3   85.29    3.60
  -4  -7   3   82.69    3.40
  -4  -7   3   82.59    2.90
   4  -7  -3   91.99    3.90
   4  -7  -3   81.49    2.90
   4  -7  -3   83.59    3.60
  -4   7   2    3.90    1.20
   4   7  -2    2.30    1.00
   4  -7  -2    3.20    1.10
   4  -7  -2    3.30    1.40
  -4  -7   2    2.30    1.00
   4  -7  -2    2.10    0.40
  -4  -7   2    3.40    0.90
   4  -7  -2    2.10    0.70
   4   7  -1  940.41   18.90
  -4   7   1  954.70   18.50
  -4  -7   1  915.81   18.60
   4  -7  -1  976.90   17.30
   4  -7  -1  941.81   18.70
   4  -7  -1  949.60   18.70
   4  -7  -1  983.80   17.70
  -4   7   0   17.20    1.30
   4   7   0   14.20    1.60
   4  -7   0   15.40    1.40
   4  -7   0   16.00    1.30
  -4  -7   0   19.00    1.90
   4  -7   0   16.70    1.40
  -4  -7   0   19.10    1.70
  -4   7  -1   99.49    2.80
   4   7   1  100.59    3.50
  -4   7  -1   93.19    2.50
   4  -7   1   92.89    2.90
  -4  -7  -1  103.29    3.40
  -4  -7  -1   96.19    3.70
   4  -7   1   99.79    3.20
   4  -7   1   93.29    3.20
  -4   7  -2   69.09    2.30
  -4   7  -2   62.99    2.10
   4   7   2   64.09    2.90
   4  -7   2   67.99    2.90
  -4  -7  -2   67.79    2.90
   4  -7   2   63.39    2.80
  -4  -7  -2   63.09    2.80
   4  -7   2   67.49    2.30
   4   7   3  243.08    6.70
   4   7   3  249.88    6.80
  -4   7  -3  249.18    6.00
  -4  -7  -3  251.97    6.70
   4  -7   3  254.27    6.80
  -4  -7  -3  263.57    6.60
   4  -7   3  252.07    5.60
   4   7   4   11.20    1.90
   4   7   4   14.00    2.00
  -4   7  -4   10.30    1.50
   4  -7   4    9.60    1.10
   4  -7   4    7.10    1.50
  -4  -7  -4   10.80    1.60
   4   7   5   25.80    2.70
   4   7   5   23.90    2.60
  -4   7  -5   26.00    2.30
   4  -7   5   29.40    2.50
  -4  -7  -5   27.40    2.50
   4  -7   5   28.80    1.60
   4   7   6   21.10    2.60
  -4   7  -6   19.30    2.30
   4   7   6   23.20    2.70
   4  -7   6   20.50    2.60
  -4  -7  -6   23.20    2.50
   4   8  -6    3.20    1.50
  -4   8   6    3.50    1.80
  -4  -8   6    4.20    1.60
   4  -8  -6    2.20    1.20
   4  -8  -6    1.70    1.50
  -4  -8   6    0.90    1.20
  -4   8   5   10.90    2.10
   4   8  -5   13.60    2.00
   4  -8  -5    9.80    1.80
  -4  -8   5    9.00    1.70
  -4  -8   5    9.70    1.50
   4  -8  -5   10.20    1.50
   4   8  -4    3.20    1.30
  -4   8   4    3.60    1.40
   4  -8  -4    2.00    0.90
  -4  -8   4    2.70    1.00
  -4  -8   4    2.60    1.30
   4  -8  -4    1.70    1.20
  -4   8   3  710.33   15.20
   4   8  -3  721.53   15.30
  -4  -8   3  718.93   14.40
   4  -8  -3  730.83   15.40
  -4  -8   3  712.93   15.00
   4  -8  -3  706.43   15.70
   4  -8  -3  725.53   14.10
  -4   8   2  156.68    4.70
   4   8  -2  149.59    4.70
   4  -8  -2  164.48    5.50
  -4  -8   2  156.68    4.70
  -4  -8   2  154.88    4.30
   4  -8  -2  154.58    3.10
   4  -8  -2  154.48    4.80
   4  -8  -2  153.08    3.70
   4   8  -1    9.10    1.30
  -4   8   1    9.90    1.30
  -4  -8   1    7.90    1.20
   4  -8  -1   10.80    1.30
   4  -8  -1   12.80    1.40
   4  -8  -1    7.80    0.90
   4  -8  -1    9.30    0.70
  -4   8   0  450.85    9.30
   4   8   0  439.26    9.90
  -4  -8   0  459.65    9.90
   4  -8   0  458.65    9.30
   4  -8   0  444.46    9.70
   4  -8   0  451.25    9.50
  -4  -8   0  449.86   10.40
  -4   8  -1  686.23   13.30
  -4   8  -1  684.13   12.80
   4   8   1  677.03   14.20
  -4  -8  -1  693.23   14.10
   4  -8   1  690.03   13.80
   4  -8   1  703.33   13.40
  -4  -8  -1  702.43   14.70
   4  -8   1  662.63   13.90
   4   8   2   95.19    3.60
  -4   8  -2   87.89    2.70
   4  -8   2   90.19    2.70
   4  -8   2   96.79    3.50
   4  -8   2   88.39    3.40
  -4  -8  -2   96.59    3.60
  -4  -8  -2   94.79    3.50
   4   8   3  120.49    4.40
  -4   8  -3  121.29    3.60
   4  -8   3  119.29    4.30
   4  -8   3  120.99    3.20
  -4  -8  -3  120.39    4.10
  -4  -8  -3  119.69    4.20
   4   8   4  162.48    5.50
  -4   8  -4  171.28    4.90
   4   8   4  164.48    5.50
   4  -8   4  173.68    4.10
   4  -8   4  171.28    5.50
  -4  -8  -4  170.28    5.30
  -4   8  -5   47.10    2.70
   4   8   5   47.60    3.10
   4   8   5   50.09    3.10
   4  -8   5   48.30    3.10
  -4  -8  -5   49.20    3.00
   4   8   6    7.30    1.80
  -4   8  -6    5.60    1.60
   4   8   6    9.40    2.00
  -4  -8  -6    7.70    1.70
   4  -8   6    5.60    1.70
   4   9  -6    5.50    1.70
  -4   9   6    6.30    2.00
  -4  -9   6    5.90    1.70
   4  -9  -6    3.60    1.30
   4  -9  -6    2.00    1.50
  -4  -9   6    6.30    1.50
   4   9  -5  103.29    4.40
  -4   9   5  108.59    4.60
  -4  -9   5  110.19    4.50
   4  -9  -5  111.89    3.90
   4  -9  -5  112.89    4.80
  -4  -9   5  103.79    3.90
   4   9  -4  123.59    4.60
  -4   9   4  121.99    4.60
  -4  -9   4  125.59    4.50
  -4  -9   4  122.49    4.00
   4  -9  -4  123.29    4.70
   4  -9  -4  125.79    3.90
  -4   9   3    9.00    1.70
   4   9  -3   11.50    1.70
   4  -9  -3    7.60    1.10
   4  -9  -3    7.80    1.50
   4  -9  -3    9.10    1.80
  -4  -9   3   11.80    1.60
  -4  -9   3    8.60    1.30
   4   9  -2  207.68    5.80
  -4   9   2  208.18    5.60
   4  -9  -2  205.48    4.50
  -4  -9   2  200.98    5.40
   4  -9  -2  205.38    5.80
  -4  -9   2  206.28    5.60
   4  -9  -2  205.28    6.40
  -4   9   1  751.72   14.70
   4   9  -1  723.43   15.10
   4  -9  -1  722.73   14.90
  -4  -9   1  740.63   14.90
   4  -9  -1  746.43   13.80
   4  -9  -1  730.23   13.30
   4  -9  -1  735.93   15.30
  -4   9   0  342.07    7.50
   4   9   0  343.27    8.20
  -4  -9   0  344.57    8.00
  -4  -9   0  356.86    8.60
   4  -9   0  337.07    7.60
   4  -9   0  355.56    7.50
   4  -9   0  352.76    8.00
  -4   9  -1   72.39    2.00
  -4   9  -1   74.79    2.30
   4   9   1   75.49    3.20
  -4  -9  -1   74.59    3.40
  -4  -9  -1   75.99    3.00
   4  -9   1   72.39    2.70
   4  -9   1   75.29    2.50
   4  -9   1   76.99    2.90
  -4   9  -2  551.24   10.70
   4   9   2  557.94   12.10
   4  -9   2  525.25   11.80
  -4  -9  -2  545.15   11.90
   4  -9   2  544.65   10.70
  -4  -9  -2  551.74   11.90
   4  -9   2  536.85   11.70
  -4   9  -3  210.08    5.10
   4   9   3  196.68    6.00
  -4  -9  -3  203.58    5.70
   4  -9   3  202.18    5.90
   4  -9   3  204.28    4.50
  -4  -9  -3  191.48    5.90
   4   9   4    9.40    1.80
  -4   9  -4    3.30    1.10
   4  -9   4    3.60    0.70
  -4  -9  -4    5.20    1.30
   4  -9   4    3.80    1.30
   4   9   5   10.20    2.00
  -4   9  -5    8.20    1.60
   4   9   5    9.40    1.80
  -4  -9  -5    6.60    1.50
   4  -9   5   10.40    1.80
  -4   9  -6   91.79    4.00
   4   9   6   96.39    4.60
   4   9   6   89.79    4.30
  -4  -9  -6   89.39    4.20
   4  -9   6   93.69    4.40
  -4  10   6   22.20    3.00
   4  10  -6   23.30    2.70
   4 -10  -6   20.90    2.80
  -4 -10   6   27.10    3.00
   4 -10  -6   20.70    2.20
  -4 -10   6   24.30    2.40
  -4  10   5   29.60    3.10
   4  10  -5   32.70    2.90
  -4 -10   5   29.20    2.80
   4 -10  -5   26.20    2.10
   4 -10  -5   25.00    2.80
  -4 -10   5   27.60    2.20
   4  10  -4   43.70    2.80
  -4  10   4   40.40    2.70
  -4 -10   4   44.70    2.40
  -4 -10   4   39.40    2.60
   4 -10  -4   42.00    2.90
   4 -10  -4   38.40    2.10
  -4  10   3  157.28    5.10
   4  10  -3  151.08    5.00
   4 -10  -3  158.88    5.20
   4 -10  -3  149.69    4.00
  -4 -10   3  147.49    4.80
   4 -10  -3  155.78    5.50
  -4 -10   3  154.88    4.50
  -4  10   2  198.78    5.50
   4  10  -2  200.48    5.70
   4 -10  -2  213.88    6.50
  -4 -10   2  200.48    5.40
   4 -10  -2  200.88    4.40
   4 -10  -2  199.58    5.60
  -4 -10   2  189.18    5.40
  -4  10   1   27.50    1.80
   4  10  -1   30.90    2.10
  -4 -10   1   29.40    2.30
  -4 -10   1   27.50    1.80
   4 -10  -1   25.90    1.30
   4 -10  -1   28.00    1.90
   4 -10  -1   28.60    2.10
   4  10   0  281.27    7.10
  -4  10   0  279.87    6.40
   4 -10   0  286.37    6.30
  -4 -10   0  272.07    7.40
   4 -10   0  290.87    6.60
  -4 -10   0  303.77    7.10
   4 -10   0  278.17    6.90
   4  10   1  187.48    5.50
  -4  10  -1  184.08    3.80
  -4  10  -1  192.68    4.40
  -4 -10  -1  184.38    5.70
   4 -10   1  183.68    4.50
   4 -10   1  186.28    5.20
  -4 -10  -1  187.48    5.30
   4 -10   1  192.88    5.00
   4  10   2  227.68    6.50
  -4  10  -2  238.08    5.30
  -4 -10  -2  235.58    6.50
   4 -10   2  246.48    6.30
   4 -10   2  241.68    5.30
  -4 -10  -2  245.18    6.60
   4 -10   2  252.67    6.50
  -4  10  -3    9.90    1.30
   4  10   3    8.40    1.80
  -4 -10  -3   10.50    1.60
  -4 -10  -3   10.10    1.70
   4 -10   3   12.50    1.70
   4 -10   3   10.80    1.70
   4 -10   3   10.50    0.90
   4  10   4  457.45   11.00
  -4  10  -4  455.85   10.00
   4  10   4  431.86   11.00
   4 -10   4  441.56   10.00
   4 -10   4  457.45   10.90
  -4 -10  -4  463.55   10.60
   4  10   5    8.60    1.90
  -4  10  -5   11.10    1.70
   4  10   5   11.60    2.00
   4 -10   5   11.50    2.00
  -4 -10  -5   11.00    1.90
  -4  10  -6    2.90    1.30
   4  10   6    2.20    1.40
   4  10   6    3.30    1.80
   4 -10   6    3.20    1.50
  -4 -10  -6    3.50    1.40
   4  11  -6   10.60    2.00
  -4  11   6   11.30    2.40
   4 -11  -6   11.20    2.30
   4 -11  -6    9.60    1.70
  -4 -11   6   13.30    2.30
  -4 -11   6   10.70    1.80
  -4  11   5    5.40    1.70
   4  11  -5    4.90    1.70
   4 -11  -5    4.20    1.20
   4 -11  -5    3.80    1.60
  -4 -11   5    3.40    1.30
  -4 -11   5    2.70    1.40
  -4  11   4  162.18    5.50
   4  11  -4  156.48    5.30
  -4 -11   4  164.88    4.90
  -4 -11   4  157.58    5.20
   4 -11  -4  169.88    5.70
   4 -11  -4  155.98    4.50
   4  11  -3    9.10    1.70
  -4  11   3    8.40    1.70
   4 -11  -3    8.10    1.10
  -4 -11   3    6.60    1.30
  -4 -11   3    9.40    1.60
   4 -11  -3    4.80    1.60
   4 -11  -3    6.20    1.50
  -4  11   2  233.48    6.20
   4  11  -2  236.58    6.50
   4 -11  -2  224.78    7.00
  -4 -11   2  241.38    6.30
   4 -11  -2  244.88    6.40
  -4 -11   2  245.08    6.30
   4 -11  -2  236.98    5.00
   4  11  -1   28.10    2.10
  -4  11   1   30.50    1.90
  -4 -11   1   31.30    2.50
   4 -11  -1   27.50    1.90
   4 -11  -1   26.00    1.30
   4 -11  -1   29.40    2.20
  -4 -11   1   30.70    2.00
  -4  11   0  249.28    5.70
   4  11   0  240.48    6.50
   4 -11   0  254.67    6.50
  -4 -11   0  251.17    6.90
   4 -11   0  248.18    5.70
  -4 -11   0  241.18    6.30
   4 -11   0  243.08    5.90
   4  11   1    9.70    1.50
  -4  11  -1   10.60    0.70
  -4  11  -1   11.50    1.10
  -4 -11  -1   14.00    1.70
   4 -11   1   10.60    1.30
   4 -11   1   13.70    1.70
  -4 -11  -1    8.10    1.70
   4 -11   1   10.70    1.10
   4  11   2  853.41   17.80
  -4  11  -2  841.22   16.10
  -4 -11  -2  859.31   17.80
  -4 -11  -2  866.11   17.70
   4 -11   2  856.31   16.00
   4 -11   2  857.31   17.60
   4 -11   2  867.31   17.40
  -4  11  -3   18.50    1.60
   4  11   3   19.40    2.30
   4 -11   3   15.50    1.90
  -4 -11  -3   17.00    2.00
   4 -11   3   17.00    1.90
   4 -11   3   16.70    1.00
  -4 -11  -3   15.90    2.00
  -4  11  -4   49.30    2.50
   4  11   4   50.99    3.30
   4  11   4   54.59    3.10
  -4 -11  -4   52.99    3.00
   4 -11   4   49.90    3.00
   4  11   5    7.60    2.00
   4  11   5   11.20    2.00
  -4  11  -5    7.60    1.50
   4 -11   5    6.90    1.70
  -4 -11  -5    9.90    1.80
  -4  11  -6   72.89    3.60
   4  11   6   73.39    4.00
   4  11   6   82.99    4.40
   4 -11   6   73.59    4.10
  -4 -11  -6   84.79    4.00
   4  12  -6   41.00    3.50
  -4  12   6   30.00    3.40
  -4 -12   6   35.30    2.90
  -4 -12   6   31.00    2.60
   4 -12  -6   28.70    3.20
   4 -12  -6   35.10    2.40
  -4  12   5    3.60    1.70
   4  12  -5    3.10    1.50
  -4 -12   5    1.90    1.20
   4 -12  -5    1.30    1.00
  -4 -12   5    5.00    1.60
   4 -12  -5    3.00    1.60
  -4  12   4   63.19    3.40
   4  12  -4   65.79    3.40
  -4 -12   4   64.69    3.20
   4 -12  -4   69.19    3.60
  -4 -12   4   67.69    3.00
   4 -12  -4   67.49    2.70
   4 -12  -4   66.09    3.60
   4  12  -3   56.69    3.00
  -4  12   3   58.29    3.10
  -4 -12   3   53.79    2.80
   4 -12  -3   52.69    3.50
   4 -12  -3   53.59    2.10
   4 -12  -3   52.89    3.00
  -4 -12   3   55.99    2.70
  -4  12   2  329.87    7.90
   4  12  -2  321.97    8.10
   4 -12  -2  319.87    8.00
  -4 -12   2  309.07    7.80
  -4 -12   2  331.27    8.10
   4 -12  -2  330.17    6.60
   4 -12  -2  333.37    8.90
   4  12  -1   19.30    2.00
  -4  12   1   18.90    1.60
   4 -12  -1   20.80    1.10
  -4 -12   1   27.50    2.60
   4 -12  -1   17.50    2.10
   4 -12  -1   20.50    1.70
  -4 -12   1   17.10    1.70
  -4  12   0  605.04   12.00
   4  12   0  595.64   13.00
   4 -12   0  600.44   11.90
   4 -12   0  593.54   12.90
  -4 -12   0  599.74   12.70
   4 -12   0  609.24   12.10
  -4 -12   0  589.74   13.30
   4  12   1    2.00    1.30
  -4  12  -1    3.30    0.70
  -4 -12  -1    4.00    1.20
   4 -12   1    3.90    1.10
   4 -12   1    3.50    0.80
  -4 -12  -1    2.00    1.30
   4 -12   1    1.40    0.80
   4  12   2  103.59    4.20
  -4  12  -2   94.19    2.70
  -4 -12  -2   97.09    3.90
   4 -12   2   94.29    2.60
  -4 -12  -2  101.99    3.90
   4 -12   2   97.69    3.60
   4 -12   2  100.29    3.90
  -4  12  -3   37.80    1.90
   4  12   3   38.40    2.80
   4 -12   3   37.00    2.60
  -4 -12  -3   38.30    2.50
   4 -12   3   37.80    1.30
   4 -12   3   39.60    2.50
  -4 -12  -3   36.50    2.60
   4  12   4  491.75   12.40
  -4  12  -4  503.35   11.00
   4  12   4  509.45   12.10
   4 -12   4  528.55   12.10
  -4 -12  -4  526.65   11.80
   4  12   5    6.80    1.90
  -4  12  -5    5.10    1.40
   4  12   5    6.00    1.60
  -4 -12  -5    3.20    1.40
   4 -12   5    5.20    1.60
   4  12   6   13.30    2.30
  -4  12  -6   12.00    1.90
   4  12   6   11.30    2.40
  -4 -12  -6   11.00    1.90
   4 -12   6    9.90    2.00
   4  13  -6    3.20    1.60
  -4  13   6    2.60    1.90
   4 -13  -6    2.20    1.50
  -4 -13   6    2.70    1.40
   4 -13  -6    2.10    1.20
  -4 -13   6    3.50    1.60
  -4  13   5   27.30    3.10
   4  13  -5   27.60    2.90
  -4 -13   5   23.70    2.30
   4 -13  -5   20.00    1.90
  -4 -13   5   23.70    2.60
   4 -13  -5   24.30    2.80
  -4  13   4   78.29    3.80
   4  13  -4   73.19    3.50
   4 -13  -4   70.99    3.80
  -4 -13   4   71.49    3.10
   4 -13  -4   65.59    3.60
   4 -13  -4   66.09    2.70
  -4 -13   4   70.59    3.30
   4  13  -3   32.90    2.50
  -4  13   3   35.20    2.60
  -4 -13   3   30.30    2.20
   4 -13  -3   31.90    1.70
   4 -13  -3   32.60    2.90
  -4 -13   3   31.30    2.20
   4 -13  -3   34.30    2.50
   4  13  -2  246.78    6.80
  -4  13   2  262.37    6.60
   4 -13  -2  257.57    6.80
   4 -13  -2  242.48    7.50
  -4 -13   2  254.37    6.60
  -4 -13   2  268.87    7.00
   4 -13  -2  245.28    5.30
  -4  13   1  136.49    4.10
   4  13  -1  139.69    4.50
   4 -13  -1  132.09    5.00
   4 -13  -1  137.49    4.20
  -4 -13   1  142.59    4.90
  -4 -13   1  132.89    4.30
   4 -13  -1  139.99    3.30
   4  13   0  386.36    9.20
  -4  13   0  383.36    8.20
   4 -13   0  392.56    8.40
   4 -13   0  391.46    8.20
  -4 -13   0  383.66    9.00
   4 -13   0  391.56    9.30
  -4 -13   0  372.36    9.40
   4  13   1   35.80    2.50
   4 -13   1   42.00    1.80
   4 -13   1   43.60    2.20
   4 -13   1   39.40    2.40
   4 -13   1   41.70    1.80
  -4 -13  -1   44.00    2.60
  -4 -13  -1   45.50    3.00
   4  13   2  952.30   20.10
  -4  13  -2  977.70   18.10
  -4 -13  -2 1013.00   20.20
   4 -13   2  978.30   18.00
   4 -13   2  972.50   19.50
   4 -13   2  979.60   18.90
  -4 -13  -2  967.30   19.90
   4 -13   2  959.70   19.90
   4  13   3  182.38    6.10
  -4  13  -3  186.78    4.70
  -4 -13  -3  183.58    6.00
   4 -13   3  179.38    5.80
   4 -13   3  189.58    5.70
  -4 -13  -3  185.08    5.60
   4  13   4    5.50    1.60
   4  13   4    6.20    1.70
   4 -13   4    4.00    1.40
  -4 -13  -4    6.80    1.60
   4  13   5   30.50    3.20
   4  13   5   33.90    3.10
  -4  13  -5   35.30    2.40
   4 -13   5   33.60    2.80
  -4 -13  -5   40.30    2.80
   4  13   6  104.59    4.80
  -4  13  -6  114.19    4.50
   4  13   6  110.89    5.30
   4 -13   6  109.29    4.90
  -4 -13  -6  118.39    4.80
  -4  14   6   -1.30    1.50
   4  14  -6    1.10    1.40
   4 -14  -6   -0.80    1.00
  -4 -14   6    2.30    1.50
   4 -14  -6    0.80    1.50
  -4 -14   6    0.30    1.30
   4  14  -5    2.60    1.40
  -4  14   5    3.70    1.60
  -4 -14   5    3.50    1.40
   4 -14  -5    3.30    1.00
  -4 -14   5    3.50    1.50
   4 -14  -5    2.60    1.60
  -4  14   4   27.90    2.90
   4  14  -4   28.70    3.00
   4 -14  -4   22.90    1.70
  -4 -14   4   26.50    2.50
   4 -14  -4   25.80    2.60
   4 -14  -4   24.00    2.70
  -4 -14   4   25.00    2.30
   4  14  -3  218.58    6.40
  -4  14   3  224.18    6.40
  -4 -14   3  221.98    6.20
   4 -14  -3  229.18    7.50
  -4 -14   3  206.88    6.10
   4 -14  -3  214.38    6.50
   4 -14  -3  220.68    5.10
  -4  14   2  195.08    5.50
   4  14  -2  201.08    5.90
  -4 -14   2  197.58    5.60
   4 -14  -2  197.78    5.70
   4 -14  -2  199.88    6.50
  -4 -14   2  200.88    6.00
   4 -14  -2  191.08    4.20
   4  14  -1    9.90    1.60
  -4  14   1   13.80    1.50
   4 -14  -1   12.10    1.00
   4 -14  -1   13.50    1.60
  -4 -14   1   12.40    1.90
  -4 -14   1   14.60    1.80
   4 -14  -1   14.00    2.00
   4  14   0 1162.88   22.80
  -4  14   0 1132.49   21.50
  -4 -14   0 1135.09   22.50
   4 -14   0 1141.69   21.50
   4 -14   0 1150.28   22.90
   4 -14   0 1131.39   21.70
   4 -14   0 1132.09   20.80
  -4 -14   0 1126.49   23.00
   4  14   1  263.27    7.20
  -4 -14  -1  273.07    7.20
   4 -14   1  269.57    5.90
  -4 -14  -1  268.97    7.70
   4 -14   1  272.77    6.50
   4 -14   1  270.97    6.00
   4 -14   1  266.27    7.10
   4  14   2   68.69    3.50
  -4  14  -2   62.29    2.10
   4 -14   2   72.59    2.80
   4 -14   2   73.29    3.10
   4 -14   2   66.29    2.00
   4 -14   2   67.09    3.20
  -4 -14  -2   76.69    3.50
  -4 -14  -2   71.69    3.50
  -4  14  -3   98.09    3.10
   4  14   3  100.49    4.40
   4 -14   3   97.79    3.90
   4 -14   3  102.39    4.20
   4 -14   3  101.59    3.70
  -4 -14  -3  104.69    4.40
  -4 -14  -3  106.79    4.10
  -4  14  -4  234.68    6.20
   4  14   4  252.87    7.80
   4 -14   4  242.28    7.10
  -4 -14  -4  252.37    7.00
  -4  14  -5   17.40    2.00
   4  14   5   17.40    2.70
   4  14   5   21.90    2.60
   4 -14   5   22.50    2.70
  -4 -14  -5   16.20    2.10
   4  14   6    5.40    1.80
   4  14   6    4.70    1.90
   4 -14   6    3.20    1.60
  -4 -14  -6    2.10    1.40
   4  15  -6   10.00    2.10
  -4  15   6    8.50    2.10
  -4 -15   6    9.90    1.90
   4 -15  -6   12.40    2.40
  -4 -15   6    8.00    2.00
   4 -15  -6    9.20    1.70
   4  15  -5  140.39    5.50
  -4  15   5  141.29    5.60
   4 -15  -5  135.59    5.40
  -4 -15   5  137.59    5.00
  -4 -15   5  136.39    4.90
   4 -15  -5  141.59    4.40
  -4  15   4   32.10    3.10
   4 -15  -4   31.40    3.20
   4 -15  -4   25.20    1.80
   4 -15  -4   23.40    2.60
  -4 -15   4   27.90    2.20
  -4 -15   4   30.40    2.70
  -4  15   3   30.20    2.60
   4  15  -3   33.10    2.50
  -4 -15   3   34.80    2.40
   4 -15  -3   34.30    2.60
  -4 -15   3   29.90    2.30
   4 -15  -3   30.70    1.60
   4 -15  -3   35.80    3.10
  -4  15   2  164.78    4.90
   4  15  -2  156.28    5.10
  -4 -15   2  150.78    4.80
  -4 -15   2  167.58    5.40
   4 -15  -2  154.18    5.70
   4 -15  -2  150.08    4.80
  -4  15   1  557.24   11.70
   4  15  -1  568.54   12.50
   4 -15  -1  555.14   11.90
  -4 -15   1  561.24   12.20
   4 -15  -1  577.54   11.00
  -4 -15   1  551.74   12.80
   4 -15  -1  551.64   13.40
   4  15   0   70.99    3.40
  -4  15   0   69.69    2.60
   4 -15   0   71.69    2.10
  -4 -15   0   71.99    3.20
   4 -15   0   75.29    2.70
   4 -15   0   83.49    3.60
  -4 -15   0   74.49    2.40
  -4 -15   0   77.19    3.60
   4 -15   0   73.99    2.60
   4  15   1   71.09    3.40
   4 -15   1   66.89    2.30
   4 -15   1   66.49    2.70
  -4 -15  -1   62.49    3.60
  -4 -15  -1   73.49    3.40
   4 -15   1   67.79    3.20
   4 -15   1   66.99    2.40
   4  15   2  381.56    9.70
  -4 -15  -2  377.16    9.60
  -4 -15  -2  387.26    9.60
   4 -15   2  379.16    9.40
   4 -15   2  376.36    8.90
   4 -15   2  384.66    7.40
   4 -15   2  372.46    8.50
   4  15   3   20.30    2.60
  -4  15  -3   17.50    1.70
   4 -15   3   18.20    2.10
  -4 -15  -3   15.70    2.20
   4 -15   3   17.60    2.10
   4 -15   3   19.20    1.90
  -4 -15  -3   18.70    2.20
  -4  15  -4    6.50    1.20
   4  15   4    8.10    2.10
  -4 -15  -4    6.40    1.60
   4 -15   4    7.90    1.70
  -4  15  -5   39.20    4.10
   4  15   5   39.10    2.90
   4  15   5   33.70    3.50
   4 -15   5   36.10    2.90
  -4 -15  -5   37.10    2.80
  -4 -15  -5   37.90    5.40
   4  15   6  100.19    5.20
   4  15   6   99.69    4.70
  -4 -15  -6  100.19    4.50
   4 -15   6   96.69    4.60
  -4  16   6   11.50    2.30
   4  16  -6   11.50    2.20
   4 -16  -6   12.40    2.50
  -4 -16   6   13.00    2.10
  -4 -16   6   12.50    2.30
  -4  16   5   59.09    3.60
  -4 -16   5   59.99    3.30
   4 -16  -5   59.49    2.90
   4 -16  -5   60.29    3.80
   4 -16  -5   64.19    3.90
  -4 -16   5   59.29    3.40
  -4  16   4   11.40    2.10
   4 -16  -4   15.50    2.40
  -4 -16   4   13.50    2.00
   4 -16  -4   12.70    1.40
   4 -16  -4   15.10    2.20
  -4 -16   4   15.50    1.90
   4  16  -3  357.36    9.00
  -4  16   3  363.06    9.00
  -4 -16   3  357.16    8.80
  -4 -16   3  355.16    8.90
   4 -16  -3  357.16   10.20
   4 -16  -3  359.36    9.20
  -4  16   2   67.79    3.10
   4  16  -2   63.39    3.20
  -4 -16   2   70.69    3.50
   4 -16  -2   59.99    3.00
   4 -16  -2   68.99    3.70
  -4 -16   2   60.99    3.00
  -4  16   1   61.79    2.70
   4  16  -1   66.39    3.20
  -4 -16   1   64.79    3.40
   4 -16  -1   60.79    2.10
  -4 -16   1   67.39    3.00
   4 -16  -1   59.69    2.70
   4 -16  -1   59.59    3.70
  -4  16   0  198.88    5.00
   4  16   0  202.48    6.10
  -4 -16   0  193.88    5.80
   4 -16   0  216.78    6.40
  -4 -16   0  202.18    6.20
   4 -16   0  202.58    4.50
   4 -16   0  209.98    5.20
   4 -16   0  205.18    5.10
  -4 -16   0  202.18    4.90
   4  16   1  449.36   10.90
  -4 -16  -1  476.75   10.90
   4 -16   1  464.85   10.00
   4 -16   1  457.55   10.90
   4 -16   1  455.15    9.30
   4 -16   1  472.75    9.50
  -4 -16  -1  448.76   11.20
   4  16   2   12.60    2.00
   4 -16   2   13.60    0.80
  -4 -16  -2   16.20    2.20
   4 -16   2   16.00    1.60
  -4 -16  -2   13.80    2.10
   4 -16   2   12.80    1.80
   4 -16   2   14.20    1.70
   4  16   3   15.90    2.40
  -4 -16  -3   19.40    2.50
   4 -16   3   14.50    1.80
   4 -16   3   18.60    2.30
   4 -16   3   17.20    2.10
  -4 -16  -3   19.90    2.30
   4  16   4  126.29    5.50
  -4 -16  -4  132.29    4.90
  -4 -16  -4  130.99    5.40
   4 -16   4  128.49    4.90
   4  16   5   -0.20    1.30
   4  16   5    2.10    1.60
  -4 -16  -5    1.10    1.60
  -4 -16  -5    2.40    1.30
   4 -16   5    1.90    1.40
   4  16   6    7.30    1.90
   4  16   6    5.30    2.10
   4 -16   6    5.90    1.80
  -4 -16  -6    6.00    1.70
  -4  17   6   -0.80    1.50
   4  17  -6    1.90    1.50
  -4 -17   6   -0.20    1.40
  -4 -17   6    0.00    1.30
   4 -17  -6    0.50    1.50
  -4  17   5   80.59    4.30
  -4 -17   5   76.59    3.70
   4 -17  -5   73.89    4.00
   4 -17  -5   82.69    4.50
  -4 -17   5   80.69    3.90
  -4  17   4   -1.70    1.20
   4 -17  -4    1.90    1.50
   4 -17  -4   -1.40    1.00
  -4 -17   4   -0.80    1.00
  -4 -17   4    0.10    1.10
   4  17  -3   33.10    2.50
  -4  17   3   30.20    2.50
  -4 -17   3   29.90    2.30
   4 -17  -3   28.20    3.00
   4 -17  -3   23.00    2.40
  -4 -17   3   30.60    2.40
  -4  17   2   25.80    2.10
   4  17  -2   20.60    2.20
  -4 -17   2   22.60    2.50
  -4 -17   2   26.30    2.30
   4 -17  -2   24.90    2.80
   4 -17  -2   27.90    2.20
   4  17  -1  726.83   15.80
  -4  17   1  754.62   15.10
  -4 -17   1  753.82   16.30
  -4 -17   1  751.42   15.70
   4 -17  -1  729.53   16.90
   4 -17  -1  746.23   14.40
   4 -17  -1  743.63   15.30
   4  17   0   11.70    1.90
   4 -17   0   10.80    1.30
   4 -17   0    9.30    1.00
  -4 -17   0    9.90    1.60
   4 -17   0   11.70    2.00
  -4 -17   0   12.20    2.00
  -4 -17   0    9.70    1.20
   4 -17   0   10.50    1.30
   4  17   1   95.89    4.20
   4 -17   1   97.69    3.00
   4 -17   1   94.59    2.80
  -4 -17  -1   88.59    3.80
   4 -17   1   94.89    3.40
  -4 -17  -1   96.59    4.40
   4 -17   1   94.49    4.00
   4  17   2   55.99    3.50
   4 -17   2   56.79    2.80
   4 -17   2   54.79    2.60
  -4 -17  -2   57.09    3.30
  -4 -17  -2   55.29    3.20
   4 -17   2   57.69    3.10
   4 -17   2   57.49    1.60
   4  17   3  136.09    5.50
   4 -17   3  138.49    4.60
   4 -17   3  142.69    4.90
  -4 -17  -3  151.38    5.60
   4 -17   3  134.59    5.10
  -4 -17  -3  141.59    5.10
   4  17   4   18.10    2.80
   4 -17   4   11.80    1.80
  -4 -17  -4   10.60    2.00
   4 -17   4   10.90    2.00
  -4 -17  -4   14.50    2.10
   4  17   5    5.80    1.90
   4  17   5    5.90    1.80
  -4 -17  -5    7.90    1.70
   4 -17   5    4.40    1.60
  -4 -17  -5    6.50    2.10
   4  17   6    3.80    1.70
   4  17   6    1.90    1.90
   4 -17   6    1.30    1.50
  -4 -17  -6    2.90    1.60
  -4  18   6   -0.60    1.50
   4  18  -6   -1.70    1.20
  -4 -18   6   -1.90    1.20
  -4 -18   6   -1.30    1.30
   4 -18  -6    0.30    1.50
  -4  18   5   13.20    2.20
   4 -18  -5   13.70    2.40
  -4 -18   5   14.70    2.20
  -4 -18   5   14.50    2.10
   4 -18  -5   14.20    2.50
  -4  18   4    6.80    1.80
  -4 -18   4    6.20    1.60
  -4 -18   4    5.90    1.60
   4 -18  -4    6.10    2.00
   4 -18  -4    7.30    1.80
  -4  18   3  279.07    7.60
   4  18  -3  265.97    7.50
  -4 -18   3  267.97    7.60
   4 -18  -3  280.27    8.60
  -4 -18   3  280.07    7.40
   4 -18  -3  280.07    7.70
  -4  18   2    7.90    1.50
   4  18  -2    6.60    1.50
  -4 -18   2    6.60    1.70
   4 -18  -2   10.50    1.70
  -4 -18   2    8.50    1.50
   4 -18  -2    6.60    1.80
  -4  18   1    7.50    1.40
   4  18  -1    9.70    1.80
   4 -18  -1    9.40    1.10
  -4 -18   1    8.20    1.50
  -4 -18   1   10.00    1.80
   4 -18  -1   11.50    2.00
   4 -18  -1    7.50    1.30
   4  18   0    5.60    1.60
  -4 -18   0    8.80    1.30
   4 -18   0    7.40    1.70
  -4 -18   0   10.70    1.90
   4 -18   0    7.10    0.90
   4 -18   0    7.80    1.10
   4 -18   0    8.70    1.20
  -4 -18   0    8.60    1.50
   4  18   1  597.04   13.60
  -4 -18  -1  584.34   13.80
   4 -18   1  605.44   11.60
   4 -18   1  577.84   12.40
   4 -18   1  590.94   12.00
  -4 -18  -1  597.64   13.50
   4 -18   1  587.34   13.60
   4  18   2    5.90    1.90
  -4 -18  -2    4.70    1.40
   4 -18   2    8.30    1.70
   4 -18   2    5.20    1.20
   4 -18   2    6.80    1.40
  -4 -18  -2    4.20    1.50
   4  18   3   61.59    3.80
  -4 -18  -3   62.39    3.40
   4 -18   3   59.59    2.90
   4 -18   3   61.29    3.20
   4 -18   3   59.49    3.40
  -4 -18  -3   62.79    3.70
   4  18   4    7.30    2.10
  -4 -18  -4    6.10    1.70
   4 -18   4    4.50    1.40
   4 -18   4    4.30    1.60
   4 -18   4    5.40    1.60
   4  18   5   45.30    3.30
   4  18   5   57.19    3.90
  -4 -18  -5   49.70    3.20
   4 -18   5   50.29    3.30
  -4 -18  -5   49.00    3.70
  -4  19   6   -0.50    1.70
   4  19  -6    2.00    1.60
  -4 -19   6    0.40    1.50
   4 -19  -6   -0.60    1.30
  -4 -19   6    0.90    1.40
   4 -19  -6    1.90    1.50
  -4  19   5  110.59    5.10
  -4 -19   5  116.69    4.80
  -4 -19   5  114.19    4.60
   4 -19  -5  110.49    5.00
   4 -19  -5  114.59    5.50
  -4  19   4    2.70    1.50
  -4 -19   4    3.60    1.30
  -4 -19   4    3.10    1.40
   4 -19  -4    2.90    1.70
   4 -19  -4    4.30    1.70
  -4  19   3   12.40    2.00
   4  19  -3   11.60    1.80
  -4 -19   3   12.00    2.00
  -4 -19   3   10.10    1.60
   4 -19  -3   10.10    2.00
   4 -19  -3   10.40    1.80
  -4  19   2    0.60    1.10
   4  19  -2    1.50    1.20
   4 -19  -2    1.80    1.40
  -4 -19   2    1.50    1.10
  -4 -19   2    3.10    1.50
   4 -19  -2    2.80    1.20
   4  19  -1  560.44   12.90
  -4  19   1  556.94   12.00
   4 -19  -1  565.34   13.80
  -4 -19   1  562.94   13.20
  -4 -19   1  589.24   12.80
   4 -19  -1  575.74   12.20
   4  19   0   87.89    4.00
   4 -19   0   91.09    4.40
  -4 -19   0   91.99    3.80
   4 -19   0   91.29    3.10
   4 -19   0   91.49    3.10
   4 -19   0   90.39    2.60
  -4 -19   0   87.09    4.00
   4  19   1   35.10    2.90
   4 -19   1   27.90    1.50
  -4 -19  -1   33.10    2.50
   4 -19   1   32.80    2.70
   4 -19   1   33.70    1.90
  -4 -19  -1   36.20    3.00
   4 -19   1   35.80    2.20
   4  19   2   61.79    3.70
  -4 -19  -2   57.99    3.30
   4 -19   2   64.39    3.00
   4 -19   2   60.79    3.40
   4 -19   2   63.69    2.80
  -4 -19  -2   69.89    3.80
   4  19   3  231.68    7.30
  -4 -19  -3  222.48    6.80
   4 -19   3  222.48    6.20
   4 -19   3  204.88    6.80
  -4 -19  -3  217.58    7.20
   4 -19   3  228.28    6.60
   4  19   4   12.60    2.40
   4 -19   4   11.50    2.00
   4 -19   4    9.80    2.10
   4 -19   4    8.50    1.70
  -4 -19  -4   11.00    1.80
   4  19   5   30.50    3.20
   4  19   5   33.20    3.60
   4 -19   5   36.80    3.30
  -4 -19  -5   27.10    3.20
  -4 -19  -5   29.90    2.90
   4  20  -6    7.10    2.10
   4 -20  -6    3.50    1.70
   4 -20  -6    5.90    2.10
  -4 -20   6    2.30    1.60
  -4  20   5   15.40    2.40
   4 -20  -5   15.20    2.70
  -4 -20   5   10.70    2.00
   4 -20  -5   15.20    2.40
  -4 -20   5    9.10    1.90
  -4  20   4    1.40    1.40
   4 -20  -4    2.30    1.50
   4 -20  -4    6.00    1.90
  -4 -20   4    1.50    1.40
  -4 -20   4    1.80    1.30
  -4  20   3  411.66   10.10
   4 -20  -3  415.26   11.30
  -4 -20   3  406.06   10.50
  -4 -20   3  419.26   10.00
   4 -20  -3  402.96   10.30
   4  20  -2  107.89    4.30
  -4  20   2  104.69    3.90
   4 -20  -2  108.39    4.70
  -4 -20   2  106.29    4.00
   4 -20  -2  104.19    4.10
  -4 -20   2  106.09    4.60
   4  20  -1    6.90    1.70
  -4  20   1    6.90    1.30
  -4 -20   1   10.40    1.60
  -4 -20   1    9.00    1.90
   4 -20  -1    8.70    1.90
   4 -20  -1    5.60    1.20
   4  20   0   63.89    3.50
  -4 -20   0   62.69    3.30
   4 -20   0   60.49    3.70
  -4 -20   0   57.39    3.20
   4 -20   0   58.69    2.50
   4 -20   0   60.99    2.40
   4 -20   0   66.79    2.60
   4  20   1  313.97    8.60
   4 -20   1  302.57    8.70
  -4 -20  -1  316.47    8.50
   4 -20   1  299.47    7.50
  -4 -20  -1  310.87    8.70
   4 -20   1  316.87    7.10
   4 -20   1  314.47    6.70
   4  20   2   28.10    2.90
  -4 -20  -2   34.40    3.20
   4 -20   2   32.90    2.70
   4 -20   2   32.70    2.10
  -4 -20  -2   27.00    2.70
   4 -20   2   29.40    2.20
   4  20   3   48.10    3.50
   4 -20   3   47.00    2.80
  -4 -20  -3   48.40    3.20
   4 -20   3   47.00    3.20
   4 -20   3   50.19    2.90
  -4 -20  -3   51.59    3.20
   4  20   4   61.29    3.80
   4 -20   4   66.09    3.50
   4 -20   4   62.09    3.70
  -4 -20  -4   65.69    3.60
   4 -20   4   63.19    3.50
   4  20   5   26.40    2.90
   4  20   5   23.90    3.30
   4 -20   5   27.10    2.90
  -4 -20  -5   28.60    2.90
  -4 -20  -5   26.50    3.30
  -4  21   5  115.49    5.20
  -4 -21   5  108.79    4.70
  -4 -21   5  108.09    4.70
   4 -21  -5  109.39    5.50
   4 -21  -5  100.99    4.80
  -4  21   4   24.10    2.70
   4 -21  -4   23.20    3.10
  -4 -21   4   28.20    2.70
  -4 -21   4   22.10    2.70
   4 -21  -4   24.00    2.80
  -4  21   3   74.69    3.60
   4 -21  -3   65.39    3.50
  -4 -21   3   63.39    3.20
  -4 -21   3   68.99    3.80
   4 -21  -3   68.19    4.10
   4  21  -2   31.80    2.60
  -4  21   2   34.10    2.40
  -4 -21   2   32.90    2.80
   4 -21  -2   26.30    2.80
  -4 -21   2   35.60    2.50
   4 -21  -2   31.20    2.30
   4  21  -1  265.87    7.40
  -4 -21   1  265.87    7.20
  -4 -21   1  247.88    7.50
   4 -21  -1  251.77    6.60
   4 -21  -1  253.17    7.90
   4  21   0  199.88    6.40
   4 -21   0  213.98    5.60
  -4 -21   0  204.48    6.40
   4 -21   0  211.08    7.20
   4 -21   0  205.38    5.30
  -4 -21   0  209.98    6.50
   4  21   1   18.30    2.60
   4 -21   1   17.50    1.20
   4 -21   1   16.20    1.80
   4 -21   1   17.40    1.60
   4 -21   1   19.60    2.60
  -4 -21  -1   16.50    2.20
  -4 -21  -1   17.30    2.30
   4  21   2  196.38    6.60
   4 -21   2  176.38    6.20
  -4 -21  -2  183.38    6.40
   4 -21   2  187.88    5.60
   4 -21   2  189.48    5.30
  -4 -21  -2  192.48    6.50
   4  21   3   41.90    3.80
   4 -21   3   40.10    2.70
   4 -21   3   31.90    2.70
  -4 -21  -3   36.60    2.90
   4 -21   3   37.50    2.60
  -4 -21  -3   36.80    2.90
   4  21   4   21.90    3.00
   4 -21   4   17.40    2.20
   4 -21   4   22.90    2.60
   4 -21   4   20.10    2.70
  -4 -21  -4   18.70    2.50
   4  21   5    0.30    1.40
   4  21   5   -0.60    1.50
   4 -21   5    0.90    1.40
   4 -21   5   -0.90    1.30
  -4 -21  -5    1.40    1.40
  -4 -21  -5   -0.80    1.50
  -4  22   5   17.40    2.60
  -4 -22   5   16.90    2.30
   4 -22  -5   20.00    2.80
  -4 -22   5   19.50    2.60
   4 -22  -5   17.90    3.00
  -4  22   4   35.30    3.30
   4 -22  -4   32.10    3.60
  -4 -22   4   33.80    2.60
  -4 -22   4   33.10    3.30
   4 -22  -4   38.90    3.10
  -4  22   3   71.69    3.60
   4 -22  -3   71.59    3.60
   4 -22  -3   69.59    4.10
  -4 -22   3   69.29    3.90
  -4 -22   3   72.39    3.50
   4  22  -2  205.78    6.40
  -4  22   2  208.38    6.00
   4 -22  -2  199.48    6.80
  -4 -22   2  206.98    6.80
  -4 -22   2  208.18    6.20
   4 -22  -2  211.98    6.20
   4  22  -1   31.30    2.90
   4 -22  -1   30.90    2.20
   4 -22  -1   32.80    2.90
  -4 -22   1   32.30    2.70
  -4 -22   1   30.80    2.40
   4  22   0  370.96    9.80
  -4 -22   0  378.96    9.80
   4 -22   0  372.26   10.60
   4 -22   0  373.66    8.40
   4 -22   0  369.06    8.60
  -4 -22   0  378.46    9.60
   4  22   1   41.00    3.20
   4 -22   1   39.30    2.40
   4 -22   1   39.60    2.10
  -4 -22  -1   40.20    2.80
   4 -22   1   38.60    1.70
  -4 -22  -1   39.80    3.00
   4 -22   1   38.90    2.90
   4  22   2  108.89    4.90
   4 -22   2  108.19    4.10
   4 -22   2  104.59    4.60
   4 -22   2  109.89    3.90
  -4 -22  -2  101.59    4.60
  -4 -22  -2  112.89    4.90
   4  22   3    3.60    1.70
   4 -22   3    4.70    1.60
  -4 -22  -3    2.50    1.60
   4 -22   3    3.80    1.40
  -4 -22  -3    4.30    1.60
   4 -22   3    1.80    1.20
   4  22   4  219.18    7.60
   4 -22   4  222.08    6.90
   4 -22   4  228.88    7.10
  -4 -22  -4  227.78    7.20
   4 -22   4  231.18    7.60
   4  22   5   -0.90    1.20
   4  22   5    2.60    1.90
   4 -22   5    0.80    1.40
  -4 -22  -5    1.10    1.60
   4 -22   5    1.90    1.60
  -4 -22  -5    2.30    1.40
  -4  23   5    2.10    1.80
   4 -23  -5    4.80    2.10
   4 -23  -5    4.20    1.70
  -4 -23   5    2.00    1.70
  -4 -23   5    0.30    1.30
  -4  23   4  102.39    4.60
   4 -23  -4  107.49    4.80
  -4 -23   4   99.09    4.20
   4 -23  -4  103.09    5.40
  -4 -23   4  103.79    4.70
  -4  23   3    4.20    1.50
   4 -23  -3    2.60    1.60
   4 -23  -3    3.10    1.30
  -4 -23   3    3.30    1.30
  -4 -23   3    3.60    1.70
  -4  23   2  179.68    5.50
   4  23  -2  171.08    5.80
  -4 -23   2  169.28    6.00
  -4 -23   2  176.28    5.60
   4 -23  -2  169.18    5.40
   4 -23  -2  166.08    6.20
   4  23  -1    2.00    1.40
  -4 -23   1    1.30    1.30
   4 -23  -1    7.10    1.80
   4 -23  -1    1.40    1.00
  -4 -23   1    0.00    1.10
   4  23   0  182.98    6.30
   4 -23   0  191.28    5.10
  -4 -23   0  180.68    6.00
  -4 -23   0  191.28    6.30
   4 -23   0  199.18    5.50
   4 -23   0  204.98    7.30
   4  23   1   15.50    2.50
   4 -23   1   14.30    1.20
   4 -23   1   17.90    2.00
   4 -23   1   19.00    2.60
   4 -23   1   17.00    1.60
  -4 -23  -1    9.50    1.80
  -4 -23  -1   17.90    1.90
  -4 -23  -1   11.90    2.00
   4  23   2  482.45   12.30
   4 -23   2  489.65   10.90
  -4 -23  -2  468.45   12.10
   4 -23   2  478.45   12.20
   4 -23   2  495.95   11.30
  -4 -23  -2  477.85   12.20
   4  23   3    2.00    1.60
   4 -23   3    1.50    1.20
   4 -23   3    1.50    1.50
  -4 -23  -3    4.50    1.70
   4 -23   3    2.50    1.40
  -4 -23  -3    0.50    1.20
   4  23   4    5.30    1.90
   4 -23   4    1.70    1.60
   4 -23   4    4.10    1.50
   4 -23   4    5.10    1.60
  -4 -23  -4    2.90    1.50
   4  23   5    0.40    1.40
   4  23   5   -0.10    1.50
   4 -23   5   -1.20    1.30
  -4 -23  -5    1.70    1.40
   4 -23   5   -0.10    1.40
  -4 -23  -5   -0.30    1.50
  -4  24   5    0.20    1.70
   4 -24  -5    0.80    1.50
  -4 -24   5    3.80    1.60
  -4 -24   5    1.10    1.60
   4 -24  -5    2.90    1.90
  -4  24   4   13.40    2.30
   4 -24  -4   12.00    2.00
   4 -24  -4   12.00    2.60
  -4 -24   4   12.80    2.10
  -4 -24   4   14.80    2.40
  -4  24   3   30.00    2.80
  -4 -24   3   21.80    2.80
  -4 -24   3   24.50    2.50
   4 -24  -3   19.30    2.80
   4 -24  -3   21.50    2.40
   4  24  -2  103.59    4.90
   4 -24  -2  119.89    5.10
  -4 -24   2  112.39    4.80
  -4 -24   2  110.29    4.40
   4 -24  -2  103.39    4.20
   4  24  -1   17.20    2.30
  -4 -24   1   16.90    2.20
   4 -24  -1   19.80    2.60
  -4 -24   1   20.10    2.30
   4 -24  -1   19.90    2.00
   4  24   0  352.16    9.50
   4 -24   0  349.87    8.50
   4 -24   0  341.87   10.20
  -4 -24   0  345.27    9.30
   4 -24   0  346.97    8.10
  -4 -24   0  363.96    9.40
   4  24   1   50.99    3.50
   4 -24   1   45.80    1.90
  -4 -24  -1   39.10    2.90
   4 -24   1   47.60    3.30
   4 -24   1   43.00    2.60
  -4 -24  -1   41.60    3.10
  -4 -24  -1   45.30    2.50
   4 -24   1   48.70    2.40
   4  24   2   51.49    3.60
  -4 -24  -2   49.90    3.50
   4 -24   2   56.89    3.00
   4 -24   2   50.39    2.80
   4 -24   2   50.39    3.40
  -4 -24  -2   54.39    3.60
   4  24   3   38.00    3.60
   4 -24   3   31.10    3.20
  -4 -24  -3   34.30    3.30
   4 -24   3   28.90    2.30
  -4 -24  -3   33.70    3.30
   4 -24   3   28.50    2.70
   4  24   4  266.27    8.60
   4 -24   4  263.37    8.50
   4 -24   4  267.17    7.90
   4 -24   4  270.57    8.00
  -4 -24  -4  273.47    8.20
   4  24   5    1.00    1.80
   4  24   5    0.90    1.60
  -4 -24  -5   -1.30    1.40
   4 -24   5    0.90    1.50
   4 -24   5   -0.10    1.30
  -4 -24  -5    2.60    1.50
  -4  25   5   30.20    3.40
   4 -25  -5   40.30    4.30
   4 -25  -5   36.30    3.80
  -4 -25   5   30.80    3.30
  -4 -25   5   33.90    3.20
  -4  25   4   29.10    3.10
   4 -25  -4   33.30    3.70
   4 -25  -4   29.10    3.00
  -4 -25   4   38.30    3.20
  -4 -25   4   33.40    3.00
  -4  25   3    1.80    1.40
   4 -25  -3    4.80    1.70
  -4 -25   3    4.20    1.80
  -4 -25   3    5.10    1.50
   4 -25  -3    1.40    1.30
  -4 -25   2  190.88    5.90
  -4 -25   2  182.18    6.30
   4 -25  -2  177.78    5.80
   4 -25  -2  171.88    6.40
   4  25  -1   91.19    4.20
  -4 -25   1   89.19    4.20
  -4 -25   1   91.99    4.10
   4 -25  -1   90.79    4.50
   4 -25  -1   87.99    3.60
   4  25   0   74.29    3.90
  -4 -25   0   62.79    3.40
   4 -25   0   71.29    4.30
   4 -25   0   64.49    2.70
  -4 -25   0   61.49    3.50
   4  25   1   78.19    4.20
   4 -25   1   82.29    2.70
  -4 -25  -1   86.99    4.30
   4 -25   1   80.39    4.50
   4 -25   1   89.29    3.30
  -4 -25  -1   85.89    4.20
   4 -25   1   83.59    3.60
  -4 -25  -1   81.89    3.40
   4  25   2  414.76   11.20
   4 -25   2  430.76   10.10
  -4 -25  -2  421.56   11.40
   4 -25   2  425.06   11.70
  -4 -25  -2  431.56   11.30
   4 -25   2  451.05   10.60
   4  25   3    9.10    2.10
   4 -25   3    9.50    1.90
  -4 -25  -3   11.50    2.20
  -4 -25  -3    8.60    2.10
   4 -25   3    8.70    1.70
   4 -25   3   12.30    2.40
   4  25   4    1.80    1.70
  -4 -25  -4    3.70    1.50
   4 -25   4    4.00    1.60
   4 -25   4    2.20    1.50
   4 -25   4    3.20    1.70
   4  25   5   21.90    3.10
  -4 -25  -5   20.50    2.70
   4 -25   5   24.40    2.90
   4 -25   5   28.30    3.20
  -4 -25  -5   26.40    3.50
  -4  26   5   -1.30    1.50
   4 -26  -5    1.80    1.60
  -4 -26   5    1.70    1.60
   4 -26  -5    1.50    1.80
  -4 -26   5    1.40    1.50
  -4  26   4   59.69    3.70
  -4 -26   4   54.69    3.80
   4 -26  -4   60.59    3.70
  -4 -26   4   61.49    3.50
   4 -26  -4   61.89    4.20
  -4  26   3  153.28    5.60
   4 -26  -3  164.38    6.50
  -4 -26   3  166.98    5.60
   4 -26  -3  162.38    5.80
  -4 -26   3  164.38    6.40
   4 -26  -2   32.20    2.50
   4 -26  -2   33.90    3.00
  -4 -26   2   35.80    2.70
  -4 -26   2   40.10    3.00
   4  26  -1    3.40    1.60
   4 -26  -1    0.80    1.00
  -4 -26   1    3.60    1.40
   4 -26  -1    3.90    1.40
  -4 -26   1    2.70    1.30
   4  26   0  204.68    6.90
  -4 -26   0  208.98    6.80
  -4 -26   0  203.48    6.60
   4 -26   0  210.48    5.60
   4 -26   0  219.58    7.60
   4  26   1   51.49    3.50
  -4 -26  -1   47.90    3.30
  -4 -26  -1   48.80    4.10
   4 -26   1   46.00    3.60
  -4 -26  -1   49.70    3.30
   4 -26   1   47.90    2.80
   4 -26   1   46.90    2.20
   4 -26   1   50.89    2.80
   4  26   2   22.90    3.00
   4 -26   2   24.50    2.40
  -4 -26  -2   25.30    2.90
   4 -26   2   22.90    2.50
   4 -26   2   24.40    3.00
  -4 -26  -2   22.30    2.60
   4  26   3  111.89    5.20
  -4 -26  -3  108.69    5.00
   4 -26   3  115.99    4.60
   4 -26   3  115.29    5.30
  -4 -26  -3  112.19    5.10
   4 -26   3  113.29    4.80
   4  26   4  212.48    7.60
   4 -26   4  229.58    7.40
   4 -26   4  230.68    7.20
   4 -26   4  214.28    7.70
  -4 -26  -4  232.18    7.60
  -4  27   5   38.70    3.70
   4 -27  -5   44.80    4.50
  -4 -27   5   44.60    3.60
  -4 -27   5   44.20    3.20
   4 -27  -5   42.20    3.50
  -4  27   4   39.90    3.10
  -4 -27   4   33.20    2.80
  -4 -27   4   35.60    3.60
   4 -27  -4   40.80    4.10
   4 -27  -4   39.30    3.70
   4 -27  -3    2.70    1.60
   4 -27  -3    4.30    1.50
  -4 -27   3    3.30    1.40
  -4 -27   3    4.30    1.80
  -4 -27   2   56.79    3.40
   4 -27  -2   63.29    3.80
   4 -27  -2   58.99    3.20
  -4 -27   2   55.29    3.20
   4  27  -1  206.08    6.80
   4 -27  -1  187.58    6.80
  -4 -27   1  205.78    6.60
   4 -27  -1  202.68    5.90
  -4 -27   1  209.98    6.90
   4  27   0   20.00    2.70
   4 -27   0   19.60    1.70
  -4 -27   0   18.70    2.30
  -4 -27   0   20.50    2.50
   4 -27   0   17.40    2.50
   4  27   1   23.30    2.80
   4 -27   1   32.00    2.40
   4 -27   1   25.60    3.10
  -4 -27  -1   31.30    3.20
  -4 -27  -1   29.50    3.10
   4  27   2  295.97    8.80
  -4 -27  -2  301.57    8.90
  -4 -27  -2  296.27    9.00
   4 -27   2  295.77    8.30
   4 -27   2  305.87    9.50
   4 -27   2  298.47    7.90
   4  27   3   76.39    4.30
  -4 -27  -3   84.39    4.50
   4 -27   3   86.59    4.70
   4 -27   3   77.19    3.90
  -4 -27  -3   85.39    4.40
   4 -27   3   76.09    3.80
   4  27   4   10.10    2.50
   4 -27   4    7.10    1.90
   4 -27   4    7.70    1.90
   4 -27   4    6.80    2.10
  -4 -27  -4    7.90    2.00
  -4  28   4    3.90    1.80
   4 -28  -4    5.70    2.10
   4 -28  -4    4.80    1.70
  -4 -28   4    4.30    2.00
  -4 -28   4    4.90    1.60
  -4 -28   3  150.38    6.20
  -4 -28   3  157.38    5.60
   4 -28  -3  150.78    5.70
   4 -28  -3  156.08    6.30
  -4 -28   2   25.50    2.60
  -4 -28   2   21.10    2.70
   4 -28  -2   22.90    2.80
   4 -28  -2   30.30    2.80
   4  28  -1   14.10    2.40
   4 -28  -1   17.30    2.00
   4 -28  -1   15.50    2.40
  -4 -28   1   16.30    2.30
  -4 -28   1   17.10    2.30
   4  28   0  149.69    5.90
   4 -28   0  163.28    4.80
  -4 -28   0  161.78    5.90
   4 -28   0  171.18    6.60
  -4 -28   0  164.88    5.80
   4  28   1  226.78    7.40
  -4 -28  -1  217.18    7.10
   4 -28   1  222.98    8.10
   4 -28   1  230.98    6.80
  -4 -28  -1  219.48    7.10
   4  28   2    3.70    1.80
   4 -28   2    2.60    1.30
   4 -28   2    1.60    1.10
  -4 -28  -2    1.80    1.30
  -4 -28  -2    2.10    1.40
   4 -28   2    2.60    1.70
   4  28   3   17.40    2.60
   4 -28   3   16.30    2.60
   4 -28   3   18.90    2.50
  -4 -28  -3   18.50    2.80
  -4 -28  -3   16.20    2.40
   4 -28   3   19.70    2.40
   4  28   4   25.20    3.20
   4 -28   4   24.40    2.90
   4 -28   4   26.80    2.90
   4 -28   4   33.90    3.80
  -4 -28  -4   24.50    3.00
  -4 -29   4   -1.40    1.10
   4 -29  -4   -0.70    1.40
   4 -29  -4    1.60    1.40
  -4 -29   4    0.50    1.80
   4 -29  -3    5.30    1.60
   4 -29  -3    7.40    2.10
  -4 -29   3    6.60    2.00
  -4 -29   3    6.00    1.60
   4 -29  -2   33.00    3.30
  -4 -29   2   29.20    2.90
   4 -29  -2   25.80    2.60
  -4 -29   2   29.60    2.80
   4 -29  -1  279.37    7.50
   4 -29  -1  283.97    8.70
  -4 -29   1  280.17    8.30
  -4 -29   1  287.37    8.30
   4  29   0    2.10    1.40
  -4 -29   0    2.20    1.60
  -4 -29   0    2.50    1.50
   4 -29   0    3.40    1.70
   4 -29   0    3.30    1.00
  -4 -29   0    4.60    1.60
   4  29   1   24.30    2.90
  -4 -29  -1   24.00    2.80
   4 -29   1   20.70    3.10
  -4 -29  -1   23.60    2.70
   4  29   2    4.80    1.80
  -4 -29  -2    4.10    1.60
  -4 -29  -2    5.20    1.50
   4 -29   2    2.20    1.30
   4 -29   2    6.70    1.70
   4 -29   2    5.40    2.10
  -4 -29  -2    4.70    1.80
   4  29   3   71.09    4.30
   4 -29   3   78.79    4.00
   4 -29   3   69.89    3.70
  -4 -29  -3   79.59    4.40
  -4 -29  -3   71.49    4.10
   4 -29   3   68.99    4.40
   4  29   4    8.80    2.20
   4 -29   4   10.80    2.10
   4 -29   4   11.50    2.60
  -4 -29  -4   12.10    2.30
   4 -29   4   11.30    2.20
  -4 -30   4    6.70    1.80
   4 -30  -4    5.80    2.00
   4 -30  -4    4.60    1.60
  -4 -30   4    3.50    2.10
   4 -30  -3  189.38    6.40
  -4 -30   3  175.28    6.20
  -4 -30   3  183.38    6.90
   4 -30  -3  176.08    6.70
  -4 -30   2    3.80    1.40
   4 -30  -2    4.90    1.50
  -4 -30   2    2.70    1.40
   4 -30  -2    4.10    1.70
   4 -30  -1   28.40    3.10
  -4 -30   1   28.50    2.90
   4 -30  -1   27.20    2.30
  -4 -30   1   28.60    2.90
   4  30   0    8.80    2.00
   4 -30   0    8.00    2.10
  -4 -30   0   10.10    2.00
   4 -30   0   12.20    1.60
  -4 -30   0    9.10    1.80
  -4 -30   0    7.80    1.70
   4  30   1  229.88    7.50
  -4 -30  -1  232.88    7.40
   4 -30   1  223.08    8.20
  -4 -30  -1  218.68    7.30
   4  30   2   50.79    3.70
   4 -30   2   41.10    3.60
  -4 -30  -2   42.90    3.00
   4 -30   2   45.90    3.10
  -4 -30  -2   43.80    3.40
   4 -30   2   50.89    3.20
  -4 -30  -2   52.29    3.50
   4  30   3   14.80    2.50
   4 -30   3   20.00    2.50
  -4 -30  -3   20.70    2.80
   4 -30   3   15.10    2.80
  -4 -30  -3   20.20    2.80
   4 -30   3   12.90    2.20
   4  30   4    6.30    2.20
   4 -30   4    2.90    1.70
  -4 -30  -4    4.10    1.90
   4 -30   4    4.90    1.90
  -4 -30  -4    6.30    2.00
   4 -30   4    6.90    1.90
   4 -31  -4   16.50    2.90
  -4 -31   4   15.40    2.90
   4 -31  -4   10.80    2.20
  -4 -31   4   14.60    2.40
  -4 -31   3   14.70    2.50
  -4 -31   3   15.90    2.30
   4 -31  -3   16.70    2.70
   4 -31  -3   12.20    2.10
   4 -31  -2    6.70    1.60
  -4 -31   2    3.70    1.60
   4 -31  -2    6.10    1.90
  -4 -31   2    3.00    1.50
   4 -31  -1  305.87    9.20
  -4 -31   1  309.27    9.00
  -4 -31   1  306.77    8.90
   4 -31  -1  313.47    8.20
   4  31   0   41.40    3.30
   4 -31   0   44.80    3.50
  -4 -31   0   41.70    3.00
  -4 -31   0   46.40    3.20
   4 -31   0   46.90    2.50
  -4 -31   0   44.30    3.30
   4  31   1   39.20    3.20
  -4 -31  -1   39.20    3.10
   4 -31   1   28.70    3.40
  -4 -31  -1   38.40    3.00
   4  31   2    9.20    2.30
  -4 -31  -2    6.80    1.80
  -4 -31  -2    9.40    2.00
   4 -31   2   12.00    2.70
   4 -31   2   10.90    2.10
   4  31   3   37.10    3.60
  -4 -31  -3   41.60    3.40
   4 -31   3   42.20    4.30
  -4 -31  -3   38.70    3.90
   4 -31   3   35.30    3.30
   4 -31   3   35.60    3.50
   4 -32  -3   94.99    4.60
  -4 -32   3   90.19    4.40
   4 -32  -3   90.39    4.90
  -4 -32   3   93.79    4.90
  -4 -32   2   44.00    3.10
   4 -32  -2   41.00    3.00
   4 -32  -2   45.10    3.40
  -4 -32   2   40.00    3.10
  -4 -32   1    9.30    1.90
  -4 -32   1   10.20    2.00
   4 -32  -1    7.90    1.60
   4 -32  -1   10.00    2.00
   4 -32   0   31.30    2.20
  -4 -32   0   34.50    2.80
   4 -32   0   33.90    3.50
  -4 -32   0   35.30    2.90
  -4 -32   0   34.80    3.40
   4  32   1  108.99    5.00
  -4 -32  -1  105.89    4.80
[truncated: 160,684 more chars]
