# Supplementary material for: Crystal structure and Hirshfeld surface analysis of (E)-3-(3-iodo­phen­yl)-1-(4-iodo­phen­yl)prop-2-en-1-one
Source: Acta Crystallogr E Crystallogr Commun. 2020 Jan 1;76(Pt 1):72–6. doi: 10.1107/S2056989019016402 (PMC6944092; doi:10.1107/S2056989019016402)
Supplement: Supplementary file 2 [file e-76-00072-Isup2.hkl]

data_I                                                                          
_shelx_title ' test5m_200k_a.res in P2(1)/c'                                    
_shelx_refln_list_code          4                                               
_shelx_F_calc_maximum      396.01                                               
_exptl_crystal_F_000       856.00                                               
_reflns_d_resolution_high  0.7695                                               
                                                                                
loop_                                                                           
 _space_group_symop_operation_xyz                                               
 'x, y, z'                                                                      
 '-x, y+1/2, -z+1/2'                                                            
 '-x, -y, -z'                                                                   
 'x, -y-1/2, z-1/2'                                                             
                                                                                
_cell_length_a     7.2650                                                       
_cell_length_b    32.8643                                                       
_cell_length_c     5.8446                                                       
_cell_angle_alpha  90.000                                                       
_cell_angle_beta   92.277                                                       
_cell_angle_gamma  90.000                                                       
                                                                                
_shelx_F_squared_multiplier     1.000                                           
                                                                                
loop_                                                                           
 _refln_index_h                                                                 
 _refln_index_k                                                                 
 _refln_index_l                                                                 
 _refln_F_squared_calc                                                          
 _refln_F_squared_meas                                                          
 _refln_F_squared_sigma                                                         
 _refln_observed_status                                                         
   1   0   0       1623.20       1701.15        20.83 o                         
   2   0   0        534.16        974.77        19.18 o                         
   3   0   0      12746.54      12777.10       120.11 o                         
   4   0   0      13401.38      13602.97       129.82 o                         
   5   0   0          0.23        149.41        13.93 o                         
   6   0   0       2332.31       2218.67        75.47 o                         
   7   0   0       6655.10       6270.93       106.36 o                         
   8   0   0        244.59        190.02        20.83 o                         
   9   0   0        244.10        268.01        37.02 o                         
   1   1   0       2702.78       2906.91        21.62 o                         
   2   1   0     156824.72     159065.39      1085.61 o                         
   3   1   0       1835.73       1992.12        17.50 o                         
   4   1   0       6769.41       6577.09        47.91 o                         
   5   1   0      14582.62      14136.41       112.45 o                         
   6   1   0        190.49        264.48        12.11 o                         
   7   1   0        233.35        414.20        24.54 o                         
   8   1   0         20.90          5.32         7.81 o                         
   9   1   0        951.12        961.87        39.32 o                         
   1   2   0        563.11        595.59         7.26 o                         
   2   2   0      23590.08      25610.77       177.10 o                         
   3   2   0      16338.36      16674.22       117.26 o                         
   4   2   0      17884.18      18117.67       128.61 o                         
   5   2   0        253.35        488.14        12.03 o                         
   6   2   0        599.90        599.41        14.06 o                         
   7   2   0       3414.00       3278.10        46.84 o                         
   8   2   0          0.22         -8.56         8.56 o                         
   9   2   0        194.10        206.24        18.77 o                         
   1   3   0       2679.46       2873.66        25.14 o                         
   2   3   0       6252.62       5918.48        41.15 o                         
   3   3   0       1179.55       1250.76        13.83 o                         
   4   3   0       5107.22       5170.02        50.89 o                         
   5   3   0       7724.67       7508.49        60.34 o                         
   6   3   0       1766.15       1745.73        27.49 o                         
   7   3   0        126.53        179.16        13.33 o                         
   8   3   0          0.57          0.16         8.76 o                         
   9   3   0        217.49        296.77        21.65 o                         
   0   4   0       6455.30       6549.50        61.91 o                         
   1   4   0        736.52        796.05         9.10 o                         
   2   4   0        621.97        791.69        17.00 o                         
   3   4   0       3686.58       3650.92        31.10 o                         
   4   4   0       1154.69       1083.98        14.57 o                         
   5   4   0         62.97        125.74         7.22 o                         
   6   4   0        822.80        796.72        16.01 o                         
   7   4   0       1190.22       1201.71        23.64 o                         
   8   4   0        209.65        199.59        15.00 o                         
   9   4   0         75.46        104.56        16.89 o                         
   1   5   0        267.67        267.88         4.21 o                         
   2   5   0       4205.17       4191.79        30.73 o                         
   3   5   0         50.49         75.38         4.50 o                         
   4   5   0         30.52         60.07         5.26 o                         
   5   5   0        834.09        820.33        14.00 o                         
   6   5   0         35.01         44.59         6.21 o                         
   7   5   0        106.53        113.94        10.36 o                         
   8   5   0        115.77        113.97        12.45 o                         
   9   5   0         29.81         44.55        17.06 o                         
   0   6   0          4.67         73.45         4.26 o                         
   1   6   0        262.38        268.15         4.68 o                         
   2   6   0        376.13        428.99        11.78 o                         
   3   6   0        165.09        212.31         9.96 o                         
   4   6   0        371.41        412.18        10.07 o                         
   5   6   0         34.76         64.93         8.45 o                         
   6   6   0        119.06        128.18         8.13 o                         
   7   6   0         25.28         67.02        10.17 o                         
   8   6   0         48.88         45.19        12.59 o                         
   9   6   0          1.61          3.48        11.89 o                         
   1   7   0         23.37         36.21         2.70 o                         
   2   7   0       4723.78       4688.80        34.38 o                         
   3   7   0        363.94        380.13         8.14 o                         
   4   7   0        254.62        247.94         8.41 o                         
   5   7   0       1054.00       1072.79        16.27 o                         
   6   7   0         45.36         65.64        10.82 o                         
   7   7   0        163.53        170.40        13.68 o                         
   8   7   0         89.23         70.96        14.98 o                         
   9   7   0         91.17        113.18        16.65 o                         
   0   8   0      20303.44      21178.54       194.02 o                         
   1   8   0       1029.84       1078.14         9.84 o                         
   2   8   0       4150.53       4479.26        50.11 o                         
   3   8   0       5892.86       6020.96        48.15 o                         
   4   8   0       6696.46       6686.67        54.35 o                         
   5   8   0        129.01        229.98        10.91 o                         
   6   8   0        342.49        329.59        11.10 o                         
   7   8   0       1068.76       1069.19        21.92 o                         
   8   8   0          0.73         -9.64         9.64 o                         
   9   8   0        210.55        201.93        19.86 o                         
   1   9   0       2364.21       2573.20        19.87 o                         
   2   9   0      30213.58      30697.95       199.32 o                         
   3   9   0       2724.46       2832.99        25.35 o                         
   4   9   0       5349.15       5150.08        44.20 o                         
   5   9   0       9156.92       8885.22        71.12 o                         
   6   9   0        549.49        531.40        12.91 o                         
   7   9   0         95.71        159.97        11.15 o                         
   8   9   0         10.50          3.91        10.94 o                         
   9   9   0        194.06        246.60        21.34 o                         
   0  10   0      85901.94      86103.77      1383.59 o                         
   1  10   0       2066.54       2081.94        17.56 o                         
   2  10   0       3636.05       3965.83        43.36 o                         
   3  10   0      12120.93      11996.31        82.28 o                         
   4  10   0       4361.52       4225.29        47.27 o                         
   5  10   0         71.63        298.50        15.23 o                         
   6  10   0       1007.88        955.40        18.34 o                         
   7  10   0       4647.07       4405.20        51.77 o                         
   8  10   0         72.26         86.91        14.99 o                         
   9  10   0         87.49        112.85        16.65 o                         
   1  11   0        461.15        508.23         8.66 o                         
   2  11   0      46580.59      45956.87       371.28 o                         
   3  11   0       1568.95       1552.49        16.28 o                         
   4  11   0       3788.46       3658.99        34.57 o                         
   5  11   0      14522.85      14147.40       106.87 o                         
   6  11   0         60.78         81.93         8.35 o                         
   7  11   0        172.51        276.46        13.83 o                         
   8  11   0         29.71         26.23        12.12 o                         
   9  11   0        612.82        683.20        55.33 o                         
   0  12   0      92008.04      88898.27      1256.67 o                         
   1  12   0       1825.05       1922.26        18.64 o                         
   2  12   0       5864.18       6356.66        49.43 o                         
   3  12   0      14740.61      14508.03        98.69 o                         
   4  12   0       9183.67       8897.02        70.25 o                         
   5  12   0        172.28        394.48        21.12 o                         
   6  12   0        982.74        940.41        18.46 o                         
   7  12   0       3615.31       3559.21        68.19 o                         
   8  12   0         42.05         27.77        11.72 o                         
   9  12   0        324.82        356.75        24.60 o                         
   1  13   0       6126.31       6482.79        48.39 o                         
   2  13   0      57831.66      57348.77       569.39 o                         
   3  13   0       3535.87       3609.94        30.46 o                         
   4  13   0       5988.83       5728.28        49.16 o                         
   5  13   0       8194.00       7771.10        64.48 o                         
   6  13   0       1637.43       1605.15        24.65 o                         
   7  13   0        277.45        347.42        19.88 o                         
   8  13   0          0.97         -6.74        10.56 o                         
   0  14   0      83038.45      82614.32       693.70 o                         
   1  14   0        166.98        210.33         6.45 o                         
   2  14   0       2625.55       2719.92        32.70 o                         
   3  14   0       7546.78       7320.76        53.87 o                         
   4  14   0      16808.69      16927.85       115.86 o                         
   5  14   0          7.19         96.67         8.10 o                         
   6  14   0        841.91        830.86        17.89 o                         
   7  14   0       2329.64       2313.78        40.36 o                         
   8  14   0         27.36         17.77        12.04 o                         
   1  15   0         50.22         78.03         7.68 o                         
   2  15   0      35005.86      35522.11       240.21 o                         
   3  15   0        293.67        396.79        11.64 o                         
   4  15   0       1020.78       1093.38        15.28 o                         
   5  15   0       4508.22       4305.59        45.43 o                         
   6  15   0       1133.28       1150.39        21.13 o                         
   7  15   0         45.37         88.21        11.43 o                         
   8  15   0         96.00        101.17        15.52 o                         
   0  16   0      15783.09      15505.98       173.19 o                         
   1  16   0        677.28        701.78        10.90 o                         
   2  16   0        277.14        346.99         8.06 o                         
   3  16   0        909.49        878.04        14.08 o                         
   4  16   0       3028.24       3017.19        26.46 o                         
   5  16   0        161.39        210.66        10.97 o                         
   6  16   0        216.81        236.29        12.16 o                         
   7  16   0       1082.78       1060.34        27.20 o                         
   8  16   0         53.21         71.02        20.25 o                         
   1  17   0       1894.59       1872.56        19.10 o                         
   2  17   0        463.79        458.44         9.20 o                         
   3  17   0        185.82        212.69         7.34 o                         
   4  17   0        126.79        153.92         7.36 o                         
   5  17   0         68.97        103.75         8.71 o                         
   6  17   0        154.95        182.78        11.12 o                         
   7  17   0          0.02         29.89         9.96 o                         
   8  17   0          7.62          1.49        10.09 o                         
   0  18   0        983.03       1206.53        32.33 o                         
   1  18   0       1364.02       1342.63        18.94 o                         
   2  18   0        128.49        186.56         9.72 o                         
   3  18   0          8.51         36.88         9.23 o                         
   4  18   0         75.91        119.52         6.75 o                         
   5  18   0          0.27         15.27         6.47 o                         
   6  18   0          6.19         19.00         8.22 o                         
   7  18   0        175.91        185.42        15.59 o                         
   8  18   0        104.65        100.96        13.50 o                         
   1  19   0          0.18         31.24         8.83 o                         
   2  19   0       3272.47       3345.68        31.16 o                         
   3  19   0        885.51        822.47        12.54 o                         
   4  19   0       1387.76       1338.96        19.09 o                         
   5  19   0        881.89        867.93        18.11 o                         
   6  19   0          8.45         21.43         8.58 o                         
   7  19   0          4.83         40.78        10.49 o                         
   8  19   0          0.02         -4.98         9.19 o                         
   0  20   0      19416.69      19797.98       199.84 o                         
   1  20   0        783.31        786.47        18.90 o                         
   2  20   0       2431.67       2485.60        27.87 o                         
   3  20   0       2045.21       2028.97        23.13 o                         
   4  20   0        911.76        914.35        16.30 o                         
   5  20   0        164.25        221.15        11.84 o                         
   6  20   0        618.23        572.12        19.02 o                         
   7  20   0        773.93        804.64        24.86 o                         
   8  20   0          1.41          9.86        10.31 o                         
   1  21   0         29.25         66.73         5.81 o                         
   2  21   0      21511.04      21150.18       144.39 o                         
   3  21   0       1009.18        955.97        15.50 o                         
   4  21   0       3156.82       3075.74        37.12 o                         
   5  21   0       4473.34       4307.85        47.67 o                         
   6  21   0          0.27         31.29         8.58 o                         
   7  21   0        151.18        188.51        15.51 o                         
   8  21   0          0.11         -5.38        10.03 o                         
   0  22   0      51127.16      51185.56       418.02 o                         
   1  22   0       1394.04       1402.75        17.87 o                         
   2  22   0       3145.23       3303.42        32.18 o                         
   3  22   0       5731.27       5804.84        52.84 o                         
   4  22   0       5699.90       5540.08        56.73 o                         
   5  22   0          7.73        113.36         9.54 o                         
   6  22   0        521.33        520.33        20.13 o                         
   7  22   0       3073.69       3048.63        50.92 o                         
   8  22   0        105.28         89.29        14.01 o                         
   1  23   0       1815.39       1919.06        20.97 o                         
   2  23   0      27883.36      27426.09       197.88 o                         
   3  23   0       1699.18       1701.25        23.48 o                         
   4  23   0       2872.86       2839.78        45.63 o                         
   5  23   0       9348.92       8769.89        90.31 o                         
   6  23   0        352.58        370.76        23.31 o                         
   7  23   0         37.71         95.67        13.01 o                         
   0  24   0      29138.75      29455.93       248.28 o                         
   1  24   0        195.88        244.08         8.94 o                         
   2  24   0       1577.11       1811.52        35.83 o                         
   3  24   0      10920.72      10493.95        85.42 o                         
   4  24   0       5284.10       5189.37        54.98 o                         
   5  24   0        514.84        681.04        20.30 o                         
   6  24   0        633.28        610.46        25.28 o                         
   7  24   0       1708.29       1682.21        36.56 o                         
   1  25   0       1841.60       1864.07        22.76 o                         
   2  25   0      12723.86      12485.53        98.77 o                         
   3  25   0        661.79        705.60        22.90 o                         
   4  25   0        971.18        981.33        34.17 o                         
   5  25   0       3985.52       3809.32        70.27 o                         
   6  25   0        511.71        566.03        21.80 o                         
   7  25   0        125.99        192.09        16.65 o                         
   0  26   0      15228.87      15212.92       136.91 o                         
   1  26   0          1.74         24.13         5.37 o                         
   2  26   0        262.35        453.28        23.76 o                         
   3  26   0        956.34        954.75        20.45 o                         
   4  26   0       3127.35       3099.75        43.73 o                         
   5  26   0        233.39        265.33        15.37 o                         
   6  26   0        124.62        175.89        14.26 o                         
   7  26   0       1360.29       1438.34        34.73 o                         
   1  27   0          6.74         15.14         5.40 o                         
   2  27   0       8971.11       8816.17        69.97 o                         
   3  27   0        585.04        598.37        14.46 o                         
   4  27   0        249.57        286.15        14.86 o                         
   5  27   0        880.26        903.88        24.36 o                         
   6  27   0        404.61        501.90        36.58 o                         
   7  27   0         45.74         72.72        12.72 o                         
   0  28   0       8289.04       8276.49        92.79 o                         
   1  28   0        643.42        660.36        16.92 o                         
   2  28   0        130.68        213.38         9.61 o                         
   3  28   0        286.88        271.98        11.22 o                         
   4  28   0       2424.96       2402.77        38.00 o                         
   5  28   0         14.98         15.10         8.45 o                         
   6  28   0         81.34         85.92        12.95 o                         
   7  28   0        121.09        169.80        23.86 o                         
   1  29   0       1816.96       1730.35        24.15 o                         
   2  29   0       2088.19       2128.45        26.16 o                         
   3  29   0         47.10         61.09         7.23 o                         
   4  29   0         10.35         44.73         8.43 o                         
   5  29   0          0.41         12.21         7.41 o                         
   6  29   0        314.41        351.40        19.05 o                         
   0  30   0         48.60        113.45        10.58 o                         
   1  30   0       1170.98       1189.71        19.96 o                         
   2  30   0        250.15        305.80        13.09 o                         
   3  30   0         46.40         52.72         6.94 o                         
   4  30   0        118.25        144.55        11.12 o                         
   5  30   0          0.53          0.60         7.34 o                         
   6  30   0          3.82         16.72        12.81 o                         
   1  31   0         24.53         45.36         6.75 o                         
   2  31   0       2013.79       2004.66        27.29 o                         
   3  31   0       1221.25       1103.28        22.82 o                         
   4  31   0        707.13        660.09        18.60 o                         
   5  31   0        272.85        294.51        15.27 o                         
   6  31   0        132.56        136.76        17.80 o                         
   0  32   0      10729.28      10725.18       233.63 o                         
   1  32   0        974.11        934.32        17.86 o                         
   2  32   0        929.93       1046.65        19.29 o                         
   3  32   0       1063.90       1103.32        24.65 o                         
   4  32   0        413.46        498.00        18.79 o                         
   5  32   0        221.23        255.33        16.91 o                         
   6  32   0        222.63        237.20        20.82 o                         
   1  33   0          6.79         62.37         7.31 o                         
   2  33   0       7406.17       7471.24        67.21 o                         
   3  33   0        792.76        724.00        20.04 o                         
   4  33   0       1239.29       1197.96        26.85 o                         
   5  33   0       2879.78       2710.32        59.43 o                         
   0  34   0      12486.02      12638.61       193.54 o                         
   1  34   0        500.30        476.72        14.82 o                         
   2  34   0       1161.80       1330.20        22.08 o                         
   3  34   0       2405.97       2438.38        38.28 o                         
   4  34   0       1841.08       1863.16        49.45 o                         
   5  34   0        124.03        185.30        20.37 o                         
   1  35   0        569.94        644.90        16.83 o                         
   2  35   0       8654.35       8734.77        76.40 o                         
   3  35   0        581.73        601.37        18.82 o                         
   4  35   0       1003.32       1043.71        34.99 o                         
   5  35   0       2022.81       1969.89        49.33 o                         
   0  36   0      13050.42      13088.18       161.22 o                         
   1  36   0          5.86         22.34         6.80 o                         
   2  36   0        351.16        586.83        16.52 o                         
   3  36   0       1839.72       1845.14        36.11 o                         
   4  36   0       2781.98       2889.17        60.38 o                         
   5  36   0          1.52         47.49        14.58 o                         
   1  37   0        363.64        424.59        14.96 o                         
   2  37   0       6969.46       7126.54        80.87 o                         
   3  37   0         16.27         72.85        10.67 o                         
   4  37   0        281.58        343.23        48.58 o                         
   0  38   0       4929.62       5115.23        78.02 o                         
   1  38   0        184.33        245.40        14.29 o                         
   2  38   0         75.94        172.32        10.86 o                         
   3  38   0        950.37        955.35        32.42 o                         
   4  38   0       1400.10       1408.27        40.68 o                         
   1  39   0        584.22        601.07        18.75 o                         
   2  39   0       1235.22       1303.84        26.69 o                         
   3  39   0         39.33         79.74        13.85 o                         
   0  40   0        289.24        303.10        19.91 o                         
   1  40   0        279.52        308.30        15.81 o                         
   2  40   0          1.51         14.75         7.70 o                         
   3  40   0         99.14        127.56        16.64 o                         
   1  41   0         59.60         80.97         8.85 o                         
   2  41   0        140.03        168.06        16.93 o                         
   0  42   0          1.42         25.55        10.19 o                         
   1  42   0        397.83        402.67        15.38 o                         
  -9   1   1          1.62        -11.87        11.87 o                         
  -8   1   1         39.15         55.09        11.42 o                         
  -7   1   1         14.29         12.52         8.97 o                         
  -6   1   1        188.70        249.49        21.80 o                         
  -5   1   1        494.66        495.92        10.55 o                         
  -4   1   1       4262.82       4240.65        33.06 o                         
  -3   1   1       6342.87       6644.54        46.94 o                         
  -2   1   1      11142.19      11869.35        78.31 o                         
  -1   1   1       9024.37       9479.18        61.89 o                         
   0   1   1       2257.19       2364.15        17.00 o                         
   1   1   1       8852.67       9841.55        69.09 o                         
   2   1   1      17164.08      18892.72       121.90 o                         
   3   1   1       3222.95       3307.69        26.52 o                         
   4   1   1       5265.59       5611.39        46.11 o                         
   5   1   1        294.72        319.31        10.18 o                         
   6   1   1        763.67        808.43        15.46 o                         
   7   1   1         63.59         83.32         9.59 o                         
   8   1   1         22.37         32.07        10.13 o                         
   9   1   1          8.92          6.25         9.94 o                         
  -9   2   1         37.03         34.68        13.62 o                         
  -8   2   1        235.73        267.57        22.44 o                         
  -7   2   1         33.54         41.70         9.79 o                         
  -6   2   1       3531.25       3350.22        47.17 o                         
  -5   2   1       2140.68       2075.39        21.28 o                         
  -4   2   1       4465.63       4916.00        37.29 o                         
  -3   2   1       9787.39      10006.58        67.84 o                         
  -2   2   1      16464.85      17611.00       122.63 o                         
  -1   2   1      23663.17      25187.98       163.25 o                         
   0   2   1          0.17         13.02         2.70 o                         
   1   2   1      36838.38      38950.31       382.91 o                         
   2   2   1       8568.96       9310.73        62.53 o                         
   3   2   1        123.38        257.83         6.95 o                         
   4   2   1      13277.34      13620.88        93.04 o                         
   5   2   1       2089.86       2091.35        24.08 o                         
   6   2   1        345.39        470.98        12.45 o                         
   7   2   1        359.51        377.14        16.10 o                         
   8   2   1        521.56        524.86        20.33 o                         
   9   2   1          4.49          8.49         9.72 o                         
  -9   3   1          9.90          0.88        12.12 o                         
  -8   3   1       1236.45       1286.69        30.48 o                         
  -7   3   1         94.42        112.08        10.14 o                         
  -6   3   1        234.47        293.82        26.86 o                         
  -5   3   1       1440.41       1448.19        19.10 o                         
  -4   3   1      16380.64      15953.32       121.93 o                         
  -3   3   1       8975.60       9285.39        74.00 o                         
  -2   3   1       2519.18       2619.84        20.66 o                         
  -1   3   1      57833.38      59029.25       763.59 o                         
   0   3   1       1303.93       1407.47        14.22 o                         
   1   3   1       1297.72       1597.73        14.40 o                         
   2   3   1       2768.26       2994.88        23.20 o                         
   3   3   1      29892.79      31259.63       201.48 o                         
   4   3   1        272.62        354.40        12.66 o                         
   5   3   1       1187.82       1174.87        16.10 o                         
   6   3   1       7858.35       7610.58        68.87 o                         
   7   3   1         39.50         52.58         9.79 o                         
   8   3   1         13.91         60.31        10.76 o                         
   9   3   1         18.96          7.29         9.97 o                         
  -9   4   1          3.36         -3.51        12.12 o                         
  -8   4   1        474.31        515.21        29.49 o                         
  -7   4   1          0.22          7.20         7.30 o                         
  -6   4   1       8822.31       8482.28        74.14 o                         
  -5   4   1       2363.39       2276.28        29.85 o                         
  -4   4   1        595.36        824.73        24.13 o                         
  -3   4   1      20206.13      20201.07       154.40 o                         
  -2   4   1       4610.05       4685.50        37.14 o                         
  -1   4   1       3084.90       3331.28        28.43 o                         
   0   4   1       1102.03       1257.31        11.73 o                         
   1   4   1      93719.31      94412.52       896.59 o                         
   2   4   1        321.86        325.15         6.86 o                         
   3   4   1       5955.11       6412.85        46.23 o                         
   4   4   1       8611.20       8561.50        61.66 o                         
   5   4   1       5549.70       5529.00        44.66 o                         
   6   4   1         80.92        188.67         9.16 o                         
   7   4   1        205.26        208.80        13.92 o                         
   8   4   1       1849.43       1804.93        34.90 o                         
   9   4   1          4.39         -4.15         9.41 o                         
  -9   5   1          4.92          1.34        11.91 o                         
  -8   5   1       1560.94       1717.57        35.50 o                         
  -7   5   1        326.57        347.11        17.79 o                         
  -6   5   1        791.97        858.49        16.71 o                         
  -5   5   1       1589.17       1616.80        29.59 o                         
  -4   5   1      12598.50      11744.75       112.07 o                         
  -3   5   1       7842.15       7656.43        66.53 o                         
  -2   5   1        138.33        187.62         4.45 o                         
  -1   5   1      89454.56      89101.20       693.18 o                         
   0   5   1       2328.03       2400.63        21.23 o                         
   1   5   1       2749.13       3065.22        23.13 o                         
   2   5   1       3336.29       3512.01        25.02 o                         
   3   5   1      37493.63      37886.61       262.49 o                         
   4   5   1       1145.11       1142.98        14.10 o                         
   5   5   1       4225.89       4107.50        35.45 o                         
   6   5   1       5378.86       5184.64        51.35 o                         
   7   5   1        298.97        320.77        16.09 o                         
   8   5   1        320.31        403.05        40.21 o                         
   9   5   1         71.74         45.97        11.17 o                         
  -9   6   1         73.49         55.97        14.71 o                         
  -8   6   1        518.69        579.43        25.39 o                         
  -7   6   1          4.95         14.39         9.14 o                         
  -6   6   1       5227.47       5065.38        54.43 o                         
  -5   6   1       4286.34       4136.66        41.18 o                         
  -4   6   1        215.97        414.26        13.27 o                         
  -3   6   1      24857.40      24452.84       159.75 o                         
  -2   6   1      13995.96      14465.73        95.94 o                         
  -1   6   1       4468.42       4755.48        38.67 o                         
   0   6   1        149.62        162.63         5.00 o                         
   1   6   1     110707.88     109272.59       759.00 o                         
   2   6   1       2109.84       2150.41        17.71 o                         
   3   6   1       6321.67       6677.27        48.13 o                         
   4   6   1       8732.77       8456.84        61.08 o                         
   5   6   1       4273.08       4174.51        36.33 o                         
   6   6   1         55.77        168.12        12.14 o                         
   7   6   1        325.29        307.82        13.16 o                         
   8   6   1       2405.28       2366.69        40.31 o                         
   9   6   1          0.59          2.81        10.05 o                         
  -9   7   1         65.09         69.92        15.20 o                         
  -8   7   1       1382.83       1462.16        38.02 o                         
  -7   7   1         80.92        104.04        11.87 o                         
  -6   7   1        218.52        291.94        13.35 o                         
  -5   7   1       2117.88       2162.42        23.39 o                         
  -4   7   1      14592.44      14171.00       105.06 o                         
  -3   7   1       9346.71       9464.60        73.11 o                         
  -2   7   1       1018.01       1096.40        11.45 o                         
  -1   7   1      96931.65      95712.77       780.08 o                         
   0   7   1         14.50         27.24         2.67 o                         
   1   7   1         65.95        137.18        19.34 o                         
   2   7   1       1902.03       1956.40        19.45 o                         
   3   7   1      35372.79      35700.12       230.25 o                         
   4   7   1       1433.01       1437.26        19.31 o                         
   5   7   1       1916.36       1852.80        27.92 o                         
   6   7   1       8756.92       8365.18        75.41 o                         
   7   7   1          1.29         10.31         8.27 o                         
   8   7   1         42.53        126.28        12.52 o                         
   9   7   1          9.80          0.09        11.91 o                         
  -9   8   1         50.97         49.83        14.23 o                         
  -8   8   1        119.50        119.51        15.66 o                         
  -7   8   1          7.17         -7.91         7.91 o                         
  -6   8   1       7787.26       7586.73        63.94 o                         
  -5   8   1       1302.78       1235.21        18.88 o                         
  -4   8   1         58.86        140.94         7.70 o                         
  -3   8   1      24024.52      23729.17       155.69 o                         
  -2   8   1       7033.86       7007.81        66.00 o                         
  -1   8   1       3106.82       3463.33        38.19 o                         
   0   8   1        990.03       1124.47        12.11 o                         
   1   8   1      76424.98      74045.34       727.01 o                         
   2   8   1       2166.61       2246.39        20.24 o                         
   3   8   1       2817.69       2893.16        22.84 o                         
   4   8   1      10301.04      10206.17        72.12 o                         
   5   8   1       3338.45       3325.24        33.20 o                         
   6   8   1         37.02        154.46         9.81 o                         
   7   8   1        240.84        244.91        12.47 o                         
   8   8   1       1512.79       1455.51        33.82 o                         
   9   8   1         93.29         42.09        25.17 o                         
  -9   9   1         14.61         15.95        12.47 o                         
  -8   9   1        531.01        642.14        27.93 o                         
  -7   9   1          5.25         12.55         9.03 o                         
  -6   9   1        282.56        333.22        17.98 o                         
  -5   9   1       1641.01       1629.72        22.28 o                         
  -4   9   1      11333.42      10931.22        81.50 o                         
  -3   9   1       2267.09       2243.44        31.16 o                         
  -2   9   1        538.64        671.51         8.88 o                         
  -1   9   1      39846.12      40359.57       280.55 o                         
   0   9   1        721.15        753.93         9.84 o                         
   1   9   1       1394.89       1581.96        21.42 o                         
   2   9   1       5351.15       5567.77        43.48 o                         
   3   9   1      17345.26      17456.89       109.09 o                         
   4   9   1       1057.51       1102.98        13.81 o                         
   5   9   1       2078.63       2005.60        24.59 o                         
   6   9   1       2780.73       2744.20        33.71 o                         
   7   9   1        164.63        199.30        15.69 o                         
   8   9   1        191.92        189.83        14.90 o                         
   9   9   1         26.70         24.05        14.94 o                         
  -9  10   1          0.63          7.41        12.30 o                         
  -8  10   1        473.71        439.11        29.13 o                         
  -7  10   1        102.88        112.85        14.99 o                         
  -6  10   1       1042.02       1070.31        20.25 o                         
  -5  10   1        405.01        380.37        11.23 o                         
  -4  10   1        288.17        412.44        10.15 o                         
  -3  10   1       5030.43       4856.10        37.79 o                         
  -2  10   1       8881.02       8824.39        61.84 o                         
  -1  10   1        115.55        150.73         7.09 o                         
   0  10   1       1514.02       1578.30        14.94 o                         
   1  10   1      17672.03      17594.76       153.12 o                         
   2  10   1        254.14        277.64         5.85 o                         
   3  10   1       1934.28       2041.30        17.85 o                         
   4  10   1       2776.82       2775.47        25.16 o                         
   5  10   1       2118.71       2136.54        27.70 o                         
   6  10   1          7.78         49.82         7.55 o                         
   7  10   1        119.42        114.34         9.75 o                         
   8  10   1         98.07        144.42        13.56 o                         
   9  10   1          2.90         -1.69        14.21 o                         
  -9  11   1         36.82         32.70        14.04 o                         
  -8  11   1         87.52         96.37        15.34 o                         
  -7  11   1         81.69         92.77        12.36 o                         
  -6  11   1          9.21         23.31         6.94 o                         
  -5  11   1        237.49        261.11        10.39 o                         
  -4  11   1        416.58        423.24        10.50 o                         
  -3  11   1        320.30        369.42         9.73 o                         
  -2  11   1          7.32         47.66         5.76 o                         
  -1  11   1       4558.71       4552.08        34.71 o                         
   0  11   1       1078.59       1096.50        13.71 o                         
   1  11   1        441.35        507.28         8.44 o                         
   2  11   1        646.37        622.97         8.70 o                         
   3  11   1       2509.38       2408.43        20.09 o                         
   4  11   1        127.86        163.94         8.15 o                         
   5  11   1          0.07         14.49         6.05 o                         
   6  11   1        378.84        386.37        13.77 o                         
   7  11   1         57.39         74.64         8.84 o                         
   8  11   1          0.13          7.76         7.91 o                         
  -9  12   1         62.70         40.87        36.28 o                         
  -8  12   1        183.95        154.01        17.86 o                         
  -7  12   1         56.81         77.87        11.04 o                         
  -6  12   1         11.34         49.36        13.94 o                         
  -5  12   1         34.30         48.82         6.32 o                         
  -4  12   1        305.49        298.86        13.98 o                         
  -3  12   1          0.43         12.37         2.13 o                         
  -2  12   1       1400.38       1641.66        20.29 o                         
  -1  12   1       1156.43       1470.18        15.24 o                         
   0  12   1         19.60         38.16         3.52 o                         
   1  12   1        154.51        199.97        12.70 o                         
   2  12   1       2453.26       2577.02        24.85 o                         
   3  12   1       3576.03       3811.34        36.66 o                         
   4  12   1         15.74         44.32         5.45 o                         
   5  12   1          5.87         19.38         6.50 o                         
   6  12   1          0.03         18.74         8.39 o                         
   7  12   1         11.95         12.39         7.36 o                         
   8  12   1        120.63        126.97        11.30 o                         
  -8  13   1         11.88         24.06        12.77 o                         
  -7  13   1         28.79         32.72         8.87 o                         
  -6  13   1        161.36        193.24        11.33 o                         
  -5  13   1         14.30         32.46         7.42 o                         
  -4  13   1       2092.76       2038.90        23.63 o                         
  -3  13   1        101.54         84.12         4.24 o                         
  -2  13   1       2237.38       2331.60        20.22 o                         
  -1  13   1       6380.69       6334.61        55.11 o                         
   0  13   1          2.77         13.98         4.18 o                         
   1  13   1       4030.02       4522.48        40.89 o                         
   2  13   1        473.80        593.22         9.98 o                         
   3  13   1       1888.62       1928.54        17.49 o                         
   4  13   1        636.32        618.94        14.17 o                         
   5  13   1        936.71        918.65        17.77 o                         
   6  13   1        488.00        546.33        15.12 o                         
   7  13   1        239.06        258.73        13.29 o                         
   8  13   1        228.48        233.71        14.88 o                         
  -8  14   1         74.87         98.27        15.84 o                         
  -7  14   1        246.37        254.94        14.89 o                         
  -6  14   1       2822.14       2657.56        38.73 o                         
  -5  14   1        603.03        591.66        13.25 o                         
  -4  14   1        111.88        189.94         8.46 o                         
  -3  14   1       4115.04       3957.17        28.58 o                         
  -2  14   1       1316.13       1470.80        17.56 o                         
  -1  14   1        360.74        374.91        11.12 o                         
   0  14   1       3016.91       3170.49        33.43 o                         
   1  14   1      32172.82      32871.95       273.44 o                         
   2  14   1        801.80        750.27        11.84 o                         
   3  14   1        980.80        986.67        17.06 o                         
   4  14   1       3947.10       3994.02        37.59 o                         
   5  14   1          4.37         74.39        17.43 o                         
   6  14   1          0.08         51.12         7.77 o                         
   7  14   1        270.65        284.17        13.72 o                         
   8  14   1        687.92        678.44        20.88 o                         
  -8  15   1        961.71        981.35        33.10 o                         
  -7  15   1        170.40        194.46        14.14 o                         
  -6  15   1          0.51         88.39        10.00 o                         
  -5  15   1        125.66        167.95        11.48 o                         
  -4  15   1       8702.90       8327.51        68.12 o                         
  -3  15   1       6388.65       6341.12        45.28 o                         
  -2  15   1       2083.91       2110.64        19.57 o                         
  -1  15   1      43623.43      43749.89       287.02 o                         
   0  15   1         30.44         46.90         4.99 o                         
   1  15   1        698.67        959.75        29.03 o                         
   2  15   1        695.44        753.67        12.08 o                         
   3  15   1      12927.48      12708.76        88.62 o                         
   4  15   1       1035.23       1003.56        16.09 o                         
   5  15   1       1334.26       1272.93        21.44 o                         
   6  15   1       5318.54       5102.61        53.88 o                         
   7  15   1         30.38         38.94         8.00 o                         
   8  15   1          7.93         75.41        11.17 o                         
  -8  16   1         92.03        120.06        16.77 o                         
  -7  16   1         22.14         13.44         8.68 o                         
  -6  16   1       5732.84       5518.78        82.55 o                         
  -5  16   1       3589.67       3401.46        39.79 o                         
  -4  16   1        766.81        928.12        16.74 o                         
  -3  16   1      13505.70      13152.94        86.19 o                         
  -2  16   1       7751.73       7719.21        54.16 o                         
  -1  16   1      12127.20      13202.89       102.29 o                         
   0  16   1         10.17         22.87         3.85 o                         
   1  16   1      46562.17      46063.61       325.55 o                         
   2  16   1       2676.81       2583.52        26.68 o                         
   3  16   1       2283.09       2256.28        22.17 o                         
   4  16   1       7043.66       6841.32        57.78 o                         
   5  16   1       3882.45       3849.34        42.51 o                         
   6  16   1        196.63        257.26        15.62 o                         
   7  16   1        186.61        189.98        11.77 o                         
   8  16   1       2012.11       1893.85        33.84 o                         
  -8  17   1       1444.44       1468.90        85.51 o                         
  -7  17   1         51.63         58.88        10.14 o                         
  -6  17   1        157.81        236.39        14.35 o                         
  -5  17   1       2796.78       2778.43        54.22 o                         
  -4  17   1      11688.60      11047.01        87.45 o                         
  -3  17   1      11688.99      11614.45        77.51 o                         
  -2  17   1       1077.50       1081.08        13.69 o                         
  -1  17   1      38171.15      37368.16       243.43 o                         
   0  17   1        227.39        260.95         7.96 o                         
   1  17   1          7.41        113.83        15.39 o                         
   2  17   1       3397.60       3465.48        33.50 o                         
   3  17   1      27776.79      27317.90       180.78 o                         
   4  17   1       1444.96       1405.32        19.70 o                         
   5  17   1       1866.50       1820.21        26.87 o                         
   6  17   1       5722.06       5447.19        56.59 o                         
   7  17   1        434.12        451.35        16.29 o                         
   8  17   1          7.55         56.82        10.35 o                         
  -8  18   1        829.13        873.83        32.19 o                         
  -7  18   1         77.14        101.11        14.70 o                         
  -6  18   1       5682.17       5375.76        63.46 o                         
  -5  18   1       1832.83       1750.35        30.40 o                         
  -4  18   1          0.27        133.34         8.23 o                         
  -3  18   1      14855.15      14110.90        92.70 o                         
  -2  18   1       5746.20       5709.79        43.04 o                         
  -1  18   1       2981.80       3141.73        53.12 o                         
   0  18   1        164.16        196.02        11.25 o                         
   1  18   1      52809.65      52445.82       391.46 o                         
   2  18   1        792.67        814.19        13.95 o                         
   3  18   1       1733.12       1828.75        42.38 o                         
   4  18   1       9045.32       8781.22        72.01 o                         
   5  18   1       5030.04       4990.49        52.87 o                         
   6  18   1          1.09        104.65        13.39 o                         
   7  18   1        381.07        390.49        15.20 o                         
   8  18   1        975.21        935.28        24.63 o                         
  -8  19   1        906.41       1054.17        35.05 o                         
  -7  19   1        401.22        422.92        19.10 o                         
  -6  19   1        637.29        714.97        20.87 o                         
  -5  19   1       1048.71       1087.20        29.29 o                         
  -4  19   1       8862.26       8434.89        77.36 o                         
  -3  19   1       2169.73       2108.61        23.47 o                         
  -2  19   1        712.28        771.28        13.23 o                         
  -1  19   1      42475.88      42213.96       274.11 o                         
   0  19   1        227.48        274.23         8.81 o                         
   1  19   1         16.52        134.74        20.73 o                         
   2  19   1       3414.42       3411.16        37.76 o                         
   3  19   1      20469.16      20003.63       136.29 o                         
   4  19   1        406.79        484.03        13.27 o                         
   5  19   1       1537.56       1522.35        25.51 o                         
   6  19   1       4047.98       3964.43        53.45 o                         
   7  19   1        286.16        336.69        16.97 o                         
   8  19   1        327.63        326.10        17.68 o                         
  -8  20   1        218.93        237.92        21.26 o                         
  -7  20   1         38.71         53.09        10.27 o                         
  -6  20   1       2847.77       2811.45        42.16 o                         
  -5  20   1       1302.65       1251.66        26.00 o                         
  -4  20   1         29.68        116.52         9.60 o                         
  -3  20   1      10579.52      10298.33        73.66 o                         
  -2  20   1       6020.53       5879.57        45.10 o                         
  -1  20   1       1607.81       1761.21        37.58 o                         
   0  20   1        254.82        274.59         9.19 o                         
   1  20   1      32789.00      32486.82       213.90 o                         
   2  20   1        820.20        790.13        14.59 o                         
   3  20   1       1060.20       1168.07        18.18 o                         
   4  20   1       4705.86       4609.94        43.96 o                         
   5  20   1       3094.47       3079.92        37.77 o                         
   6  20   1         11.90         88.17         8.99 o                         
   7  20   1         66.11         58.55        10.01 o                         
   8  20   1       1047.21       1099.90        28.29 o                         
  -8  21   1        250.08        346.86        30.27 o                         
  -7  21   1          4.55         -0.93         8.44 o                         
  -6  21   1          9.74         62.58        12.84 o                         
  -5  21   1       1681.80       1702.54        30.96 o                         
  -4  21   1       3967.79       3809.75        53.38 o                         
  -3  21   1       2578.53       2522.74        28.08 o                         
  -2  21   1         62.11        105.44         9.35 o                         
  -1  21   1      17372.11      17401.24       120.95 o                         
   0  21   1        407.72        461.42        10.81 o                         
   1  21   1         37.99        105.64        15.55 o                         
   2  21   1       1574.12       1538.11        23.02 o                         
   3  21   1      10236.29      10090.54       113.03 o                         
   4  21   1        220.90        257.90        10.25 o                         
   5  21   1        149.38        168.09        10.54 o                         
   6  21   1       1984.76       1920.39        29.41 o                         
   7  21   1         19.19         26.80         8.94 o                         
   8  21   1          0.08         19.55        12.19 o                         
  -8  22   1         11.66         13.14        11.33 o                         
  -7  22   1          2.86          1.29         8.98 o                         
  -6  22   1        628.53        696.97        27.32 o                         
  -5  22   1         17.05         39.33         8.95 o                         
  -4  22   1        465.21        466.63        17.04 o                         
  -3  22   1       4511.65       4370.22        39.23 o                         
  -2  22   1        671.22        653.51        11.89 o                         
  -1  22   1         65.22        133.24        10.72 o                         
   0  22   1        447.14        477.88        11.42 o                         
   1  22   1       9651.60       9549.47        78.05 o                         
   2  22   1        312.92        344.79        10.74 o                         
   3  22   1          6.18         35.90         7.23 o                         
   4  22   1        614.82        583.57        13.51 o                         
   5  22   1        520.38        532.68        15.59 o                         
   6  22   1        113.56        125.29        10.18 o                         
   7  22   1         10.27          4.77        10.98 o                         
  -7  23   1         66.83         59.59        11.38 o                         
  -6  23   1         76.37         99.66        12.01 o                         
  -5  23   1         61.92         71.21        10.15 o                         
  -4  23   1          2.12         32.37        13.27 o                         
  -3  23   1        964.13        958.69        15.79 o                         
  -2  23   1       1511.56       1454.25        18.07 o                         
  -1  23   1       2474.57       2446.33        25.13 o                         
   0  23   1       1028.77        972.43        17.11 o                         
   1  23   1          2.02         76.24        18.58 o                         
   2  23   1         79.99         97.10         7.92 o                         
   3  23   1        365.05        394.13        11.15 o                         
   4  23   1        210.41        230.39        14.41 o                         
   5  23   1          0.17         11.66         6.36 o                         
   6  23   1         32.36         48.66         8.49 o                         
   7  23   1         54.48         86.81        14.87 o                         
  -7  24   1        397.76        425.94        20.58 o                         
  -6  24   1        360.62        371.78        18.92 o                         
  -5  24   1         59.76         80.15        10.78 o                         
  -4  24   1        269.00        279.58        14.94 o                         
  -3  24   1         96.55        117.42         8.83 o                         
  -2  24   1         15.38         27.04         5.03 o                         
  -1  24   1       1165.60       1253.42        17.29 o                         
   0  24   1       1445.29       1412.79        21.05 o                         
   1  24   1       1104.77       1249.89        38.76 o                         
   2  24   1       1714.54       1724.67        35.77 o                         
   3  24   1         84.06        107.21         7.83 o                         
   4  24   1        671.19        673.47        16.85 o                         
   5  24   1         92.09        118.50         9.55 o                         
   6  24   1        144.09        165.31        14.41 o                         
   7  24   1          6.99         17.34        11.53 o                         
  -7  25   1         19.78         38.66        11.02 o                         
  -6  25   1         50.85         67.31        11.08 o                         
  -5  25   1        548.28        547.25        28.50 o                         
  -4  25   1       1315.52       1334.45        27.07 o                         
  -3  25   1        180.54        188.33         9.98 o                         
  -2  25   1        748.06        722.74        13.16 o                         
  -1  25   1       9760.17       9545.20        73.34 o                         
   0  25   1        727.36        715.29        15.20 o                         
   1  25   1          7.63         55.17        10.08 o                         
   2  25   1         19.62         44.97         7.09 o                         
   3  25   1       1319.04       1335.61        19.41 o                         
   4  25   1       1336.25       1241.03        18.97 o                         
   5  25   1        181.16        224.37        18.88 o                         
   6  25   1        599.79        561.58        25.13 o                         
   7  25   1        408.62        392.49        24.31 o                         
  -7  26   1        229.12        240.09        16.93 o                         
  -6  26   1       1160.68       1151.79        27.56 o                         
  -5  26   1        386.81        396.68        23.79 o                         
  -4  26   1         12.67         40.12         8.54 o                         
  -3  26   1       1599.25       1539.80        28.35 o                         
  -2  26   1       1296.88       1348.54        23.93 o                         
  -1  26   1          3.52        119.93        31.83 o                         
   0  26   1         83.92        109.78         8.33 o                         
   1  26   1      14873.51      14919.10       126.88 o                         
   2  26   1       1949.25       1791.74        26.67 o                         
   3  26   1       1287.13       1321.32        22.65 o                         
   4  26   1        675.45        719.52        15.93 o                         
   5  26   1          1.34         16.10         9.01 o                         
   6  26   1         14.57         17.30        11.96 o                         
   7  26   1         31.08         55.29        14.12 o                         
  -7  27   1          1.32          9.67        10.13 o                         
  -6  27   1         69.53         75.38        11.64 o                         
  -5  27   1        354.10        390.38        19.00 o                         
  -4  27   1       3235.45       3003.07        43.51 o                         
  -3  27   1       2187.36       2044.23        33.70 o                         
  -2  27   1        456.12        439.66        15.97 o                         
  -1  27   1       9602.26       9439.07        80.27 o                         
   0  27   1         33.91         71.73         7.18 o                         
   1  27   1       1772.14       1990.12        29.87 o                         
   2  27   1        327.87        390.77        15.01 o                         
   3  27   1       5610.57       5624.49        53.92 o                         
   4  27   1        400.09        428.76        22.13 o                         
   5  27   1       1281.31       1209.21        28.04 o                         
   6  27   1       1431.30       1504.21        38.34 o                         
   7  27   1         13.59         -1.59        16.00 o                         
  -7  28   1         30.38         29.20        10.79 o                         
  -6  28   1       1753.36       1691.38        34.04 o                         
  -5  28   1        828.22        746.38        22.14 o                         
  -4  28   1        161.81        240.76        14.99 o                         
  -3  28   1       5455.54       5286.68        69.56 o                         
  -2  28   1       2314.24       2313.04        28.31 o                         
  -1  28   1       1745.92       2050.17        33.23 o                         
   0  28   1        602.70        526.46        13.54 o                         
   1  28   1      11336.49      11700.27        94.96 o                         
   2  28   1        153.55        166.60        10.24 o                         
   3  28   1       3375.17       3315.23        40.05 o                         
   4  28   1       3478.10       3314.24        48.12 o                         
   5  28   1       1384.95       1371.93        30.25 o                         
   6  28   1          5.35         89.18        15.47 o                         
  -6  29   1         20.01         72.04        11.08 o                         
  -5  29   1        740.79        805.08        25.43 o                         
  -4  29   1       4418.68       4186.51        60.48 o                         
  -3  29   1       2742.96       2698.53        44.45 o                         
  -2  29   1       1569.39       1484.02        24.30 o                         
  -1  29   1      15815.00      15785.19       121.64 o                         
   0  29   1         90.62        154.56         8.76 o                         
   1  29   1        124.23        420.56        22.36 o                         
   2  29   1        906.77        908.79        19.13 o                         
   3  29   1       7249.17       7191.48        72.96 o                         
   4  29   1        322.10        345.54        21.20 o                         
   5  29   1       1391.66       1323.43        30.26 o                         
   6  29   1       3287.17       3205.61        58.30 o                         
  -6  30   1       2880.45       2849.06        68.68 o                         
  -5  30   1       1049.52       1027.21        28.15 o                         
  -4  30   1        322.16        415.40        20.32 o                         
  -3  30   1       5231.99       5063.11        68.04 o                         
  -2  30   1       3220.72       3156.22        38.57 o                         
  -1  30   1       1591.31       2059.40        35.89 o                         
   0  30   1         13.94         15.14         5.68 o                         
   1  30   1      21447.94      21290.78       159.88 o                         
   2  30   1       1013.85        957.90        18.52 o                         
   3  30   1         83.49        170.68        11.83 o                         
   4  30   1       3470.47       3353.15        56.12 o                         
   5  30   1       1544.46       1598.70        38.71 o                         
   6  30   1         20.71         89.50        15.39 o                         
  -6  31   1         38.81        102.49        14.63 o                         
  -5  31   1        687.16        761.54        25.16 o                         
  -4  31   1       4808.00       4580.38        65.19 o                         
  -3  31   1       1532.47       1613.60        33.91 o                         
  -2  31   1         65.85        111.81         9.02 o                         
  -1  31   1      14746.90      14608.34       114.38 o                         
   0  31   1         88.17        135.35         9.12 o                         
   2  31   1       1533.71       1614.47        28.14 o                         
   3  31   1      10282.92      10162.90        95.85 o                         
   4  31   1        581.67        550.68        29.33 o                         
   5  31   1        190.56        197.80        18.03 o                         
   6  31   1       1561.15       1572.62        40.38 o                         
  -6  32   1       1658.94       1674.01        38.13 o                         
  -5  32   1        215.29        259.65        18.34 o                         
  -4  32   1         90.51        137.32        13.70 o                         
  -3  32   1       4816.65       4657.93        64.88 o                         
  -2  32   1       1592.04       1549.79        30.57 o                         
  -1  32   1        644.88        915.61        21.30 o                         
   0  32   1        262.61        322.33        12.56 o                         
   1  32   1      11830.92      11949.92        97.99 o                         
   2  32   1          0.01         24.53         7.66 o                         
   3  32   1        160.14        238.61        13.71 o                         
   4  32   1       1580.00       1576.59        37.14 o                         
   5  32   1       1933.83       1940.01        43.37 o                         
   6  32   1         20.67         52.22        14.07 o                         
  -5  33   1        732.22        782.71        25.44 o                         
  -4  33   1        674.72        673.71        23.17 o                         
  -3  33   1        186.42        249.83        16.36 o                         
  -2  33   1        369.79        396.06        14.92 o                         
  -1  33   1       6126.66       6095.21        57.02 o                         
   0  33   1        589.43        602.58        15.06 o                         
   1  33   1         50.88        200.32        14.37 o                         
   2  33   1        469.06        486.68        18.08 o                         
   3  33   1       3274.64       3243.61        43.41 o                         
   4  33   1         93.95        126.51        14.77 o                         
   5  33   1         34.20         51.33        13.09 o                         
  -5  34   1         68.13         85.69        12.76 o                         
  -4  34   1        209.12        236.95        16.93 o                         
  -3  34   1       1124.68       1068.31        27.30 o                         
  -2  34   1        259.41        256.85        12.71 o                         
  -1  34   1          5.18         79.21         7.16 o                         
   0  34   1        700.66        714.50        16.40 o                         
   1  34   1       2035.90       2038.77        28.05 o                         
   2  34   1        557.53        569.33        19.17 o                         
   3  34   1        113.61        139.11        12.42 o                         
   4  34   1         79.41        104.45        18.81 o                         
   5  34   1        598.29        636.63        27.19 o                         
  -5  35   1        351.65        443.37        23.17 o                         
  -4  35   1         30.12         38.29        10.37 o                         
  -3  35   1         16.43         31.83         9.23 o                         
  -2  35   1        816.65        775.62        19.41 o                         
  -1  35   1         56.64         62.64         7.38 o                         
   0  35   1        480.82        484.80        13.79 o                         
   1  35   1         33.74         83.84         8.90 o                         
   2  35   1        198.18        242.85        13.86 o                         
   3  35   1        322.35        358.32        20.10 o                         
   4  35   1        103.75        122.13        17.18 o                         
   5  35   1        122.95        108.51        17.52 o                         
  -4  36   1        217.59        220.46        16.79 o                         
  -3  36   1          9.06         42.51         9.67 o                         
  -2  36   1          6.26         30.25         8.09 o                         
  -1  36   1        108.33        149.74        10.63 o                         
   0  36   1        753.51        749.65        16.73 o                         
   1  36   1        551.52        577.60        16.23 o                         
   2  36   1        542.78        555.59        17.78 o                         
   3  36   1        158.43        194.02        16.24 o                         
   4  36   1         87.92        124.16        17.15 o                         
  -4  37   1        603.36        587.93        22.88 o                         
  -3  37   1        746.53        738.58        23.64 o                         
  -2  37   1        805.88        770.84        23.40 o                         
  -1  37   1       1374.67       1370.22        24.92 o                         
   0  37   1        183.83        209.01        11.13 o                         
   1  37   1          1.34         60.30         9.03 o                         
   2  37   1          4.68         22.31         7.59 o                         
   3  37   1        635.35        652.76        24.38 o                         
   4  37   1        385.11        373.16        22.33 o                         
  -4  38   1        255.56        317.41        23.72 o                         
  -3  38   1        628.50        616.85        26.29 o                         
  -2  38   1        362.09        402.20        19.57 o                         
  -1  38   1        701.18        847.70        19.67 o                         
   0  38   1        208.83        212.14        11.32 o                         
   1  38   1       3484.79       3645.08        92.02 o                         
   2  38   1        947.13        896.84        22.00 o                         
   3  38   1        267.34        272.67        19.18 o                         
   4  38   1        781.60        792.46        27.97 o                         
  -3  39   1        892.77        862.58        25.76 o                         
  -2  39   1        385.89        386.83        19.85 o                         
  -1  39   1       4275.22       4323.11        50.06 o                         
   0  39   1         49.82         47.07         7.11 o                         
   1  39   1          0.45        111.90         9.75 o                         
   2  39   1        223.54        315.70        15.84 o                         
   3  39   1       2276.58       2317.82        45.47 o                         
  -3  40   1       1833.58       1863.75        37.81 o                         
  -2  40   1        523.99        566.22        20.85 o                         
  -1  40   1        216.26        375.82        14.98 o                         
   0  40   1         52.93         51.04         7.33 o                         
   1  40   1       5763.39       5692.76        62.46 o                         
   2  40   1        401.29        449.92        18.69 o                         
   3  40   1        453.69        452.73        27.32 o                         
  -2  41   1         23.96         45.24         9.89 o                         
  -1  41   1       4956.64       5037.20        56.17 o                         
   0  41   1          8.29         11.04         8.84 o                         
   1  41   1        107.12        258.27        13.72 o                         
   2  41   1        157.74        185.88        13.69 o                         
  -1  42   1        119.90        265.92        14.19 o                         
   0  42   1          1.93         21.82         9.14 o                         
   1  42   1       4804.18       5128.49        58.63 o                         
  -9   0   2        731.77        813.98        38.57 o                         
  -8   0   2         78.25        112.53        19.89 o                         
  -7   0   2       1448.07       1481.13        46.04 o                         
  -6   0   2        516.61        544.53        57.75 o                         
  -5   0   2      20013.38      19850.70       261.83 o                         
  -4   0   2       7624.49       7277.56        75.67 o                         
  -3   0   2         67.47        200.79        15.92 o                         
  -2   0   2      51649.46      51280.94       473.76 o                         
  -1   0   2      14260.45      14983.86       124.57 o                         
   0   0   2       5632.84       6386.59        57.09 o                         
   1   0   2          9.47         11.10         4.44 o                         
   2   0   2      71848.96      74600.38       694.30 o                         
   3   0   2      12149.39      12930.42       132.09 o                         
   4   0   2       1317.53       1309.56        22.45 o                         
   5   0   2       4580.61       4492.69        54.20 o                         
   6   0   2        335.54        410.64        27.46 o                         
   7   0   2        280.31        304.77        24.08 o                         
   8   0   2         33.89          6.16        13.06 o                         
   9   0   2        708.44        718.18        51.83 o                         
  -9   1   2        280.51        287.36        25.01 o                         
  -8   1   2        146.83        157.46        14.93 o                         
  -7   1   2       4054.08       4146.73        87.88 o                         
  -6   1   2       1310.26       1335.17        28.47 o                         
  -5   1   2       1234.88       1222.96        35.88 o                         
  -4   1   2       3038.01       3015.60        28.66 o                         
  -3   1   2      25017.16      24876.89       187.19 o                         
  -2   1   2      13466.18      13880.80        98.93 o                         
  -1   1   2        390.08        434.19         6.20 o                         
   0   1   2     102954.74     104390.08       742.39 o                         
   1   1   2        714.77        757.18        10.03 o                         
   2   1   2         48.55        100.32         5.18 o                         
   3   1   2       3241.87       3250.78        27.39 o                         
   4   1   2      14051.44      13926.92        95.64 o                         
   5   1   2       3098.40       3007.06        28.67 o                         
   6   1   2        515.89        501.13        13.58 o                         
   7   1   2       3153.48       3092.40        49.68 o                         
   8   1   2          2.14          0.52         8.64 o                         
  -9   2   2         57.33        116.54        15.30 o                         
  -8   2   2         46.71         33.30        10.79 o                         
  -7   2   2        585.44        626.17        23.30 o                         
  -6   2   2        352.42        386.05        17.85 o                         
  -5   2   2       7907.52       7672.06        81.47 o                         
  -4   2   2       6664.87       6442.94        48.49 o                         
  -3   2   2          0.57         89.48         8.07 o                         
  -2   2   2      23211.15      22607.30       157.09 o                         
  -1   2   2       3324.22       3196.60        22.41 o                         
   0   2   2       3518.86       3830.40        27.50 o                         
   1   2   2         44.67         34.33         3.33 o                         
   2   2   2      48460.70      49431.78       322.58 o                         
   3   2   2        944.49        837.04        11.17 o                         
   4   2   2       1332.76       1424.42        16.76 o                         
   5   2   2       8507.99       8410.57        62.95 o                         
   6   2   2       1948.45       1899.75        24.49 o                         
   7   2   2          0.57         97.61        11.24 o                         
   8   2   2          0.30         -2.34         8.68 o                         
  -9   3   2        275.79        263.07        19.50 o                         
  -8   3   2         29.32         26.73        10.54 o                         
  -7   3   2        429.86        613.29        32.70 o                         
  -6   3   2         57.52         78.13        10.87 o                         
  -5   3   2         27.36         73.06         6.81 o                         
  -4   3   2       5088.64       4984.13        36.41 o                         
  -3   3   2       3888.72       3473.69        30.16 o                         
  -2   3   2       7758.79       8021.55        60.12 o                         
  -1   3   2        631.95        720.32         8.90 o                         
   0   3   2      24374.36      24740.94       150.37 o                         
   1   3   2         78.38        123.99         4.84 o                         
   2   3   2         55.48         86.35         5.02 o                         
   3   3   2       5582.29       5816.60        46.37 o                         
   4   3   2      12700.30      12628.92        93.38 o                         
   5   3   2        106.58        223.17         8.61 o                         
   6   3   2        574.30        568.58        14.78 o                         
   7   3   2       2979.68       2814.96        43.81 o                         
   8   3   2         99.05         83.53        12.20 o                         
  -9   4   2         99.73        120.33        15.25 o                         
  -8   4   2          1.94          9.79         9.97 o                         
  -7   4   2        205.95        215.34        15.90 o                         
  -6   4   2        408.52        393.74        17.59 o                         
  -5   4   2        784.62        751.25        16.94 o                         
  -4   4   2        215.94        232.52         6.71 o                         
  -3   4   2       1144.68       1406.48        16.88 o                         
  -2   4   2       8862.13       8618.85        63.68 o                         
  -1   4   2       1854.84       1929.73        17.64 o                         
   0   4   2       2875.32       3073.88        22.99 o                         
   1   4   2        761.52        832.61        10.42 o                         
   2   4   2      11169.44      11089.30        80.72 o                         
   3   4   2         26.09         55.84         4.37 o                         
   4   4   2       1055.02       1103.73        15.15 o                         
   5   4   2       2691.57       2680.30        30.75 o                         
   6   4   2       1138.82       1132.27        20.28 o                         
   7   4   2        159.75        191.01        13.20 o                         
   8   4   2        182.35        166.46        14.71 o                         
  -9   5   2          5.50         32.67        14.12 o                         
  -8   5   2        200.50        186.89        21.16 o                         
  -7   5   2        454.06        502.39        20.85 o                         
  -6   5   2         33.25         37.37         9.89 o                         
  -5   5   2         22.61         53.93         6.08 o                         
  -4   5   2        355.94        351.20         9.91 o                         
  -3   5   2       1067.19       1085.15        14.50 o                         
  -2   5   2         32.02         19.89         4.07 o                         
  -1   5   2        172.97        197.32         5.03 o                         
   0   5   2       5530.65       5556.83        37.86 o                         
   1   5   2        200.56        196.04         6.11 o                         
   2   5   2         10.61         24.87         2.89 o                         
   3   5   2        733.70        783.62        11.34 o                         
   4   5   2        951.26        951.95        13.20 o                         
   5   5   2         14.49         31.55         7.02 o                         
   6   5   2        696.60        658.13        17.39 o                         
   7   5   2         52.12        129.18        11.35 o                         
   8   5   2          1.84          1.96         9.00 o                         
  -9   6   2         54.15         54.43        15.44 o                         
  -8   6   2         41.06         39.62        11.46 o                         
  -7   6   2        101.84        144.96        14.21 o                         
  -6   6   2         66.01         64.73        10.42 o                         
  -5   6   2        329.33        401.09         9.71 o                         
  -4   6   2         11.64         11.44         4.65 o                         
  -3   6   2        144.03        188.21         7.15 o                         
  -2   6   2         15.47         39.53         5.67 o                         
  -1   6   2          0.77         23.29         5.27 o                         
   0   6   2        315.16        351.16         7.84 o                         
   1   6   2         12.33         18.71         3.04 o                         
   2   6   2        210.56        238.40         6.28 o                         
   3   6   2          5.75         17.05         3.42 o                         
   4   6   2         21.05         43.09         4.73 o                         
   5   6   2        129.92        154.77         8.26 o                         
   6   6   2         61.25         78.45        10.36 o                         
   7   6   2         73.68         82.28        10.17 o                         
   8   6   2        117.27        111.68        12.65 o                         
  -9   7   2        103.12        112.29        26.12 o                         
  -8   7   2         36.77         27.77        10.87 o                         
  -7   7   2        121.66        146.74        14.06 o                         
  -6   7   2        183.44        235.14        12.74 o                         
  -5   7   2          1.24         24.06         5.51 o                         
  -4   7   2         33.82         38.29         4.02 o                         
  -3   7   2        868.52        849.40        14.31 o                         
  -2   7   2        395.37        390.16         8.80 o                         
  -1   7   2       1267.21       1265.42        13.52 o                         
   0   7   2       3160.78       3155.07        28.22 o                         
   1   7   2          6.49          4.30         2.03 o                         
   2   7   2         57.42         90.21         5.87 o                         
   3   7   2        970.46       1060.54        13.27 o                         
   4   7   2        996.76        975.20        13.43 o                         
   5   7   2         92.60        118.81         7.56 o                         
   6   7   2        224.53        260.90        13.16 o                         
   7   7   2        261.50        266.73        14.32 o                         
   8   7   2         26.98         24.82         9.79 o                         
  -9   8   2        237.46        274.55        23.58 o                         
  -8   8   2         19.32          8.71         9.93 o                         
  -7   8   2        147.75        183.38        17.59 o                         
  -6   8   2        197.87        200.71        10.87 o                         
  -5   8   2       4534.16       4388.24        40.76 o                         
  -4   8   2       2388.48       2297.60        22.25 o                         
  -3   8   2        514.43        581.11        10.96 o                         
  -2   8   2       3706.19       3417.92        32.80 o                         
  -1   8   2       1633.93       1677.27        16.72 o                         
   0   8   2        685.12        764.37        12.25 o                         
   1   8   2         62.51         72.65         2.79 o                         
   2   8   2      14518.46      14512.49        98.05 o                         
   3   8   2       1373.50       1343.42        16.08 o                         
   4   8   2       1334.25       1366.77        21.26 o                         
   5   8   2       2153.15       2194.85        25.42 o                         
   6   8   2        308.72        357.29        13.70 o                         
   7   8   2         65.65         79.11         9.73 o                         
   8   8   2        237.95        192.91        15.56 o                         
  -8   9   2          0.37         -5.45         9.29 o                         
  -7   9   2       2465.25       2514.33        43.44 o                         
  -6   9   2         62.37         64.76         7.85 o                         
  -5   9   2         19.35         99.93         9.54 o                         
  -4   9   2       3036.34       3045.88        30.81 o                         
  -3   9   2      10066.12       9661.34        74.49 o                         
  -2   9   2      10107.36      10393.82        83.63 o                         
  -1   9   2       1116.09       1134.19        13.58 o                         
   0   9   2      34135.70      34129.19       236.30 o                         
   1   9   2        592.96        578.92        10.23 o                         
   2   9   2        891.41        972.34        14.12 o                         
   3   9   2       1785.92       1839.42        19.90 o                         
   4   9   2       8210.45       8083.52        64.49 o                         
   5   9   2        543.58        564.46        14.49 o                         
   6   9   2       1446.66       1348.34        22.60 o                         
   7   9   2       1966.33       1993.19        32.42 o                         
   8   9   2         35.95         26.58        17.78 o                         
  -8  10   2        125.70         97.87        21.32 o                         
  -7  10   2        314.44        341.20        18.97 o                         
  -6  10   2          3.72         10.56         8.17 o                         
  -5  10   2       7889.15       7650.85        70.48 o                         
  -4  10   2       3147.57       2964.91        30.27 o                         
  -3  10   2        397.99        559.70        11.83 o                         
  -2  10   2      36499.61      36494.51       272.33 o                         
  -1  10   2       2442.01       2484.34        23.23 o                         
   0  10   2       6193.69       6684.75        52.32 o                         
   1  10   2          1.73         11.05         3.67 o                         
   2  10   2      44758.75      45502.25       314.39 o                         
   3  10   2       1343.84       1354.48        17.38 o                         
   4  10   2       3530.69       3573.25        37.62 o                         
   5  10   2       6563.23       6505.45        75.78 o                         
   6  10   2        437.43        464.12        14.52 o                         
   7  10   2         57.26        159.89        11.98 o                         
   8  10   2        115.23        106.42        14.37 o                         
  -8  11   2         24.32         41.12        14.39 o                         
  -7  11   2       1739.50       1874.38        43.82 o                         
  -6  11   2        357.98        382.66        16.10 o                         
  -5  11   2        195.80        236.19        11.67 o                         
  -4  11   2       3592.32       3526.69        34.46 o                         
  -3  11   2      10961.73      10348.40        79.82 o                         
  -2  11   2       7273.43       6975.72        59.58 o                         
  -1  11   2       1195.93       1232.51        14.54 o                         
   0  11   2      95180.27      94337.59       712.92 o                         
   1  11   2         52.49         63.28         5.55 o                         
   2  11   2         60.85        140.53        12.10 o                         
   3  11   2       6116.04       6090.63        69.84 o                         
   4  11   2      12683.61      12723.38        96.24 o                         
   5  11   2        200.07        288.02        13.14 o                         
   6  11   2       1052.48        940.10        19.10 o                         
   7  11   2       4609.70       4374.86        48.98 o                         
   8  11   2         62.83         48.91        11.64 o                         
  -8  12   2          6.78          1.45        11.72 o                         
  -7  12   2        549.41        546.53        21.28 o                         
  -6  12   2         23.49         47.22         9.36 o                         
  -5  12   2       9223.01       8612.85        82.94 o                         
  -4  12   2       5137.87       4821.71        43.87 o                         
  -3  12   2        257.62        476.81        10.83 o                         
  -2  12   2      28031.03      27538.21       191.81 o                         
  -1  12   2       6360.99       6355.77        50.17 o                         
   0  12   2       1069.80       1140.36        14.81 o                         
   1  12   2        867.36        915.15        15.31 o                         
   2  12   2      60655.55      59248.89       409.57 o                         
   3  12   2       2177.73       2107.94        19.67 o                         
   4  12   2       1385.87       1442.96        18.87 o                         
   5  12   2       8407.02       8352.93        75.57 o                         
   6  12   2        953.61        968.72        23.56 o                         
   7  12   2          9.93        106.01        11.19 o                         
   8  12   2         55.41         56.10        10.95 o                         
  -8  13   2         17.55          7.16        12.52 o                         
  -7  13   2       2390.83       2438.08        47.03 o                         
  -6  13   2        569.19        557.62        19.00 o                         
  -5  13   2        309.51        499.08        22.08 o                         
  -4  13   2       3810.93       3760.26        47.44 o                         
  -3  13   2      18054.72      17440.85       128.05 o                         
  -2  13   2       8363.02       8296.92        60.29 o                         
  -1  13   2        201.79        245.01         7.15 o                         
   0  13   2      39810.63      38318.14       288.43 o                         
   1  13   2         51.31         66.25         7.50 o                         
   2  13   2        342.09        438.88        10.87 o                         
   3  13   2       5257.60       5438.38        47.42 o                         
   4  13   2      14946.45      14488.33       101.19 o                         
   5  13   2       1758.99       1676.26        24.76 o                         
   6  13   2        680.21        689.05        17.07 o                         
   7  13   2       1918.26       1856.42        29.05 o                         
   8  13   2        103.18        114.82        11.92 o                         
  -8  14   2         18.90        -16.78        16.78 o                         
  -7  14   2        975.05        896.56        30.46 o                         
  -6  14   2        254.66        271.38        14.68 o                         
  -5  14   2       8096.28       7857.71        74.12 o                         
  -4  14   2       3074.73       2915.78        30.72 o                         
  -3  14   2         17.36         96.07         6.56 o                         
  -2  14   2      14250.66      13481.71        93.33 o                         
  -1  14   2       5921.90       5928.52        48.05 o                         
   0  14   2       4416.99       4725.54        40.80 o                         
   1  14   2        142.36        153.90         8.40 o                         
   2  14   2      19830.54      18926.05       137.80 o                         
   3  14   2       2187.45       2108.67        24.59 o                         
   4  14   2        975.56       1016.89        20.96 o                         
   5  14   2       2640.88       2611.38        32.52 o                         
   6  14   2       2595.59       2552.56        33.79 o                         
   7  14   2        289.02        269.69        13.55 o                         
   8  14   2         15.65          6.88         7.82 o                         
  -8  15   2          6.57          4.88        11.97 o                         
  -7  15   2       1583.40       1666.90        45.94 o                         
  -6  15   2        491.56        471.77        20.86 o                         
  -5  15   2       1067.11       1007.86        20.77 o                         
  -4  15   2       2402.28       2330.14        39.34 o                         
  -3  15   2       4708.42       4702.02        42.90 o                         
  -2  15   2       3543.76       3458.83        30.35 o                         
  -1  15   2          1.36         11.64         3.71 o                         
   0  15   2      15519.44      14823.48       109.19 o                         
   1  15   2          9.51         14.31         5.29 o                         
   2  15   2        576.43        671.55        13.11 o                         
   3  15   2        413.01        391.57        11.03 o                         
   4  15   2       5725.39       5632.21        49.86 o                         
   5  15   2        259.97        261.55        11.39 o                         
   6  15   2         78.25        109.33         9.61 o                         
   7  15   2        876.54        862.88        19.86 o                         
   8  15   2        166.17        194.18        15.01 o                         
  -8  16   2         55.76         43.66        14.12 o                         
  -7  16   2        120.25        126.66        13.19 o                         
  -6  16   2        180.89        207.67        12.75 o                         
  -5  16   2        784.38        890.58        19.74 o                         
  -4  16   2        923.27        963.43        25.50 o                         
  -3  16   2        975.25        912.04        13.25 o                         
  -2  16   2       4311.15       4220.83        35.64 o                         
  -1  16   2        328.01        284.13        10.18 o                         
   0  16   2        648.34        719.11        16.66 o                         
   1  16   2         20.68         16.90         5.46 o                         
   2  16   2       8437.99       8256.67        67.27 o                         
   3  16   2         88.84        124.81         7.81 o                         
   4  16   2        195.08        208.13         8.16 o                         
   5  16   2        630.07        617.34        15.04 o                         
   6  16   2        463.56        468.15        15.05 o                         
   7  16   2          6.61         33.19         8.47 o                         
   8  16   2          3.61          0.17        10.68 o                         
  -8  17   2         16.75         31.01        14.14 o                         
  -7  17   2         58.20         61.49        10.55 o                         
  -6  17   2        131.20        142.63        11.37 o                         
  -5  17   2         27.81         42.07         8.14 o                         
  -4  17   2        342.94        370.26        14.01 o                         
  -3  17   2          3.60         25.39         4.00 o                         
  -2  17   2         43.91         60.38         5.32 o                         
  -1  17   2        922.81        836.58        13.07 o                         
   0  17   2       3089.64       3183.65        33.21 o                         
   1  17   2        626.43        627.54        14.30 o                         
   2  17   2         54.92         75.60         9.16 o                         
   3  17   2        291.47        309.90        12.84 o                         
   4  17   2        847.99        839.68        14.51 o                         
   5  17   2        161.69        179.52        10.24 o                         
   6  17   2        125.04        126.13        10.54 o                         
   7  17   2        198.15        226.84        15.56 o                         
   8  17   2          5.51         16.96         9.43 o                         
  -8  18   2          1.61         13.70        12.92 o                         
  -7  18   2         26.68         35.53         9.72 o                         
  -6  18   2         23.06         23.42         9.24 o                         
  -5  18   2        612.33        609.88        24.06 o                         
  -4  18   2        119.68        118.83         9.69 o                         
  -3  18   2         13.06         19.03         4.21 o                         
  -2  18   2        102.24        151.88         7.64 o                         
  -1  18   2        158.63        167.25        11.40 o                         
   0  18   2         17.61         38.23         7.06 o                         
   1  18   2       1206.73       1270.08        20.59 o                         
   2  18   2         37.36         63.54         9.69 o                         
   3  18   2        665.12        668.59        13.85 o                         
   4  18   2         67.76         88.48         8.88 o                         
   5  18   2          1.18         13.48         8.48 o                         
   6  18   2          2.23          8.30         8.76 o                         
   7  18   2         22.01         42.62        10.51 o                         
   8  18   2          2.67          9.02         9.36 o                         
  -8  19   2         27.15         23.71        13.59 o                         
  -7  19   2         76.56        105.68        12.52 o                         
  -6  19   2        259.35        282.71        16.75 o                         
  -5  19   2        130.75        130.97        10.57 o                         
  -4  19   2          1.14         26.91         7.41 o                         
  -3  19   2        979.13        951.12        18.00 o                         
  -2  19   2        889.66        840.03        13.81 o                         
  -1  19   2        630.04        615.60        11.43 o                         
   0  19   2       3192.86       3118.43        33.99 o                         
   1  19   2        706.24        656.08        15.46 o                         
   2  19   2        147.97        187.68        12.14 o                         
   3  19   2         16.48         22.53         5.79 o                         
   4  19   2        956.38        935.14        19.80 o                         
   5  19   2        184.50        214.93        12.43 o                         
   6  19   2         10.97          4.34         8.91 o                         
   7  19   2        288.18        323.91        18.51 o                         
  -8  20   2         20.93         38.13        14.73 o                         
  -7  20   2        462.72        424.83        20.33 o                         
  -6  20   2        220.28        215.90        20.02 o                         
  -5  20   2        936.51        898.88        20.46 o                         
  -4  20   2       1703.71       1572.03        25.61 o                         
  -3  20   2        285.45        340.98        12.98 o                         
  -2  20   2       4397.61       4253.91        37.78 o                         
  -1  20   2        885.87        944.08        14.60 o                         
   0  20   2        494.94        569.80        13.10 o                         
   1  20   2         72.15         84.50         7.93 o                         
   2  20   2       9469.98       9428.37        84.62 o                         
   3  20   2       1368.53       1345.39        21.50 o                         
   4  20   2        418.35        458.19        17.11 o                         
   5  20   2       1597.64       1531.73        26.22 o                         
   6  20   2         28.40         40.94        15.64 o                         
   7  20   2         22.88         61.43        11.31 o                         
  -7  21   2        791.84        847.89        24.67 o                         
  -6  21   2        362.49        423.43        25.02 o                         
  -5  21   2        123.63        146.25        13.44 o                         
  -4  21   2        462.49        479.78        15.39 o                         
  -3  21   2       4825.23       4561.83        44.09 o                         
  -2  21   2       4287.48       4159.65        37.54 o                         
  -1  21   2       1346.25       1253.33        18.78 o                         
   0  21   2      22646.60      22623.19       177.43 o                         
   1  21   2        223.50        237.11        13.80 o                         
   2  21   2        127.17        198.98        11.39 o                         
   3  21   2       1314.10       1329.51        21.70 o                         
   4  21   2       2776.10       2781.87        36.52 o                         
   5  21   2        543.32        537.52        18.21 o                         
   6  21   2        400.22        397.27        19.93 o                         
   7  21   2       2145.80       2047.22        37.85 o                         
  -7  22   2        112.30        142.01        15.80 o                         
  -6  22   2          3.92         -0.20         8.39 o                         
  -5  22   2       7542.14       7216.65        79.43 o                         
  -4  22   2       3206.14       3068.25        38.58 o                         
  -3  22   2        182.04        258.53        12.92 o                         
  -2  22   2      12314.71      11769.70        92.83 o                         
  -1  22   2       1607.82       1637.34        22.30 o                         
   0  22   2       2329.04       2461.73        34.56 o                         
   1  22   2        121.85        122.08         6.96 o                         
   2  22   2      19967.92      19810.26       161.10 o                         
   3  22   2       1785.92       1596.12        28.38 o                         
   4  22   2       1637.24       1596.97        26.90 o                         
   5  22   2       4390.10       4339.03        56.90 o                         
   6  22   2        199.14        278.18        16.98 o                         
   7  22   2        120.66        178.28        17.56 o                         
  -7  23   2       2068.66       2060.20        39.08 o                         
  -6  23   2         87.37         96.40        11.77 o                         
  -5  23   2          1.02        108.89        11.48 o                         
  -4  23   2       2671.41       2552.74        34.65 o                         
  -3  23   2       9614.91       9106.13        84.49 o                         
  -2  23   2       6834.85       6689.42        58.86 o                         
  -1  23   2        603.71        600.33        13.87 o                         
   0  23   2      27537.02      26676.30       192.99 o                         
   1  23   2        347.10        355.85        12.07 o                         
   2  23   2         56.59        120.96        14.41 o                         
   3  23   2       2650.25       2725.06        39.55 o                         
   4  23   2       7414.94       7159.45        71.39 o                         
   5  23   2       1011.15       1017.22        25.89 o                         
   6  23   2        815.70        766.25        23.49 o                         
   7  23   2       1551.09       1594.78        33.71 o                         
  -7  24   2        377.04        377.69        19.83 o                         
  -6  24   2        370.81        389.13        19.79 o                         
  -5  24   2       3891.58       3674.55        50.35 o                         
  -4  24   2       1659.55       1624.80        38.34 o                         
  -3  24   2        666.68        809.07        20.69 o                         
  -2  24   2      14306.38      13908.67       154.36 o                         
  -1  24   2       3125.34       3171.96        35.01 o                         
   0  24   2       2492.71       2729.37        31.38 o                         
   1  24   2        730.65        769.52        15.26 o                         
   2  24   2      22862.20      22533.97       182.62 o                         
   3  24   2       1315.35       1322.44        32.88 o                         
   4  24   2        691.55        776.58        19.77 o                         
   5  24   2       3288.55       3269.42        48.35 o                         
   6  24   2        666.42        687.65        28.77 o                         
   7  24   2          6.94         67.92        12.03 o                         
  -7  25   2        648.04        726.04        23.92 o                         
  -6  25   2         74.02         87.85        12.11 o                         
  -5  25   2         75.76        131.47        13.23 o                         
  -4  25   2       2690.35       2684.45        50.03 o                         
  -3  25   2       3034.31       2929.72        41.27 o                         
  -2  25   2       1808.47       1874.19        25.37 o                         
  -1  25   2         56.67         76.69         7.79 o                         
   0  25   2      23376.54      23013.43       170.02 o                         
   1  25   2        125.99        145.47        10.12 o                         
   2  25   2        111.06        201.71        12.32 o                         
   3  25   2       2947.05       2972.74        42.69 o                         
   4  25   2       6406.26       6373.49        66.62 o                         
   5  25   2         11.53         82.36        11.57 o                         
   6  25   2        682.71        641.14        23.01 o                         
   7  25   2       1464.29       1506.74        54.72 o                         
  -7  26   2        103.82        107.55        17.10 o                         
  -6  26   2        191.91        213.82        17.48 o                         
  -5  26   2       1789.63       1893.35        38.02 o                         
  -4  26   2        514.00        524.82        20.95 o                         
  -3  26   2        355.95        357.60        16.27 o                         
  -2  26   2       7030.82       6889.69        65.33 o                         
  -1  26   2        709.34        677.87        15.61 o                         
   0  26   2        310.49        498.12        33.24 o                         
   1  26   2        156.20        190.14         8.94 o                         
   2  26   2      12638.26      12703.16       123.68 o                         
   3  26   2        115.10        173.79        13.34 o                         
   4  26   2        283.86        351.33        16.33 o                         
   5  26   2       2063.40       1988.53        36.93 o                         
   6  26   2       1458.42       1458.59        32.26 o                         
  -6  27   2        249.20        252.87        18.54 o                         
  -5  27   2        418.86        420.16        21.72 o                         
  -4  27   2        848.85        864.91        24.99 o                         
  -3  27   2       1774.69       1712.19        34.50 o                         
  -2  27   2        425.81        475.16        12.39 o                         
  -1  27   2        614.73        627.64        15.11 o                         
   0  27   2       5810.38       5726.12        54.34 o                         
   1  27   2        219.49        225.24        20.86 o                         
   2  27   2        241.87        234.94        13.26 o                         
   3  27   2        154.79        166.71        18.74 o                         
   4  27   2       4505.56       4427.28        52.55 o                         
   5  27   2          0.27         34.34        10.36 o                         
   6  27   2          0.34         29.58        14.80 o                         
  -6  28   2         66.99         81.09        14.32 o                         
  -5  28   2        787.39        810.24        25.61 o                         
  -4  28   2        345.52        375.63        25.22 o                         
  -3  28   2        555.89        476.51        22.32 o                         
  -2  28   2       1398.79       1362.32        20.23 o                         
  -1  28   2       1425.21       1300.74        21.65 o                         
   0  28   2         12.07         62.60         7.19 o                         
   1  28   2        321.36        354.46        15.53 o                         
   2  28   2       2544.93       2367.74        35.55 o                         
   3  28   2         10.08          6.85         7.31 o                         
   4  28   2          2.98         34.13         8.31 o                         
   5  28   2          1.10          9.74        11.04 o                         
   6  28   2        495.39        547.28        25.26 o                         
  -6  29   2         56.77         54.59        12.16 o                         
  -5  29   2         84.41         93.48        12.76 o                         
  -4  29   2        389.95        432.43        21.24 o                         
  -3  29   2        349.91        388.12        20.05 o                         
  -2  29   2         24.05         43.48         7.23 o                         
  -1  29   2        500.99        477.63        14.40 o                         
   0  29   2        681.71        628.97        15.43 o                         
   1  29   2        573.79        511.71        16.97 o                         
   2  29   2        628.43        603.40        18.58 o                         
   3  29   2         15.37         14.60         8.09 o                         
   4  29   2         48.66         69.66         9.15 o                         
   5  29   2         86.44         86.38        12.69 o                         
   6  29   2          6.23         18.15        10.31 o                         
  -6  30   2        157.26        174.70        19.23 o                         
  -5  30   2        214.65        216.96        17.16 o                         
  -4  30   2         48.86         57.29        11.00 o                         
  -3  30   2        215.75        204.52        15.85 o                         
  -2  30   2         68.68         93.50         9.16 o                         
  -1  30   2         61.58         56.34         7.80 o                         
   0  30   2        257.37        242.96        12.03 o                         
   1  30   2        328.89        352.92        16.71 o                         
   2  30   2        314.03        373.72        17.03 o                         
   3  30   2        441.94        419.10        17.51 o                         
   4  30   2        702.65        696.15        23.56 o                         
   5  30   2         27.51         53.46        11.67 o                         
   6  30   2         16.63         41.27        13.24 o                         
  -6  31   2         36.89         34.03        11.49 o                         
  -5  31   2          2.59         32.20        10.42 o                         
  -4  31   2         54.59         73.80        13.04 o                         
  -3  31   2       1061.36        978.32        36.88 o                         
  -2  31   2        264.55        315.91        16.48 o                         
  -1  31   2        871.35        819.57        19.46 o                         
   0  31   2       2792.53       2602.34        33.00 o                         
   1  31   2        389.48        330.87        16.13 o                         
   2  31   2        402.62        381.45        17.14 o                         
   3  31   2          2.32          9.40         7.83 o                         
   4  31   2        128.65        142.32        14.04 o                         
   5  31   2        351.46        386.28        33.30 o                         
  -5  32   2       1423.47       1386.81        34.10 o                         
  -4  32   2        643.09        629.14        23.25 o                         
  -3  32   2        329.37        352.56        20.04 o                         
  -2  32   2       2683.26       2501.68        51.77 o                         
  -1  32   2        437.16        510.18        14.83 o                         
   0  32   2        364.59        506.05        17.72 o                         
   1  32   2        429.52        412.00        17.95 o                         
   2  32   2       3930.75       4028.27        51.21 o                         
   3  32   2       1116.92       1075.11        32.01 o                         
   4  32   2        620.22        619.63        25.98 o                         
   5  32   2        608.50        673.95        24.96 o                         
  -5  33   2         67.12         99.94        13.30 o                         
  -4  33   2        478.59        513.43        22.32 o                         
  -3  33   2       2488.15       2458.07        44.48 o                         
  -2  33   2       2250.48       2197.31        40.93 o                         
  -1  33   2        717.00        636.78        15.82 o                         
   0  33   2       7748.70       7614.60        76.74 o                         
   1  33   2        245.77        243.10        14.42 o                         
   2  33   2         77.20        134.86        12.67 o                         
   3  33   2        494.05        546.74        19.24 o                         
   4  33   2       1653.11       1771.86        55.15 o                         
   5  33   2        491.15        511.70        33.59 o                         
  -5  34   2       2281.49       2283.61        44.38 o                         
  -4  34   2       1201.90       1151.96        30.64 o                         
  -3  34   2         70.35        111.77        12.45 o                         
  -2  34   2       3736.25       3781.10       103.25 o                         
  -1  34   2        750.09        825.88        17.77 o                         
   0  34   2        666.38        916.26        24.01 o                         
   1  34   2         12.79         28.64         8.46 o                         
   2  34   2       7210.41       7272.25        76.84 o                         
   3  34   2        962.00        882.26        22.91 o                         
   4  34   2        281.88        302.11        21.68 o                         
   5  34   2       1613.12       1643.35        64.77 o                         
  -4  35   2        565.19        624.59        23.21 o                         
  -3  35   2       2954.73       2918.40        49.94 o                         
  -2  35   2       1400.12       1380.45        31.69 o                         
  -1  35   2         78.90        107.66         9.05 o                         
   0  35   2       8072.71       8110.15        89.58 o                         
   1  35   2         29.88         40.91         9.91 o                         
   2  35   2         10.08        101.00        15.43 o                         
   3  35   2       1013.59       1032.96        25.02 o                         
   4  35   2       2462.69       2589.73        51.32 o                         
  -4  36   2        538.12        558.73        23.65 o                         
  -3  36   2         32.63         91.31        12.13 o                         
  -2  36   2       3821.79       3898.28        58.24 o                         
  -1  36   2        971.01       1008.73        21.64 o                         
   0  36   2        767.05        988.54        24.21 o                         
   1  36   2         41.23         50.22        10.21 o                         
   2  36   2       6076.18       6022.50        83.87 o                         
   3  36   2        128.11        118.43        12.21 o                         
   4  36   2         80.16        111.57        17.95 o                         
  -4  37   2        934.15        990.12        40.70 o                         
  -3  37   2       1077.09       1113.23        55.08 o                         
  -2  37   2        847.42        959.48        38.90 o                         
  -1  37   2          4.52         21.84         7.06 o                         
   0  37   2       5967.70       6071.40        66.49 o                         
   1  37   2        106.67        143.43        13.29 o                         
   2  37   2         73.46        160.87        18.18 o                         
   3  37   2        383.80        389.00        20.37 o                         
  -3  38   2        132.34        164.79        14.82 o                         
  -2  38   2       2442.98       2436.54        44.37 o                         
  -1  38   2        311.46        347.11        18.51 o                         
   0  38   2        281.97        427.85        18.64 o                         
   1  38   2        147.10        204.87        15.38 o                         
   2  38   2       3941.04       3932.72        78.48 o                         
   3  38   2          1.23         13.17         9.83 o                         
  -3  39   2        266.12        307.98        22.96 o                         
  -2  39   2        167.53        256.85        17.05 o                         
  -1  39   2        469.23        494.57        23.03 o                         
   0  39   2       2210.62       2265.99        35.52 o                         
   1  39   2        100.39        110.57        11.41 o                         
   2  39   2         13.75         54.57        10.40 o                         
  -2  40   2        688.19        769.74        24.83 o                         
  -1  40   2        220.98        228.07        18.91 o                         
   0  40   2         12.75         43.61         8.61 o                         
   1  40   2        489.37        517.22        19.47 o                         
   2  40   2        636.25        641.13        22.62 o                         
  -1  41   2        323.12        342.05        39.98 o                         
   0  41   2         37.56         69.02        10.59 o                         
  -8   1   3        607.96        548.84        24.84 o                         
  -7   1   3         49.48         57.04        11.33 o                         
  -6   1   3        177.58        224.38        13.18 o                         
  -5   1   3         64.37         84.72         9.13 o                         
  -4   1   3          7.79         25.70         4.75 o                         
  -3   1   3        253.06        293.42        13.83 o                         
  -2   1   3       1000.52        966.10        12.78 o                         
  -1   1   3       2147.43       2292.21        19.11 o                         
   0   1   3         17.62         25.06         3.48 o                         
   1   1   3       8021.21       8455.70        61.70 o                         
   2   1   3        555.71        549.40        10.13 o                         
   3   1   3        449.74        532.55        12.88 o                         
   4   1   3         35.86         44.70         5.38 o                         
   5   1   3        109.83        124.01         8.51 o                         
   6   1   3          9.47         19.00         6.81 o                         
   7   1   3        326.52        313.09        17.54 o                         
   8   1   3          2.86          6.24         9.58 o                         
  -8   2   3        138.47        208.20        17.61 o                         
  -7   2   3        133.74         90.94        15.34 o                         
  -6   2   3        792.19        723.62        19.48 o                         
  -5   2   3          0.49         18.25         6.77 o                         
  -4   2   3       2868.96       2801.46        36.73 o                         
  -3   2   3       3529.39       3581.12        30.89 o                         
  -2   2   3        289.92        318.01         7.94 o                         
  -1   2   3      10533.65      10489.10        69.07 o                         
   0   2   3        186.11        199.13         6.33 o                         
   1   2   3       4778.05       5299.82        41.83 o                         
   2   2   3        318.18        293.35         7.79 o                         
   3   2   3       7497.83       7404.64        55.39 o                         
   4   2   3        487.64        468.17        11.67 o                         
   5   2   3        467.92        500.98        13.63 o                         
   6   2   3        373.09        438.64        15.12 o                         
   7   2   3          6.12          8.87         8.77 o                         
   8   2   3         38.02         53.79        11.29 o                         
  -8   3   3        183.37        210.49        17.77 o                         
  -7   3   3         44.97         67.28        12.20 o                         
  -6   3   3       2245.75       2397.22        36.18 o                         
  -5   3   3        334.46        365.49        14.42 o                         
  -4   3   3         70.66         97.63         6.11 o                         
  -3   3   3       3771.17       3735.28        34.22 o                         
  -2   3   3       4377.00       4221.14        37.42 o                         
  -1   3   3      12194.52      12749.64        82.42 o                         
   0   3   3        587.03        648.36         9.68 o                         
   1   3   3      18681.50      18056.90       114.61 o                         
   2   3   3         74.30         66.41         5.03 o                         
   3   3   3        177.82        256.03         8.66 o                         
   4   3   3       3240.42       3308.81        32.61 o                         
   5   3   3       2145.54       2116.26        25.69 o                         
   6   3   3        279.15        296.34        19.82 o                         
   7   3   3         99.65         94.34        11.60 o                         
   8   3   3        411.63        477.38        28.69 o                         
  -8   4   3        248.85        361.03        21.63 o                         
  -7   4   3          4.53         -0.40         9.38 o                         
  -6   4   3        164.35        166.82        23.15 o                         
  -5   4   3        171.63        209.13         9.53 o                         
  -4   4   3       8252.51       8081.31        65.90 o                         
  -3   4   3       5992.26       5815.52        53.33 o                         
  -2   4   3        192.98        363.55         9.36 o                         
  -1   4   3      18243.38      17105.66       107.97 o                         
   0   4   3       1473.24       1534.81        15.59 o                         
   1   4   3       1017.10       1113.78        18.93 o                         
   2   4   3        531.22        551.49         9.98 o                         
   3   4   3      16495.09      16605.12       112.98 o                         
   4   4   3       1051.90        996.66        15.92 o                         
   5   4   3        618.03        658.91        13.74 o                         
   6   4   3       4041.18       3999.27        48.57 o                         
   7   4   3         35.34         50.93        10.04 o                         
   8   4   3         29.91         83.41        12.05 o                         
  -8   5   3        198.17        233.04        18.58 o                         
  -7   5   3          2.94         15.42         9.61 o                         
  -6   5   3       2950.89       3044.16        47.74 o                         
  -5   5   3       1892.73       1840.48        23.54 o                         
  -4   5   3        280.10        336.79        14.89 o                         
  -3   5   3       4430.34       4328.70        42.30 o                         
  -2   5   3      11441.11      11295.93        91.93 o                         
  -1   5   3       3584.67       3288.68        26.63 o                         
   0   5   3         14.31         29.94         3.80 o                         
   1   5   3      46355.48      46047.23       279.06 o                         
   2   5   3       1001.35       1020.96        13.51 o                         
   3   5   3        164.91        312.80        26.82 o                         
   4   5   3       2541.68       2582.04        27.65 o                         
   5   5   3       4243.90       4124.13        39.76 o                         
   6   5   3        270.83        299.41        13.88 o                         
   7   5   3         92.39        107.01        10.87 o                         
   8   5   3       2458.26       2267.32        41.13 o                         
  -8   6   3        795.72        951.56        29.33 o                         
  -7   6   3        352.92        376.82        20.69 o                         
  -6   6   3       1663.79       1567.51        33.13 o                         
  -5   6   3        219.61        281.55        13.46 o                         
  -4   6   3      10501.61      10189.92        80.47 o                         
  -3   6   3       5390.20       4899.89        46.78 o                         
  -2   6   3         15.80         58.88         6.32 o                         
  -1   6   3      35551.79      35016.63       213.70 o                         
   0   6   3       1744.56       1687.39        16.72 o                         
   1   6   3       1018.00       1158.50        15.61 o                         
   2   6   3        194.86        211.89         6.70 o                         
   3   6   3      29356.09      29064.81       204.47 o                         
   4   6   3       1914.78       1874.06        22.58 o                         
   5   6   3        583.24        715.67        16.62 o                         
   6   6   3       3480.47       3493.14        44.54 o                         
   7   6   3        720.20        655.98        19.51 o                         
   8   6   3          0.05         89.43        12.00 o                         
  -8   7   3        907.35        865.25        27.56 o                         
  -7   7   3         50.37         44.10        10.96 o                         
  -6   7   3       4566.98       4675.93        63.34 o                         
  -5   7   3       1919.99       1846.22        24.03 o                         
  -4   7   3       1356.22       1265.02        23.21 o                         
  -3   7   3       9245.37       9213.08        78.53 o                         
  -2   7   3      10271.12       9989.39        82.89 o                         
  -1   7   3       9636.26       9757.25        65.41 o                         
   0   7   3        463.24        528.94         8.85 o                         
   1   7   3      44250.07      43874.57       266.73 o                         
   2   7   3        540.83        553.59        10.22 o                         
   3   7   3        254.57        431.97        21.18 o                         
   4   7   3       3648.64       3735.27        35.89 o                         
   5   7   3       8313.92       7990.30        66.42 o                         
   6   7   3        633.02        657.83        18.34 o                         
   7   7   3        416.69        384.16        17.17 o                         
   8   7   3        781.18        891.07        25.60 o                         
  -8   8   3        517.97        652.81        24.58 o                         
  -7   8   3          0.77          9.40         9.97 o                         
  -6   8   3        992.63        945.64        26.22 o                         
  -5   8   3       1506.16       1516.60        21.55 o                         
  -4   8   3      10745.81      10660.46        84.05 o                         
  -3   8   3       7428.46       7474.55        65.79 o                         
  -2   8   3         68.58        215.41        10.59 o                         
  -1   8   3      21795.16      21328.60       141.39 o                         
   0   8   3       1357.84       1282.04        14.15 o                         
   1   8   3       2067.94       2251.45        22.54 o                         
   2   8   3        943.18        881.20        14.45 o                         
   3   8   3      19916.04      19835.19       154.36 o                         
   4   8   3       1855.26       1784.55        23.52 o                         
   5   8   3       1130.47       1198.51        18.59 o                         
   6   8   3       2775.09       2757.95        35.56 o                         
   7   8   3        910.67        882.43        22.04 o                         
   8   8   3          6.33         45.17        10.49 o                         
  -8   9   3        178.02        185.65        17.16 o                         
  -7   9   3         45.29         50.89        11.81 o                         
  -6   9   3       2410.33       2627.27        44.05 o                         
  -5   9   3        384.48        393.38        11.96 o                         
  -4   9   3          4.32        137.37         8.21 o                         
  -3   9   3       4429.48       4356.76        43.04 o                         
  -2   9   3       7235.45       7029.57        61.71 o                         
  -1   9   3       4669.30       4809.49        38.49 o                         
   0   9   3         69.97         64.16         4.37 o                         
   1   9   3      18921.17      18502.91       124.97 o                         
   2   9   3        920.50        856.80        19.50 o                         
   3   9   3          6.80         43.64         6.20 o                         
   4   9   3       2960.52       2997.10        32.81 o                         
   5   9   3       2687.34       2633.89        35.10 o                         
   6   9   3        100.21        146.33        10.30 o                         
   7   9   3        227.99        205.30        13.59 o                         
   8   9   3        877.82        832.23        24.86 o                         
  -8  10   3         81.70        148.92        16.29 o                         
  -7  10   3          1.20         -9.14         9.14 o                         
  -6  10   3          7.27         51.56        10.96 o                         
  -5  10   3         58.35         66.28         8.25 o                         
  -4  10   3       2294.32       2270.05        26.88 o                         
  -3  10   3        447.55        437.35        16.34 o                         
  -2  10   3         10.61         68.63         6.51 o                         
  -1  10   3       8032.38       8151.52        59.65 o                         
   0  10   3        469.75        485.49         8.62 o                         
   1  10   3        977.75       1050.33        15.24 o                         
   2  10   3        866.52        882.96        10.75 o                         
   3  10   3       4521.99       4473.84        39.98 o                         
   4  10   3        132.11        155.24         7.84 o                         
   5  10   3         21.57         42.55         7.36 o                         
   6  10   3       1462.05       1427.74        25.63 o                         
   7  10   3          1.43         10.53         8.12 o                         
   8  10   3         11.47         25.56        13.87 o                         
  -8  11   3          1.49         14.47        11.13 o                         
  -7  11   3         13.41          9.49         9.14 o                         
  -6  11   3         17.12         44.66         9.49 o                         
  -5  11   3          3.96         28.33         7.42 o                         
  -4  11   3        121.79        114.90         8.32 o                         
  -3  11   3        413.96        412.52        13.67 o                         
  -2  11   3         47.34         66.44         6.66 o                         
  -1  11   3        147.95        167.69         7.02 o                         
   0  11   3         63.21         65.07         4.98 o                         
   1  11   3       2912.37       2912.61        27.06 o                         
   2  11   3        712.60        716.11        13.85 o                         
   3  11   3        344.07        362.23        10.42 o                         
   4  11   3        238.84        252.98         9.12 o                         
   5  11   3         58.60         76.29        10.44 o                         
   6  11   3         14.00         36.78         7.73 o                         
   7  11   3          8.39          0.64         7.38 o                         
   8  11   3         15.48         43.12        13.95 o                         
  -8  12   3          6.72         22.67        11.54 o                         
  -7  12   3          0.04         13.03         9.90 o                         
  -6  12   3         68.16         81.03         9.50 o                         
  -5  12   3          0.42         14.92         8.18 o                         
  -4  12   3        862.28        811.62        15.62 o                         
  -3  12   3          0.36          1.23         5.39 o                         
  -2  12   3        949.13        954.76        16.24 o                         
  -1  12   3         66.97         83.27         5.63 o                         
   0  12   3        254.27        224.60         8.30 o                         
   1  12   3         24.58         19.65         3.94 o                         
   2  12   3         35.27         35.18         5.94 o                         
   3  12   3          4.10         33.79         6.38 o                         
   4  12   3        529.21        561.20        11.66 o                         
   5  12   3        343.91        356.26        12.26 o                         
   6  12   3        630.77        558.83        16.90 o                         
   7  12   3          4.00         36.37        12.59 o                         
   8  12   3          6.49         17.68        11.93 o                         
  -8  13   3          6.51         21.32        12.98 o                         
  -7  13   3          7.44          6.25         9.78 o                         
  -6  13   3        802.15        776.01        19.32 o                         
  -5  13   3         10.04         12.90         8.21 o                         
  -4  13   3        417.78        480.66        12.76 o                         
  -3  13   3        625.92        657.61        14.22 o                         
  -2  13   3       1421.01       1333.30        19.76 o                         
  -1  13   3        358.25        414.21         9.45 o                         
   0  13   3        985.46        998.09        15.16 o                         
   1  13   3       5199.88       5134.78        46.50 o                         
   2  13   3        735.49        720.10        14.29 o                         
   3  13   3        141.13        155.85        11.16 o                         
   4  13   3       2800.46       2737.41        33.78 o                         
   5  13   3         65.68         78.29        10.22 o                         
   6  13   3        405.10        433.30        20.94 o                         
   7  13   3        135.48        159.61        18.29 o                         
   8  13   3        231.36        238.06        18.94 o                         
  -8  14   3        124.64        129.90        18.04 o                         
  -7  14   3         11.60         -3.86         9.62 o                         
  -6  14   3        187.66        187.05        12.37 o                         
  -5  14   3         10.76         16.62         7.13 o                         
  -4  14   3       3405.96       3247.81        34.77 o                         
  -3  14   3       1620.19       1499.60        20.69 o                         
  -2  14   3        892.78        933.69        16.59 o                         
  -1  14   3      10093.24       9934.39        83.33 o                         
   0  14   3        385.08        373.81        10.16 o                         
   1  14   3        238.97        337.46        11.68 o                         
   2  14   3        255.69        301.93        11.14 o                         
   3  14   3       7379.20       7247.96        62.26 o                         
   4  14   3       1586.25       1501.02        21.78 o                         
   5  14   3        291.29        303.39        22.37 o                         
   6  14   3       1212.38       1297.39        27.75 o                         
   7  14   3          4.87         18.22        10.69 o                         
  -8  15   3        340.75        326.55        27.41 o                         
  -7  15   3         61.14         68.57        12.55 o                         
  -6  15   3       1695.56       1714.02        28.50 o                         
  -5  15   3        722.27        697.61        17.72 o                         
  -4  15   3        472.41        478.43        12.92 o                         
  -3  15   3       2712.77       2631.38        29.40 o                         
  -2  15   3       4574.73       4312.94        43.30 o                         
  -1  15   3       4465.85       4321.47        48.41 o                         
   0  15   3        167.02        180.86         8.04 o                         
   1  15   3      23275.41      22741.71       179.09 o                         
   2  15   3        933.12        875.07        15.91 o                         
   3  15   3        135.56        195.84         9.80 o                         
   4  15   3        219.27        268.90        11.57 o                         
   5  15   3       2327.41       2208.88        35.70 o                         
   6  15   3         18.64         60.29        10.65 o                         
   7  15   3         47.89         42.09        11.93 o                         
  -8  16   3        348.30        471.42        40.27 o                         
  -7  16   3          0.38         -9.62         9.62 o                         
  -6  16   3       1012.56        941.96        25.43 o                         
  -5  16   3         18.57         34.01         9.93 o                         
  -4  16   3       5467.49       5309.67        55.37 o                         
  -3  16   3       5377.55       5101.27        47.20 o                         
  -2  16   3        210.21        234.64        14.68 o                         
  -1  16   3      16360.14      15757.86       126.15 o                         
   0  16   3        308.12        366.29        10.19 o                         
   1  16   3       1704.87       1766.13        23.59 o                         
   2  16   3        285.96        335.85        12.11 o                         
   3  16   3      13981.37      13597.74       105.96 o                         
   4  16   3        263.88        258.98        13.26 o                         
   5  16   3        450.64        510.82        18.63 o                         
   6  16   3       1359.40       1486.90        30.48 o                         
   7  16   3        112.47        117.84        14.59 o                         
  -7  17   3          8.18          2.48        11.59 o                         
  -6  17   3       1904.14       2014.08        31.84 o                         
  -5  17   3        990.17        968.49        21.09 o                         
  -4  17   3        464.67        437.10        15.06 o                         
  -3  17   3       2898.11       2902.79        32.10 o                         
  -2  17   3       4287.59       4128.10        43.22 o                         
  -1  17   3       7622.02       7580.27        73.18 o                         
   0  17   3        516.99        510.74        11.60 o                         
   1  17   3      22569.87      21904.59       160.69 o                         
   2  17   3          2.51         18.91         6.72 o                         
   3  17   3         21.20        110.10         9.70 o                         
   4  17   3       2003.50       2084.66        30.83 o                         
   5  17   3       2369.59       2368.33        38.17 o                         
   6  17   3        240.36        283.60        16.79 o                         
   7  17   3        268.03        246.75        17.42 o                         
  -7  18   3          1.36        -11.01        11.01 o                         
  -6  18   3        360.71        318.24        15.43 o                         
  -5  18   3        171.96        208.45        13.12 o                         
  -4  18   3       4243.14       4082.46        46.61 o                         
  -3  18   3       4569.17       4494.39        43.57 o                         
  -2  18   3        722.08        844.98        15.93 o                         
  -1  18   3      12642.61      12188.35       101.23 o                         
   0  18   3       2241.52       2247.80        25.77 o                         
   1  18   3       1757.31       1841.76        27.06 o                         
   2  18   3       1400.57       1347.51        20.65 o                         
   3  18   3      11616.84      11454.61        92.26 o                         
   4  18   3        970.58        904.36        20.31 o                         
   5  18   3        629.86        651.02        20.99 o                         
   6  18   3       2720.07       2704.35        50.50 o                         
   7  18   3         99.38        137.31        13.98 o                         
  -7  19   3          2.46         12.63        12.40 o                         
  -6  19   3       1613.37       1713.98        29.62 o                         
  -5  19   3        510.23        498.62        16.51 o                         
  -4  19   3         29.72        164.20        11.17 o                         
  -3  19   3       2902.59       2826.69        34.48 o                         
  -2  19   3       6722.67       6499.78        60.22 o                         
  -1  19   3       4009.16       3947.09        41.38 o                         
   0  19   3         40.47         56.88         6.75 o                         
   1  19   3      19149.91      18765.73       152.66 o                         
   2  19   3        520.20        504.83        13.53 o                         
   3  19   3         60.79        121.31         9.25 o                         
   4  19   3       3251.19       3281.53        43.57 o                         
   5  19   3       3162.10       3067.05        71.34 o                         
   6  19   3        293.24        281.79        17.30 o                         
   7  19   3         99.10        124.99        13.92 o                         
  -7  20   3         23.79         30.74        13.49 o                         
  -6  20   3        344.25        316.82        15.99 o                         
  -5  20   3        234.73        244.06        13.80 o                         
  -4  20   3       6119.82       6093.83        69.01 o                         
  -3  20   3       1678.05       1564.40        24.39 o                         
  -2  20   3        132.20        138.67         8.47 o                         
  -1  20   3      11985.81      11894.47       100.11 o                         
   0  20   3        254.67        274.47        11.73 o                         
   1  20   3        793.02        894.97        20.31 o                         
   2  20   3        521.57        565.22        14.48 o                         
   3  20   3      11843.15      11523.38        93.54 o                         
   4  20   3        753.84        721.99        18.79 o                         
   5  20   3        196.41        231.36        15.48 o                         
   6  20   3       1345.24       1398.31        31.00 o                         
   7  20   3        339.35        411.41        21.10 o                         
  -7  21   3          3.06          3.88        18.98 o                         
  -6  21   3       2078.90       2128.66        39.28 o                         
  -5  21   3        367.28        362.95        17.87 o                         
  -4  21   3       1193.99       1007.95        23.86 o                         
  -3  21   3       3276.81       3179.70        38.13 o                         
  -2  21   3       2165.53       2108.32        25.96 o                         
  -1  21   3       1541.81       1536.35        22.95 o                         
   0  21   3         62.57         74.19         7.73 o                         
   1  21   3      11879.44      11270.53        99.47 o                         
   2  21   3         64.66         65.14         7.62 o                         
   3  21   3         42.05        110.08         8.86 o                         
   4  21   3        512.30        552.87        17.34 o                         
   5  21   3       2489.52       2457.34        36.24 o                         
   6  21   3         92.25        139.34        14.06 o                         
   7  21   3         68.03         53.52        12.08 o                         
  -7  22   3         79.44         75.05        13.88 o                         
  -6  22   3        314.71        298.16        25.22 o                         
  -5  22   3        675.42        641.95        20.44 o                         
  -4  22   3       1021.74       1052.40        24.64 o                         
  -3  22   3        657.81        721.99        17.15 o                         
  -2  22   3        474.81        402.24        12.27 o                         
  -1  22   3       3835.11       3772.71        41.34 o                         
   0  22   3        740.23        710.10        15.06 o                         
   1  22   3        428.82        489.49        15.99 o                         
   2  22   3        170.42        200.92        11.20 o                         
   3  22   3       2811.69       2606.73        35.87 o                         
   4  22   3         44.98         49.91         8.97 o                         
   5  22   3          2.79         29.19         8.76 o                         
   6  22   3        199.05        230.54        17.58 o                         
   7  22   3        293.43        343.73        20.16 o                         
  -7  23   3        240.06        233.91        18.62 o                         
  -6  23   3          1.26         21.51        11.00 o                         
  -5  23   3        145.17        178.38        14.88 o                         
  -4  23   3         25.87         49.66         9.63 o                         
  -3  23   3        649.37        636.62        19.76 o                         
  -2  23   3        421.30        402.35        12.30 o                         
  -1  23   3          5.90         29.88         6.34 o                         
   0  23   3        797.43        749.25        15.49 o                         
   1  23   3        315.34        406.77        25.43 o                         
   2  23   3        355.52        354.90        13.83 o                         
   3  23   3        193.22        214.56        12.99 o                         
   4  23   3         35.91         29.01         8.44 o                         
   5  23   3        263.02        307.39        15.96 o                         
   6  23   3          9.42         17.61        10.62 o                         
  -7  24   3         40.81         38.50        26.65 o                         
  -6  24   3        109.03         98.61        14.14 o                         
  -5  24   3        211.62        229.90        17.79 o                         
  -4  24   3        378.45        353.52        23.36 o                         
  -3  24   3        316.27        331.30        16.88 o                         
  -2  24   3        388.97        384.38        12.34 o                         
  -1  24   3        155.36        165.97        14.00 o                         
   0  24   3        236.58        204.52        10.79 o                         
   1  24   3          5.26         28.67         8.22 o                         
   2  24   3        244.70        272.47        12.56 o                         
   3  24   3        128.73        154.64        11.62 o                         
   4  24   3        450.89        471.61        19.31 o                         
   5  24   3        242.79        269.16        15.14 o                         
   6  24   3         22.53         48.89        12.08 o                         
  -6  25   3        492.67        457.54        27.57 o                         
  -5  25   3        293.74        304.27        19.72 o                         
  -4  25   3         17.78         49.78        11.16 o                         
  -3  25   3         81.59         81.21        10.78 o                         
  -2  25   3       1330.73       1251.72        28.39 o                         
  -1  25   3        761.53        768.14        18.99 o                         
   0  25   3        395.48        439.47        17.19 o                         
   1  25   3       2583.94       2630.41        39.67 o                         
   2  25   3       1410.56       1323.17        22.62 o                         
   3  25   3        243.98        274.78        20.20 o                         
   4  25   3        110.89        146.67        12.27 o                         
   5  25   3         12.70         36.29         9.07 o                         
   6  25   3        235.88        220.06        17.30 o                         
  -6  26   3          4.48         21.60        13.04 o                         
  -5  26   3         11.23         20.69        10.46 o                         
  -4  26   3       2709.15       2402.60        39.37 o                         
  -3  26   3       1003.83        938.08        24.35 o                         
  -2  26   3        332.68        325.92        12.17 o                         
  -1  26   3       3444.63       3313.32        37.03 o                         
   0  26   3         46.33         67.10         9.70 o                         
   1  26   3         10.88         54.17         9.63 o                         
   2  26   3          9.42          8.84         6.73 o                         
   3  26   3       2447.02       2492.00        40.74 o                         
   4  26   3       1812.23       1673.81        30.13 o                         
   5  26   3        342.27        324.79        19.08 o                         
   6  26   3        755.17        742.44        25.99 o                         
  -6  27   3       1086.95       1120.62        31.58 o                         
  -5  27   3        314.10        332.50        20.73 o                         
  -4  27   3          0.57         53.76        11.51 o                         
  -3  27   3       1193.88       1137.62        26.25 o                         
  -2  27   3       2078.21       1921.27        34.61 o                         
  -1  27   3        866.83        974.95        24.31 o                         
   0  27   3        519.79        494.72        17.88 o                         
   1  27   3       8152.31       8224.01       119.14 o                         
   2  27   3        511.74        473.27        17.20 o                         
   3  27   3        257.40        272.01        14.84 o                         
   4  27   3       1154.11       1194.68        29.47 o                         
   5  27   3        927.92        938.55        26.97 o                         
   6  27   3        287.07        334.48        20.48 o                         
  -6  28   3        264.65        272.23        24.94 o                         
  -5  28   3        365.98        378.31        22.00 o                         
  -4  28   3       2353.99       2277.66        43.89 o                         
  -3  28   3       1490.53       1430.23        29.37 o                         
  -2  28   3        330.32        381.22        16.24 o                         
  -1  28   3       6963.90       6712.54        62.41 o                         
   0  28   3        303.29        395.44        16.84 o                         
   1  28   3        284.24        400.55        18.71 o                         
   2  28   3         10.54         14.16         7.74 o                         
   3  28   3       6843.11       6786.47        72.03 o                         
   4  28   3        229.10        265.64        15.35 o                         
   5  28   3        328.02        399.90        21.38 o                         
  -5  29   3        157.13        156.38        16.16 o                         
  -4  29   3         58.28         92.45        13.20 o                         
  -3  29   3       2550.76       2512.07        68.10 o                         
  -2  29   3       2548.43       2464.57        35.94 o                         
  -1  29   3       3126.12       3157.55        37.37 o                         
   0  29   3        188.26        162.48        12.04 o                         
   1  29   3      11491.22      11239.49       104.22 o                         
   2  29   3         16.38         33.62         9.80 o                         
   3  29   3         19.50         84.96        10.53 o                         
   4  29   3       1091.58       1087.75        26.30 o                         
   5  29   3       2521.79       2497.89        44.00 o                         
  -5  30   3         64.73         94.21        14.21 o                         
  -4  30   3       2708.47       2683.25        48.39 o                         
  -3  30   3       1793.92       1845.67        39.25 o                         
  -2  30   3          3.80         43.35         9.82 o                         
  -1  30   3       7450.49       7119.15        67.10 o                         
   0  30   3        690.29        680.11        19.50 o                         
   1  30   3       1409.26       1500.57        28.55 o                         
   2  30   3        279.41        298.94        17.50 o                         
   3  30   3       7249.14       7120.78        75.60 o                         
   4  30   3        265.79        259.25        19.98 o                         
   5  30   3        226.92        240.37        18.19 o                         
  -5  31   3        487.77        502.43        24.06 o                         
  -4  31   3        210.25        219.47        17.54 o                         
  -3  31   3        966.03        974.33        28.50 o                         
  -2  31   3       2098.95       1977.70        35.57 o                         
  -1  31   3       1892.57       1953.23        32.35 o                         
   0  31   3         82.85         94.80        10.58 o                         
   1  31   3       8864.19       8765.20        87.50 o                         
   2  31   3         41.85         35.64         8.91 o                         
   3  31   3         71.68        116.94        12.89 o                         
   4  31   3        474.14        567.80        21.91 o                         
   5  31   3       1048.81       1032.11        29.16 o                         
  -5  32   3        100.85        114.34        14.81 o                         
  -4  32   3       1375.47       1367.68        34.69 o                         
  -3  32   3        875.15        897.74        27.39 o                         
  -2  32   3        247.57        219.61        17.00 o                         
  -1  32   3       3297.44       3358.62        44.93 o                         
   0  32   3        273.44        285.25        15.52 o                         
   1  32   3        417.16        550.09        19.43 o                         
   2  32   3        172.62        235.92        14.97 o                         
   3  32   3       2972.16       2829.55        46.03 o                         
   4  32   3         48.31         38.61        10.53 o                         
  -4  33   3        163.17        145.93        15.38 o                         
  -3  33   3       1048.05       1083.10        30.22 o                         
  -2  33   3        552.03        572.86        22.85 o                         
  -1  33   3        371.06        448.94        20.82 o                         
   0  33   3        280.29        353.81        17.47 o                         
   1  33   3       2016.34       2040.85        34.85 o                         
   2  33   3         77.25         73.54        10.91 o                         
   3  33   3         30.67         51.59        11.39 o                         
   4  33   3        274.95        331.08        21.30 o                         
  -4  34   3         81.86        144.20        15.52 o                         
  -3  34   3          3.34          9.07         9.64 o                         
  -2  34   3        398.48        399.23        21.74 o                         
  -1  34   3        789.63        804.98        23.59 o                         
   0  34   3        434.31        422.38        18.69 o                         
   1  34   3         77.38         98.03        11.26 o                         
   2  34   3        289.53        343.46        17.92 o                         
   3  34   3        607.80        644.48        23.88 o                         
   4  34   3          0.22         -0.71        10.21 o                         
  -4  35   3        117.38        116.56        14.53 o                         
  -3  35   3        111.47        122.93        14.75 o                         
  -2  35   3         52.96         66.72        11.93 o                         
  -1  35   3         33.78         53.39        11.30 o                         
   0  35   3        584.81        578.19        21.56 o                         
   1  35   3         53.51         56.08        10.76 o                         
   2  35   3        253.57        274.35        16.72 o                         
   3  35   3        169.62        178.59        16.05 o                         
  -3  36   3         20.18          8.51        10.17 o                         
  -2  36   3        289.53        301.16        30.93 o                         
  -1  36   3        166.98        187.66        20.08 o                         
   0  36   3         67.85         69.08        11.59 o                         
   1  36   3          5.89         21.00         8.98 o                         
   2  36   3         63.73         61.92        11.15 o                         
   3  36   3          6.96         19.81        10.48 o                         
  -3  37   3          4.62         14.44        12.59 o                         
  -2  37   3        323.40        321.68        24.50 o                         
  -1  37   3         96.66         98.94        16.71 o                         
   0  37   3        177.07        176.50        17.21 o                         
   1  37   3       1254.31       1313.06        31.53 o                         
   2  37   3        386.20        354.14        18.99 o                         
  -2  38   3        127.18        132.54        17.84 o                         
  -1  38   3        748.33        722.62        56.15 o                         
   0  38   3         23.53         35.81        10.49 o                         
   1  38   3         15.75         55.37        11.25 o                         
   2  38   3         11.78          1.13         9.50 o                         
  -1  39   3        953.05       1076.55        37.21 o                         
   0  39   3        279.05        261.05        17.67 o                         
  -8   0   4         10.65          3.01        15.15 o                         
  -7   0   4        318.80        504.48        48.12 o                         
  -6   0   4        183.60        237.51        17.84 o                         
  -5   0   4        529.51        562.87        22.85 o                         
  -4   0   4        291.33        370.35        25.43 o                         
  -3   0   4      12199.53      12080.72       122.85 o                         
  -2   0   4       8877.40       8676.22        82.21 o                         
  -1   0   4        139.06        273.77        15.56 o                         
   0   0   4      15378.32      14646.61       147.53 o                         
   1   0   4         56.44         64.01         8.78 o                         
   2   0   4       1137.70       1385.33        52.80 o                         
   3   0   4        924.10        993.24        25.33 o                         
   4   0   4       6317.14       6271.08        83.76 o                         
   5   0   4       1777.32       1622.10        37.11 o                         
   6   0   4        283.59        359.81        20.64 o                         
   7   0   4       1302.72       1396.45        43.65 o                         
  -8   1   4         66.21         66.44        13.47 o                         
  -7   1   4        602.11        576.21        24.18 o                         
  -6   1   4          0.67         10.44         8.61 o                         
  -5   1   4       4560.89       4760.11        50.75 o                         
  -4   1   4       2248.37       2172.30        23.71 o                         
  -3   1   4        201.24        291.17        24.84 o                         
  -2   1   4       5429.42       5223.39        40.71 o                         
  -1   1   4       5660.83       5494.29        41.83 o                         
   0   1   4       5412.56       5542.57        53.30 o                         
   1   1   4          9.40         22.46         5.32 o                         
   2   1   4      17627.97      17068.66       118.16 o                         
   3   1   4       1732.15       1709.47        23.93 o                         
   4   1   4         64.50        173.76        12.26 o                         
   5   1   4       2037.35       2145.55        28.94 o                         
   6   1   4        861.86        871.60        18.83 o                         
   7   1   4         45.90         79.59        11.54 o                         
  -8   2   4          4.82          8.88        11.61 o                         
  -7   2   4       1258.83       1433.26        33.99 o                         
  -6   2   4         10.32         14.73         7.00 o                         
  -5   2   4       1244.47       1191.00        22.15 o                         
  -4   2   4        624.05        675.70        14.57 o                         
  -3   2   4       5595.08       5473.38        49.10 o                         
  -2   2   4       3211.00       3061.69        29.44 o                         
  -1   2   4          0.11         35.79         5.17 o                         
   0   2   4      17250.03      16887.39       109.50 o                         
   1   2   4         18.69         11.60         5.10 o                         
   2   2   4        416.65        553.24        31.55 o                         
   3   2   4        514.06        506.28        12.41 o                         
   4   2   4       7379.77       7153.69        65.59 o                         
   5   2   4        366.60        364.62        13.48 o                         
   6   2   4        265.38        325.58        13.86 o                         
   7   2   4       1391.46       1477.64        31.88 o                         
  -8   3   4          0.15         -5.74        11.97 o                         
  -7   3   4        299.63        324.65        20.74 o                         
  -6   3   4         53.58         50.59         8.63 o                         
  -5   3   4       2196.13       2329.75        31.81 o                         
  -4   3   4        421.03        417.03        12.22 o                         
  -3   3   4        330.74        301.57        22.66 o                         
  -2   3   4       4878.67       4855.91        41.02 o                         
  -1   3   4       1472.12       1369.76        16.43 o                         
   0   3   4       2106.21       2074.40        21.39 o                         
   1   3   4         19.04         11.45         5.06 o                         
   2   3   4      13158.14      12961.05        99.20 o                         
   3   3   4         18.71         22.16         5.70 o                         
   4   3   4        124.32        199.90        10.94 o                         
   5   3   4       1411.08       1439.60        23.01 o                         
   6   3   4       1138.95       1101.47        23.25 o                         
   7   3   4        170.74        175.70        14.20 o                         
  -8   4   4         14.22          9.85        11.17 o                         
  -7   4   4         44.44        101.36        12.54 o                         
  -6   4   4         35.77         37.85         9.06 o                         
  -5   4   4         49.79         66.48        11.46 o                         
  -4   4   4        527.27        543.83        13.18 o                         
  -3   4   4       1216.16       1194.87        18.63 o                         
  -2   4   4       2225.72       2161.87        23.35 o                         
  -1   4   4          0.01          9.62         4.41 o                         
   0   4   4       5614.02       5689.93        43.54 o                         
   1   4   4        575.98        573.15        11.41 o                         
   2   4   4        442.41        511.96        15.18 o                         
   3   4   4        585.24        578.49        12.88 o                         
   4   4   4       3254.59       3077.19        42.79 o                         
   5   4   4        140.70        147.40         9.85 o                         
   6   4   4         75.34         94.74        10.22 o                         
   7   4   4        161.11        254.75        20.30 o                         
  -8   5   4          0.01         -0.23        11.61 o                         
  -7   5   4        163.21        142.84        13.43 o                         
  -6   5   4         12.52          6.24         8.39 o                         
  -5   5   4         20.60         28.90         7.52 o                         
  -4   5   4        641.26        624.93        14.08 o                         
  -3   5   4         28.01         71.12         7.28 o                         
  -2   5   4        549.93        607.20        12.86 o                         
  -1   5   4        632.89        660.33        11.52 o                         
   0   5   4       1602.69       1661.18        18.56 o                         
   1   5   4         61.45         67.31         6.50 o                         
   2   5   4       1625.32       1524.33        20.82 o                         
   3   5   4          0.64         12.04         5.36 o                         
   4   5   4        119.93        132.60         8.80 o                         
   5   5   4          0.80          3.88         6.13 o                         
   6   5   4        286.03        291.94        14.76 o                         
   7   5   4          4.21          6.58         8.67 o                         
  -8   6   4          8.73         13.78        11.61 o                         
  -7   6   4          0.26         11.46        10.64 o                         
  -6   6   4        103.01         94.63        12.94 o                         
  -5   6   4        167.54        191.98        12.99 o                         
  -4   6   4         14.81         29.05         6.77 o                         
  -3   6   4        164.90        144.52        11.19 o                         
  -2   6   4        122.20        160.42         7.80 o                         
  -1   6   4         29.47         30.57         4.89 o                         
   0   6   4         79.29        103.91         6.42 o                         
   1   6   4          0.99          3.84         6.77 o                         
   2   6   4        293.93        309.10        12.24 o                         
   3   6   4        322.45        328.04        11.16 o                         
   4   6   4          3.11         11.84         5.96 o                         
   5   6   4         46.65         55.12         7.43 o                         
   6   6   4        200.97        194.51        12.77 o                         
   7   6   4          0.33          0.09         7.94 o                         
  -8   7   4         16.50         21.66        12.02 o                         
  -7   7   4        134.09        139.08        15.72 o                         
  -6   7   4         39.40         38.18        11.07 o                         
  -5   7   4         21.38         41.35         7.22 o                         
  -4   7   4         56.25         74.72         8.61 o                         
  -3   7   4        663.02        710.95        14.90 o                         
  -2   7   4        163.49        227.38        15.56 o                         
  -1   7   4        977.17       1011.28        17.05 o                         
   0   7   4        595.91        631.13        14.75 o                         
   1   7   4         62.53         71.67         6.37 o                         
   2   7   4        958.95        924.62        15.04 o                         
   3   7   4         85.89         99.10         7.43 o                         
   4   7   4        116.59        153.74         9.93 o                         
   5   7   4        235.26        282.26        11.76 o                         
   6   7   4        219.76        226.06        13.19 o                         
   7   7   4         17.62         22.40        10.82 o                         
  -8   8   4          1.81          4.72        27.39 o                         
  -7   8   4        155.55        220.60        18.10 o                         
  -6   8   4         49.68         58.95        11.57 o                         
  -5   8   4        341.53        300.55        12.09 o                         
  -4   8   4          2.45         38.10         6.89 o                         
  -3   8   4        696.85        692.14        14.83 o                         
  -2   8   4       2500.29       2519.50        28.44 o                         
  -1   8   4        639.82        639.18        11.35 o                         
   0   8   4       5034.08       4822.98        41.00 o                         
   1   8   4         69.14         84.78         6.74 o                         
   2   8   4        826.75        914.25        19.87 o                         
   3   8   4         14.55         28.13         5.81 o                         
   4   8   4       2640.43       2512.99        30.50 o                         
   5   8   4         65.10         77.46         8.07 o                         
   6   8   4         17.86         43.06         8.76 o                         
   7   8   4        378.62        423.02        22.83 o                         
  -7   9   4        386.21        368.16        21.95 o                         
  -6   9   4         88.10        104.93        13.06 o                         
  -5   9   4       1950.86       2050.54        27.28 o                         
  -4   9   4       1884.02       1834.81        26.29 o                         
  -3   9   4        621.12        587.56        20.42 o                         
  -2   9   4       3411.61       3449.41        35.03 o                         
  -1   9   4        636.94        612.16        11.22 o                         
   0   9   4       4136.80       4205.63        45.72 o                         
   1   9   4       1181.11       1248.99        17.36 o                         
   2   9   4      13922.74      13438.86        96.06 o                         
   3   9   4        175.83        183.24         8.78 o                         
   4   9   4         25.25         70.56        12.83 o                         
   5   9   4        607.27        677.07        17.65 o                         
   6   9   4        503.01        514.35        22.01 o                         
   7   9   4         28.01         58.82        12.30 o                         
  -7  10   4        607.30        767.76        26.42 o                         
  -6  10   4        181.46        212.80        19.23 o                         
  -5  10   4        995.32        923.80        20.50 o                         
  -4  10   4        560.10        612.32        15.34 o                         
  -3  10   4       6934.90       6711.77        63.03 o                         
  -2  10   4       6623.31       6481.89        56.27 o                         
  -1  10   4          9.54         24.01         5.21 o                         
   0  10   4      20116.40      19664.64       163.27 o                         
   1  10   4          8.51         17.32         5.15 o                         
   2  10   4        369.99        506.29        20.77 o                         
   3  10   4         22.59         39.03         5.21 o                         
   4  10   4       6891.50       6693.80        63.89 o                         
   5  10   4        807.84        730.00        22.92 o                         
   6  10   4        165.53        225.90        19.02 o                         
   7  10   4       1287.07       1314.77        33.26 o                         
  -7  11   4        499.52        463.72        24.13 o                         
  -6  11   4          0.11         -1.55        13.46 o                         
  -5  11   4       4309.36       4435.97        50.04 o                         
  -4  11   4       2399.59       2383.10        31.06 o                         
  -3  11   4        241.06        266.01        20.23 o                         
  -2  11   4       9868.91       9861.04        79.31 o                         
  -1  11   4       6927.86       6768.37        53.75 o                         
   0  11   4       4163.54       4330.29        49.53 o                         
   1  11   4        225.12        228.02        13.57 o                         
   2  11   4      21467.02      20762.12       141.86 o                         
   3  11   4       2525.18       2408.30        29.37 o                         
   4  11   4        553.99        761.47        19.48 o                         
   5  11   4       1528.49       1623.44        30.92 o                         
   6  11   4       1045.21        994.43        29.71 o                         
   7  11   4        230.79        224.47        21.20 o                         
  -7  12   4        907.22       1127.94        31.28 o                         
  -6  12   4         89.95        107.91        13.84 o                         
  -5  12   4        728.51        720.91        19.00 o                         
  -4  12   4        933.35        983.74        18.05 o                         
  -3  12   4       8461.92       8446.76        76.17 o                         
  -2  12   4       4897.53       4683.01        52.35 o                         
  -1  12   4          2.85         56.76         9.00 o                         
   0  12   4      20737.38      20116.00       137.75 o                         
   1  12   4        205.63        234.30         9.33 o                         
   2  12   4        488.51        651.21        19.32 o                         
   3  12   4       1845.85       1827.26        25.07 o                         
   4  12   4       7884.74       7595.71        93.34 o                         
   5  12   4       1739.19       1696.72        31.23 o                         
   6  12   4        233.47        275.53        18.46 o                         
   7  12   4       1028.72       1068.02        30.32 o                         
  -7  13   4        477.05        494.31        24.64 o                         
  -6  13   4         41.04         37.20        10.87 o                         
  -5  13   4       3260.89       3383.01        42.36 o                         
  -4  13   4       1075.44       1045.34        18.65 o                         
  -3  13   4        160.80        154.37        10.62 o                         
  -2  13   4       4064.61       4076.75        47.64 o                         
  -1  13   4       2653.82       2547.06        30.80 o                         
   0  13   4       4689.67       4641.57        40.73 o                         
   1  13   4          0.67         -1.55         4.76 o                         
   2  13   4      14676.83      13873.77       107.88 o                         
   3  13   4        193.59        210.57        10.63 o                         
   4  13   4         44.05         84.27        11.57 o                         
   5  13   4       2456.87       2564.71        39.59 o                         
   6  13   4        724.90        711.62        24.38 o                         
   7  13   4        109.75        141.68        15.35 o                         
  -7  14   4        292.52        437.43        24.54 o                         
  -6  14   4          4.44          4.25         9.75 o                         
  -5  14   4        374.45        352.48        17.77 o                         
  -4  14   4        331.63        375.47        13.46 o                         
  -3  14   4       3066.11       3018.64        39.22 o                         
  -2  14   4       3582.03       3431.96        42.39 o                         
  -1  14   4          6.68         37.84         6.90 o                         
   0  14   4       5031.58       4885.33        42.55 o                         
   1  14   4        191.33        182.52         8.43 o                         
   2  14   4       1954.95       1932.16        26.73 o                         
   3  14   4        498.36        534.51        15.49 o                         
   4  14   4       3724.45       3625.90        60.48 o                         
   5  14   4         14.68         58.84        10.40 o                         
   6  14   4        231.79        336.16        20.46 o                         
   7  14   4       1013.80        998.01        30.14 o                         
  -7  15   4        285.41        307.60        20.85 o                         
  -6  15   4        129.65        121.21        14.37 o                         
  -5  15   4        690.31        821.34        20.97 o                         
  -4  15   4        425.24        412.39        19.32 o                         
  -3  15   4         56.66         50.19         8.01 o                         
  -2  15   4        784.16        866.21        46.50 o                         
  -1  15   4       1607.01       1547.78        25.87 o                         
   0  15   4       2441.38       2389.62        26.08 o                         
   1  15   4        159.56        149.54         9.93 o                         
   2  15   4       2428.96       2447.59        40.41 o                         
   3  15   4          4.04          3.94         6.62 o                         
   4  15   4         52.76        104.57        11.50 o                         
   5  15   4        431.01        509.78        21.55 o                         
   6  15   4       1609.10       1555.20        38.90 o                         
   7  15   4          3.60         21.76        11.57 o                         
  -7  16   4        127.41        203.37        20.09 o                         
  -6  16   4         46.00         47.07        12.45 o                         
  -5  16   4        255.98        226.74        14.57 o                         
  -4  16   4        195.57        205.38        11.55 o                         
  -3  16   4        731.72        781.03        19.01 o                         
  -2  16   4        212.40        225.86        12.50 o                         
  -1  16   4        192.96        170.42        10.96 o                         
   0  16   4       1250.35       1261.05        20.85 o                         
   1  16   4        242.47        254.70        15.01 o                         
   2  16   4         10.13         29.15         7.19 o                         
   3  16   4        195.07        217.48        12.02 o                         
   4  16   4       1938.60       1920.53        38.16 o                         
   5  16   4         63.20         71.95        12.32 o                         
   6  16   4          1.93         16.37        10.67 o                         
   7  16   4         27.09         62.27        18.30 o                         
  -7  17   4          2.66         -3.37        12.23 o                         
  -6  17   4          2.97         16.02         8.70 o                         
  -5  17   4        138.10        187.62        14.02 o                         
  -4  17   4          5.61         -7.59         7.98 o                         
  -3  17   4        529.32        491.70        16.02 o                         
  -2  17   4        611.88        605.14        16.77 o                         
  -1  17   4         97.90        105.46         9.79 o                         
   0  17   4        376.97        403.33        11.12 o                         
   1  17   4         95.83        111.48         9.59 o                         
   2  17   4       1970.71       1932.53        26.48 o                         
   3  17   4         13.33         29.47         7.06 o                         
   4  17   4        186.15        192.75        18.24 o                         
   5  17   4          1.09         15.67        10.03 o                         
   6  17   4          0.87         17.77        10.96 o                         
  -7  18   4          2.05         17.70        13.09 o                         
  -6  18   4         16.22          1.31         8.32 o                         
  -5  18   4          3.95         20.40         9.04 o                         
  -4  18   4         73.45         95.84        11.53 o                         
  -3  18   4         27.08         24.24         7.24 o                         
  -2  18   4        257.13        259.09        13.06 o                         
  -1  18   4        464.77        439.78        15.01 o                         
   0  18   4        756.57        794.32        16.64 o                         
   1  18   4         27.72         23.25         6.38 o                         
   2  18   4        180.94        191.90        10.68 o                         
   3  18   4         35.24         35.95         7.22 o                         
   4  18   4         58.02         80.68        10.84 o                         
   5  18   4         67.87         62.78        12.42 o                         
   6  18   4         68.17         73.33        13.56 o                         
  -7  19   4         43.70         51.01        14.80 o                         
  -6  19   4         10.44         13.50         9.27 o                         
  -5  19   4        532.53        529.67        20.55 o                         
  -4  19   4         33.29         49.04         9.90 o                         
  -3  19   4          8.57         30.23         7.85 o                         
  -2  19   4         25.10         67.98        17.73 o                         
  -1  19   4        126.28        140.38        10.38 o                         
   0  19   4        120.47        172.31        10.31 o                         
   1  19   4        153.61        162.78        10.96 o                         
   2  19   4       1568.54       1554.84        24.10 o                         
   3  19   4        324.83        328.50        19.36 o                         
   4  19   4        137.73        157.35        12.96 o                         
   5  19   4        199.38        255.67        19.21 o                         
   6  19   4          5.89         11.31        11.26 o                         
  -6  20   4         34.40         35.18        10.36 o                         
  -5  20   4        110.97        115.79        12.38 o                         
  -4  20   4         30.56         36.01         9.69 o                         
  -3  20   4       2100.89       1900.35        28.50 o                         
  -2  20   4         25.48         32.55         7.97 o                         
  -1  20   4        209.67        233.07        12.52 o                         
   0  20   4       5009.28       4846.07        48.76 o                         
   1  20   4         86.92         76.63         9.22 o                         
   2  20   4          3.66         32.95         7.27 o                         
   3  20   4         18.42         36.72         7.37 o                         
   4  20   4        932.49        945.02        23.94 o                         
   5  20   4        211.64        234.39        17.66 o                         
   6  20   4        203.98        222.67        18.87 o                         
  -6  21   4         40.24         29.77        10.97 o                         
  -5  21   4       1431.65       1461.57        30.73 o                         
  -4  21   4        351.09        363.77        18.46 o                         
  -3  21   4          8.25         59.80         8.16 o                         
  -2  21   4       2961.52       2929.47        39.93 o                         
  -1  21   4       1776.85       1683.38        28.11 o                         
   0  21   4       1574.34       1713.85        30.50 o                         
   1  21   4        194.35        208.84        13.04 o                         
   2  21   4       5833.77       5738.36        55.90 o                         
   3  21   4        750.35        685.89        17.13 o                         
   4  21   4        257.32        297.59        16.95 o                         
   5  21   4        806.77        855.22        25.11 o                         
   6  21   4        123.37        149.33        16.91 o                         
  -6  22   4         16.41          5.89         9.32 o                         
  -5  22   4        251.18        223.81        15.72 o                         
  -4  22   4        510.88        516.44        20.68 o                         
  -3  22   4       3505.63       3466.20        42.42 o                         
  -2  22   4       5323.54       4972.49        57.49 o                         
  -1  22   4        351.75        383.85        19.58 o                         
   0  22   4       7113.33       7091.10        77.00 o                         
   1  22   4         24.35         30.98         8.73 o                         
   2  22   4        275.76        341.07        14.14 o                         
   3  22   4        147.66        172.32        12.35 o                         
   4  22   4       3434.47       3346.26        48.13 o                         
   5  22   4        661.49        668.33        26.26 o                         
   6  22   4        101.12        117.58        15.84 o                         
  -6  23   4          0.94          0.50        12.61 o                         
  -5  23   4       1997.05       2027.83        40.62 o                         
  -4  23   4       1518.06       1525.46        31.09 o                         
  -3  23   4         96.06        117.17        11.97 o                         
  -2  23   4       2812.56       2776.58        39.35 o                         
  -1  23   4       1609.07       1608.93        34.89 o                         
   0  23   4       3931.90       3864.69        50.56 o                         
   1  23   4        125.32        117.29         9.80 o                         
   2  23   4      10442.94      10082.02        86.69 o                         
   3  23   4        527.96        519.29        17.75 o                         
   4  23   4          2.24         55.98        10.61 o                         
   5  23   4        698.88        756.95        24.02 o                         
   6  23   4        548.75        600.86        31.55 o                         
  -6  24   4        116.84        125.42        15.65 o                         
  -5  24   4        584.89        493.07        21.48 o                         
  -4  24   4        137.80        192.82        14.90 o                         
  -3  24   4       2825.40       2804.11        43.08 o                         
  -2  24   4       2290.64       2231.53        32.24 o                         
  -1  24   4          4.20          7.24         6.69 o                         
   0  24   4      10960.66      10593.47       106.70 o                         
   1  24   4         33.23         46.19         8.21 o                         
   2  24   4       1157.72       1296.77        23.66 o                         
   3  24   4        152.11        227.97        14.31 o                         
   4  24   4       4145.01       3975.41        54.51 o                         
   5  24   4        367.63        399.44        21.33 o                         
  -6  25   4         12.78         25.14        13.50 o                         
  -5  25   4       1272.93       1375.95        31.28 o                         
  -4  25   4        475.38        486.46        21.00 o                         
  -3  25   4        226.77        216.40        15.05 o                         
  -2  25   4       3526.26       3440.61        42.41 o                         
  -1  25   4       1758.51       1721.69        31.06 o                         
   0  25   4       1868.46       1938.63        33.99 o                         
   1  25   4        177.53        177.64        11.73 o                         
   2  25   4       8269.59       7902.04        73.19 o                         
   3  25   4         98.00         79.92        10.48 o                         
   4  25   4          5.81         44.28        10.55 o                         
   5  25   4        558.84        628.83        21.59 o                         
  -5  26   4        260.23        237.80        22.19 o                         
  -4  26   4        880.07        885.18        24.90 o                         
  -3  26   4       1652.75       1663.23        32.83 o                         
  -2  26   4       1433.58       1444.17        25.88 o                         
  -1  26   4        243.46        230.16        14.74 o                         
   0  26   4       3904.06       3862.06        56.28 o                         
   1  26   4        456.33        438.02        16.92 o                         
   2  26   4        111.44        192.97        11.91 o                         
   3  26   4        555.32        561.28        19.36 o                         
   4  26   4       3478.22       3324.63        61.11 o                         
   5  26   4        143.08        169.14        14.11 o                         
  -5  27   4        507.92        596.07        25.29 o                         
  -4  27   4        556.38        555.03        22.29 o                         
  -3  27   4        430.39        427.14        20.15 o                         
  -2  27   4        803.34        841.27        20.28 o                         
  -1  27   4        804.52        761.94        23.72 o                         
   0  27   4        424.77        508.29        19.47 o                         
   1  27   4        233.24        241.17        14.02 o                         
   2  27   4       2353.81       2374.66        33.44 o                         
   3  27   4         24.90         19.84         8.99 o                         
   4  27   4        105.03        116.75        13.57 o                         
   5  27   4        325.81        369.07        23.29 o                         
  -5  28   4        111.04        108.60        14.95 o                         
  -4  28   4         58.25         69.69        12.00 o                         
  -3  28   4        323.18        394.75        19.88 o                         
  -2  28   4        120.31        137.67        11.27 o                         
  -1  28   4        367.43        344.55        16.37 o                         
   0  28   4        569.13        603.45        22.73 o                         
   1  28   4        124.74        115.77        10.87 o                         
   2  28   4        459.69        465.62        18.87 o                         
   3  28   4         46.15         57.40        10.63 o                         
   4  28   4        353.45        396.30        20.62 o                         
  -5  29   4          1.81         17.78        13.26 o                         
  -4  29   4          5.70         -1.80        10.09 o                         
  -3  29   4         93.23         71.30        11.70 o                         
  -2  29   4         62.23         76.93        11.43 o                         
  -1  29   4         73.00         88.39        10.19 o                         
   0  29   4         97.26        112.85        11.96 o                         
   1  29   4        193.71        218.42        14.02 o                         
   2  29   4          0.84         16.31        10.07 o                         
   3  29   4         66.94         72.93        11.27 o                         
   4  29   4        154.72        162.28        14.98 o                         
  -4  30   4         91.82         77.96        13.65 o                         
  -3  30   4        120.71         90.50        12.18 o                         
  -2  30   4         83.35         94.15        15.12 o                         
  -1  30   4        154.55        133.79        11.84 o                         
   0  30   4        235.30        239.61        14.52 o                         
   1  30   4        125.82        125.01        11.95 o                         
   2  30   4         11.63         16.92         9.98 o                         
   3  30   4        105.36        143.75        13.26 o                         
   4  30   4         53.14         77.32        11.58 o                         
  -4  31   4        198.56        210.50        18.83 o                         
  -3  31   4         25.98         29.64        10.30 o                         
  -2  31   4         63.11         73.05        15.39 o                         
  -1  31   4        178.82        181.67        13.06 o                         
   0  31   4        272.52        328.37        19.04 o                         
   1  31   4        313.31        329.97        16.88 o                         
   2  31   4        743.26        776.01        24.55 o                         
   3  31   4        264.00        250.40        17.90 o                         
  -3  32   4        866.78        757.84        27.63 o                         
  -2  32   4        847.47        829.53        29.95 o                         
  -1  32   4        398.67        417.22        20.59 o                         
   0  32   4       1093.97       1041.76        24.82 o                         
   1  32   4          0.56         -1.20         7.02 o                         
   2  32   4          4.08         16.98        10.58 o                         
   3  32   4         59.18         61.78        12.51 o                         
  -3  33   4          8.04         37.01        12.28 o                         
  -2  33   4        491.11        563.72        29.40 o                         
  -1  33   4        715.26        724.91        23.57 o                         
   0  33   4        527.32        543.29        20.09 o                         
   1  33   4         37.69         16.30         8.35 o                         
   2  33   4       2150.22       2176.06        40.68 o                         
   3  33   4        558.92        588.81        24.92 o                         
  -3  34   4       1872.00       1927.26        52.24 o                         
  -2  34   4        751.23        757.46        34.65 o                         
  -1  34   4         30.77         18.84        13.28 o                         
   0  34   4       2818.30       2754.37        42.05 o                         
   1  34   4         21.55         24.24         9.58 o                         
   2  34   4         39.48         76.41        11.40 o                         
  -2  35   4       1447.87       1487.16        46.39 o                         
  -1  35   4        593.08        622.79        29.49 o                         
   0  35   4        981.60       1095.62        26.60 o                         
   1  35   4          1.44          5.11         8.82 o                         
  -1  36   4          7.89         27.77        14.59 o                         
   0  36   4       2778.16       2781.48        42.95 o                         
  -7   1   5          7.97          1.92        11.12 o                         
  -6   1   5        128.93        146.95        12.02 o                         
  -5   1   5        219.45        231.43        13.27 o                         
  -4   1   5        409.49        468.65        16.58 o                         
  -3   1   5         47.19         51.85         7.28 o                         
  -2   1   5          4.76         17.33         5.85 o                         
  -1   1   5        870.72        832.79        15.04 o                         
   0   1   5         53.04         48.84         7.28 o                         
   1   1   5        278.90        363.65        18.21 o                         
   2   1   5         78.87         87.47         8.81 o                         
   3   1   5        293.54        334.22        13.69 o                         
   4   1   5          0.32          1.83         6.21 o                         
   5   1   5        152.15        153.44        10.63 o                         
   6   1   5         42.74         60.83         8.81 o                         
  -7   2   5          4.27         -8.93        10.72 o                         
  -6   2   5        375.83        480.03        17.83 o                         
  -5   2   5          1.16          7.12         7.22 o                         
  -4   2   5        200.83        181.68        10.76 o                         
  -3   2   5        133.47        165.26         9.76 o                         
  -2   2   5       1240.97       1183.04        19.82 o                         
  -1   2   5        788.77        798.76        14.95 o                         
   0   2   5         70.92         98.67         8.15 o                         
   1   2   5       3461.55       3287.68        38.27 o                         
   2   2   5          0.11          2.94         6.51 o                         
   3   2   5          8.71         61.99        19.08 o                         
   4   2   5         89.47        122.19         9.48 o                         
   5   2   5        250.01        298.17        13.39 o                         
   6   2   5         65.35         77.09        12.59 o                         
  -7   3   5        203.12        210.76        22.01 o                         
  -6   3   5        366.24        360.35        18.66 o                         
  -5   3   5        280.75        275.99        14.02 o                         
  -4   3   5       1546.09       1662.14        24.51 o                         
  -3   3   5       1723.89       1648.86        23.70 o                         
  -2   3   5         17.13         60.13         7.31 o                         
  -1   3   5       2817.18       2752.36        29.06 o                         
   0   3   5        884.77        814.51        16.18 o                         
   1   3   5        586.54        792.13        29.43 o                         
   2   3   5         70.44         60.47         7.88 o                         
   3   3   5       4877.37       4741.39        49.24 o                         
   4   3   5        658.00        607.21        15.64 o                         
   5   3   5        203.86        264.36        14.68 o                         
   6   3   5        324.50        421.10        19.34 o                         
  -7   4   5          0.00          7.90        11.46 o                         
  -6   4   5        470.56        620.09        24.84 o                         
  -5   4   5        133.74        164.08        13.80 o                         
  -4   4   5        644.06        565.68        15.55 o                         
  -3   4   5       1840.55       1922.70        28.09 o                         
  -2   4   5       2921.02       2821.89        32.38 o                         
  -1   4   5       3538.35       3428.98        33.60 o                         
   0   4   5         11.70          5.61         5.85 o                         
   1   4   5       9062.93       8581.02        72.67 o                         
   2   4   5        173.62        155.73        10.08 o                         
   3   4   5         40.99        170.26        17.80 o                         
   4   4   5        348.42        403.56        13.40 o                         
   5   4   5       2494.07       2325.57        31.42 o                         
   6   4   5        285.82        257.46        14.50 o                         
  -7   5   5         86.08         73.34        11.83 o                         
  -6   5   5        522.94        475.19        20.61 o                         
  -5   5   5          1.16         26.61         7.79 o                         
  -4   5   5       2826.84       2993.74        34.64 o                         
  -3   5   5       1160.30       1069.36        19.21 o                         
  -2   5   5        532.21        503.12        15.02 o                         
  -1   5   5       7067.80       6892.42        56.09 o                         
   0   5   5        692.56        681.32        14.05 o                         
   1   5   5       2479.74       2571.82        30.84 o                         
   2   5   5         11.01         14.04         6.47 o                         
   3   5   5       7961.45       7660.86        71.03 o                         
   4   5   5        431.21        429.69        14.23 o                         
   5   5   5         18.18         73.06         8.22 o                         
   6   5   5       1015.46       1046.66        28.27 o                         
  -7   6   5          6.56          8.11         9.50 o                         
  -6   6   5        854.80       1072.06        26.42 o                         
  -5   6   5        686.61        643.24        19.20 o                         
  -4   6   5        806.76        759.52        17.85 o                         
  -3   6   5        155.15        247.65        12.24 o                         
  -2   6   5       4277.85       4238.57        46.08 o                         
  -1   6   5       2678.26       2493.71        27.64 o                         
   0   6   5         14.31         68.99         7.85 o                         
   1   6   5       9621.79       9307.12        77.46 o                         
   2   6   5         15.15         22.14         6.54 o                         
   3   6   5        869.50        945.77        30.68 o                         
   4   6   5        428.32        475.71        14.19 o                         
   5   6   5       2151.89       2136.05        34.42 o                         
   6   6   5        290.99        341.90        19.68 o                         
  -7   7   5          2.22          0.81         9.54 o                         
  -6   7   5        652.62        633.24        27.60 o                         
  -5   7   5         28.60         36.87         8.01 o                         
  -4   7   5       2714.10       2959.91        34.64 o                         
  -3   7   5       3353.51       3261.05        38.94 o                         
  -2   7   5          5.74        105.26        10.84 o                         
  -1   7   5       1236.26       1387.96        34.06 o                         
   0   7   5       2940.20       2809.40        29.97 o                         
   1   7   5       2476.07       2458.04        28.02 o                         
   2   7   5        211.67        212.16        10.41 o                         
   3   7   5       5842.20       5836.92        57.44 o                         
   4   7   5        388.15        405.83        13.60 o                         
   5   7   5         13.38         95.89        10.29 o                         
   6   7   5        600.91        646.47        23.62 o                         
  -7   8   5          5.21          0.41         9.24 o                         
  -6   8   5        626.76        807.24        23.95 o                         
  -5   8   5         95.51        119.45        12.69 o                         
  -4   8   5        145.20        155.42        10.42 o                         
  -3   8   5        458.89        540.00        15.47 o                         
  -2   8   5       3242.96       3381.57        39.69 o                         
  -1   8   5       6861.66       6647.18        67.77 o                         
   0   8   5          0.17         17.67         5.62 o                         
   1   8   5       3716.75       3684.98        36.30 o                         
   2   8   5          5.43          6.62         5.64 o                         
   3   8   5        177.95        267.24        17.32 o                         
   4   8   5        725.69        716.89        19.78 o                         
   5   8   5       2224.44       2195.84        35.38 o                         
   6   8   5        229.64        246.91        17.92 o                         
  -7   9   5         33.95         23.10        10.42 o                         
  -6   9   5        256.72        240.76        16.18 o                         
  -5   9   5         10.48          2.02         7.08 o                         
  -4   9   5       1500.44       1605.28        26.05 o                         
  -3   9   5        916.60        910.72        19.45 o                         
  -2   9   5        210.28        179.05        10.94 o                         
  -1   9   5       3959.58       4027.13        41.63 o                         
   0   9   5         38.46         74.57         7.14 o                         
   1   9   5       3854.98       3839.57        37.45 o                         
   2   9   5         38.00         44.30         6.43 o                         
   3   9   5       3462.90       3365.24        44.36 o                         
   4   9   5        129.09        132.37        11.35 o                         
   5   9   5         26.65         83.91        12.32 o                         
   6   9   5        547.59        568.66        23.93 o                         
  -6  10   5        298.78        405.57        22.37 o                         
  -5  10   5         13.74         12.56         9.97 o                         
  -4  10   5        478.87        417.59        15.51 o                         
  -3  10   5        642.12        640.80        16.69 o                         
  -2  10   5        183.20        196.40        11.38 o                         
  -1  10   5        770.56        774.89        16.80 o                         
   0  10   5         91.37         69.03         7.04 o                         
   1  10   5       5298.71       5270.42        46.84 o                         
   2  10   5        148.97        143.39         8.19 o                         
   3  10   5        693.83        718.55        19.30 o                         
   4  10   5        138.95        160.75        12.51 o                         
   5  10   5        306.38        310.84        19.23 o                         
   6  10   5         21.66         38.71        12.61 o                         
  -6  11   5         65.67         62.77        13.10 o                         
  -5  11   5         63.05         60.81        11.34 o                         
  -4  11   5         27.02         59.50         8.73 o                         
  -3  11   5         43.27         61.18         8.35 o                         
  -2  11   5        237.46        202.40        11.58 o                         
  -1  11   5        575.67        610.98        15.23 o                         
   0  11   5        148.37        167.59        10.17 o                         
   1  11   5         16.10         75.91        11.64 o                         
   2  11   5        132.02        138.83         9.70 o                         
   3  11   5        694.94        676.65        18.37 o                         
   4  11   5        111.56        129.44        11.71 o                         
   5  11   5        108.89        103.57        16.65 o                         
   6  11   5          0.13         29.89        11.12 o                         
  -6  12   5         80.54         80.45        13.68 o                         
  -5  12   5         32.45         21.77         8.07 o                         
  -4  12   5         19.21         41.38         8.19 o                         
  -3  12   5          9.26         12.14         7.17 o                         
  -2  12   5         64.22         84.39         8.87 o                         
  -1  12   5        547.34        574.26        16.13 o                         
   0  12   5        250.63        252.78        10.82 o                         
   1  12   5        389.83        421.57        12.37 o                         
   2  12   5        173.06        159.04        10.13 o                         
   3  12   5        224.50        259.36        13.57 o                         
   4  12   5         67.66         77.46        10.27 o                         
   5  12   5          6.16         21.89        10.87 o                         
   6  12   5          4.28         15.79        10.98 o                         
  -6  13   5         66.62         79.70        13.23 o                         
  -5  13   5          7.08         13.48         8.18 o                         
  -4  13   5        325.28        353.79        15.08 o                         
  -3  13   5        557.46        518.16        15.76 o                         
  -2  13   5        146.57        186.96        11.66 o                         
  -1  13   5        807.30        811.10        17.48 o                         
   0  13   5          3.06         11.77         6.20 o                         
   1  13   5       1101.74       1135.53        18.46 o                         
   2  13   5         81.05         93.10         8.60 o                         
   3  13   5       1384.49       1345.35        24.72 o                         
   4  13   5        548.71        522.16        19.05 o                         
   5  13   5          0.31         13.86        10.17 o                         
   6  13   5        197.60        201.67        17.70 o                         
  -6  14   5        264.99        337.32        25.01 o                         
  -5  14   5        111.50        131.05        13.55 o                         
  -4  14   5         27.13         47.49         8.22 o                         
  -3  14   5        117.05        149.43        10.73 o                         
  -2  14   5       1713.04       1628.04        28.37 o                         
  -1  14   5       1799.12       1745.47        29.70 o                         
   0  14   5          2.62         -0.03         6.34 o                         
   1  14   5       2610.33       2567.12        31.95 o                         
   2  14   5        344.93        365.47        17.60 o                         
   3  14   5         13.62         60.48         8.76 o                         
   4  14   5        281.15        280.57        18.28 o                         
   5  14   5        445.99        522.77        23.89 o                         
   6  14   5        392.73        363.92        22.06 o                         
  -6  15   5        208.90        203.88        20.79 o                         
  -5  15   5          7.68         19.14         8.93 o                         
  -4  15   5       2040.82       2057.50        30.71 o                         
  -3  15   5        800.45        801.15        18.94 o                         
  -2  15   5        147.60        151.66        10.90 o                         
  -1  15   5       1543.71       1542.58        39.44 o                         
   0  15   5        629.19        639.49        15.66 o                         
   1  15   5        398.27        477.84        14.76 o                         
   2  15   5         68.77         79.66         8.31 o                         
   3  15   5       2470.14       2471.47        32.94 o                         
   4  15   5        565.20        550.54        20.14 o                         
   5  15   5         95.16        126.32        14.19 o                         
   6  15   5        210.60        289.54        20.26 o                         
  -6  16   5        494.54        598.14        33.88 o                         
  -5  16   5        108.55        124.77        14.70 o                         
  -4  16   5       1031.32        892.12        20.75 o                         
  -3  16   5        270.39        341.30        15.45 o                         
  -2  16   5       2142.78       2120.60        30.76 o                         
  -1  16   5        769.65        783.90        20.08 o                         
   0  16   5        128.01        170.51        10.54 o                         
   1  16   5       5011.82       4922.51        49.84 o                         
   2  16   5          1.32          6.59         6.49 o                         
   3  16   5          2.27         71.78        10.03 o                         
   4  16   5          7.27         21.34         9.41 o                         
   5  16   5       1310.68       1298.18        46.17 o                         
  -6  17   5        656.70        607.76        29.50 o                         
  -5  17   5         18.41         13.81         9.34 o                         
  -4  17   5       1121.03       1166.13        26.83 o                         
  -3  17   5        711.51        695.25        18.09 o                         
  -2  17   5        113.37        111.87        10.08 o                         
  -1  17   5       3584.78       3516.78        42.23 o                         
   0  17   5        864.46        882.16        20.77 o                         
   1  17   5        542.49        687.41        18.78 o                         
   2  17   5        103.19        138.78        10.24 o                         
   3  17   5       5692.35       5490.26        55.10 o                         
   4  17   5         91.51         92.62        11.90 o                         
   5  17   5          5.54         53.64        12.69 o                         
  -6  18   5        208.78        343.45        25.29 o                         
  -5  18   5        114.93        146.89        18.09 o                         
  -4  18   5        232.62        208.73        15.01 o                         
  -3  18   5       1005.79       1050.26        23.94 o                         
  -2  18   5       2044.23       2045.95        30.78 o                         
  -1  18   5       2271.30       2201.10        36.18 o                         
   0  18   5          1.08         14.02         7.61 o                         
   1  18   5       7639.91       7422.89        74.21 o                         
   2  18   5         26.56         35.59         7.94 o                         
   3  18   5        119.37        176.13        11.16 o                         
   4  18   5        730.08        743.08        22.85 o                         
   5  18   5       1851.21       1795.08        39.51 o                         
  -5  19   5        130.91        128.27        13.59 o                         
  -4  19   5       1536.51       1679.84        32.94 o                         
  -3  19   5       1242.42       1194.81        39.08 o                         
  -2  19   5          9.27         44.67         8.24 o                         
  -1  19   5       3619.28       3601.98        44.81 o                         
   0  19   5       1080.74       1053.26        22.81 o                         
   1  19   5       2144.02       2085.71        32.48 o                         
   2  19   5        563.42        560.65        16.33 o                         
   3  19   5       4270.55       4134.79        45.65 o                         
   4  19   5        448.83        468.35        21.30 o                         
   5  19   5        115.33        181.31        17.24 o                         
  -5  20   5         53.03         40.96        11.02 o                         
  -4  20   5        227.66        193.46        19.15 o                         
  -3  20   5        441.48        486.11        18.17 o                         
  -2  20   5       2034.80       2057.13        31.25 o                         
  -1  20   5       2512.23       2485.68        34.68 o                         
   0  20   5        129.87        117.96        10.95 o                         
   1  20   5       3359.59       3322.22        43.02 o                         
   2  20   5         11.01         13.14         6.98 o                         
   3  20   5        257.32        302.04        13.87 o                         
   4  20   5        315.97        395.53        20.14 o                         
   5  20   5        944.57        948.48        30.07 o                         
  -5  21   5          7.67         -5.96         9.16 o                         
  -4  21   5       1494.07       1606.57        32.79 o                         
  -3  21   5        587.60        552.15        18.45 o                         
  -2  21   5        391.23        327.74        15.07 o                         
  -1  21   5        570.50        635.30        23.10 o                         
   0  21   5        242.35        268.54        16.19 o                         
   1  21   5       1028.49       1055.54        29.28 o                         
   2  21   5          1.76         -6.48         6.48 o                         
   3  21   5       1469.32       1430.86        26.58 o                         
   4  21   5          2.82          0.81         8.53 o                         
   5  21   5         25.55         30.08        11.33 o                         
  -5  22   5        126.88        132.21        14.32 o                         
  -4  22   5        247.25        271.21        17.41 o                         
  -3  22   5         43.64         24.39         8.18 o                         
  -2  22   5        370.48        401.66        17.42 o                         
  -1  22   5        425.40        401.32        18.86 o                         
   0  22   5         87.74         89.76        11.54 o                         
   1  22   5        428.97        491.97        21.41 o                         
   2  22   5         84.79         77.44         9.27 o                         
   3  22   5        357.88        408.07        18.15 o                         
   4  22   5         11.75         17.26         8.89 o                         
  -5  23   5         61.10         42.10        11.62 o                         
  -4  23   5         44.62         36.45        10.98 o                         
  -3  23   5         58.57         72.37        11.36 o                         
  -2  23   5        104.60        103.60        13.48 o                         
  -1  23   5         76.90         98.79        16.03 o                         
   0  23   5        161.98        180.08        14.53 o                         
   1  23   5        179.36        166.77        12.48 o                         
   2  23   5        194.20        200.70        17.34 o                         
   3  23   5        110.66        146.47        12.44 o                         
   4  23   5          1.10          0.83         8.53 o                         
  -4  24   5          4.36         25.59        10.89 o                         
  -3  24   5        101.20        107.06        13.28 o                         
  -2  24   5        214.10        193.67        13.78 o                         
  -1  24   5         32.76         29.55         9.59 o                         
   0  24   5        402.07        419.26        19.89 o                         
   1  24   5         15.91         27.16         8.73 o                         
   2  24   5         62.49         51.74         9.30 o                         
   3  24   5        195.55        182.95        13.61 o                         
   4  24   5          0.97          9.06         9.03 o                         
  -4  25   5        490.08        503.68        23.43 o                         
  -3  25   5        243.46        227.00        16.24 o                         
  -2  25   5        194.91        251.99        26.07 o                         
  -1  25   5         84.29         78.08        11.26 o                         
   0  25   5        195.18        213.98        15.29 o                         
   1  25   5         85.03         98.95        11.14 o                         
   2  25   5         48.18         43.46         9.08 o                         
   3  25   5        361.37        414.80        21.28 o                         
   4  25   5        359.28        359.49        20.16 o                         
  -4  26   5          1.92         14.56        10.53 o                         
  -3  26   5         43.25         47.96        11.31 o                         
  -2  26   5        907.87        846.02        25.98 o                         
  -1  26   5        851.53        822.08        25.94 o                         
   0  26   5        111.09        121.29        12.72 o                         
   1  26   5       1573.58       1518.43        41.12 o                         
   2  26   5        176.06        165.75        13.15 o                         
   3  26   5         45.94         50.99        11.46 o                         
  -4  27   5        648.67        636.51        24.06 o                         
  -3  27   5        575.23        605.86        22.30 o                         
  -2  27   5          1.69         24.43        11.33 o                         
  -1  27   5       1224.61       1220.71        28.79 o                         
   0  27   5         67.61         81.46        11.54 o                         
   1  27   5        934.23        960.34        26.15 o                         
   2  27   5         22.76         31.52         9.32 o                         
   3  27   5       2048.92       2089.34        41.49 o                         
  -3  28   5        173.17        222.09        16.57 o                         
  -2  28   5        633.45        697.80        22.95 o                         
  -1  28   5       1463.77       1416.50        31.61 o                         
   0  28   5         48.85         53.42        10.68 o                         
   1  28   5       2542.75       2552.98        42.81 o                         
   2  28   5          2.13          2.51        10.80 o                         
   3  28   5        180.67        239.61        17.83 o                         
  -3  29   5        568.66        575.92        29.29 o                         
  -2  29   5         11.91         16.79        12.83 o                         
  -1  29   5        963.53        976.68        37.81 o                         
   0  29   5        514.29        537.58        22.71 o                         
   1  29   5        828.73        875.29        25.63 o                         
   2  29   5         29.68         20.17        12.20 o                         
  -2  30   5       1295.68       1348.30        37.29 o                         
  -1  30   5        878.24        876.31        23.55 o                         
   0  30   5         14.68         11.02         9.65 o                         
   1  30   5       2393.47       2310.80        41.07 o                         
   2  30   5          0.22         10.62        11.39 o                         
  -2  31   5        140.59        111.02        16.12 o                         
  -1  31   5       1419.68       1427.59        32.61 o                         
   0  31   5        275.98        258.88        17.63 o                         
   1  31   5        324.41        382.69        20.90 o                         
   0  32   5         52.12         43.14        11.20 o                         
  -6   0   6          2.61          8.75        12.38 o                         
  -5   0   6        522.79        686.61        28.02 o                         
  -4   0   6        463.47        494.38        25.81 o                         
  -3   0   6        308.81        307.65        25.93 o                         
  -2   0   6       1127.92       1305.00        42.78 o                         
  -1   0   6       2954.07       2998.11        66.94 o                         
   0   0   6       2026.12       1997.94        41.74 o                         
   1   0   6        150.74        147.67        19.64 o                         
   2   0   6       5417.31       5369.80        79.54 o                         
   3   0   6        235.98        242.69        18.15 o                         
   4   0   6          0.46        113.75        19.61 o                         
   5   0   6        287.64        420.65        23.66 o                         
  -6   1   6          3.19          4.38         8.71 o                         
  -5   1   6        482.91        449.43        18.44 o                         
  -4   1   6         87.88        108.46        11.70 o                         
  -3   1   6       2031.23       2135.79        37.11 o                         
  -2   1   6       1706.28       1605.61        33.21 o                         
  -1   1   6         92.92        126.92        12.54 o                         
   0   1   6       3607.17       3554.53        42.21 o                         
   1   1   6        211.24        240.52        13.22 o                         
   2   1   6        752.88        890.40        20.31 o                         
   3   1   6         98.14        113.74         9.99 o                         
   4   1   6       2787.58       2777.99        36.43 o                         
   5   1   6        197.68        244.90        13.32 o                         
  -6   2   6         14.71         13.55         9.76 o                         
  -5   2   6        844.97       1043.42        26.16 o                         
  -4   2   6        275.96        301.11        23.05 o                         
  -3   2   6        410.60        366.08        17.54 o                         
  -2   2   6        690.59        786.06        38.88 o                         
  -1   2   6        523.64        526.31        17.80 o                         
   0   2   6       2100.67       1952.86        29.35 o                         
   1   2   6         51.60         70.35         9.39 o                         
   2   2   6       3358.20       3287.84        40.29 o                         
   3   2   6         15.50         25.09         7.27 o                         
   4   2   6        120.81        162.38        11.08 o                         
   5   2   6        287.98        396.14        15.94 o                         
  -6   3   6          0.90         -3.49        10.62 o                         
  -5   3   6        139.03        137.35        12.82 o                         
  -4   3   6         54.80         69.92        10.78 o                         
  -3   3   6        525.00        635.39        20.20 o                         
  -2   3   6        961.10        852.56        23.81 o                         
  -1   3   6          8.67          9.88         8.93 o                         
   0   3   6       1067.49       1124.91        21.96 o                         
   1   3   6         78.20         83.33         9.52 o                         
   2   3   6        912.94        868.31        19.70 o                         
   3   3   6          9.46         11.41         7.73 o                         
   4   3   6        753.13        823.35        19.08 o                         
   5   3   6        120.38        134.21        12.52 o                         
  -6   4   6          0.19         -6.51        14.81 o                         
  -5   4   6         21.96         44.39        10.33 o                         
  -4   4   6         26.16         22.72         8.75 o                         
  -3   4   6         15.48         21.42         8.07 o                         
  -2   4   6         63.85         88.14        10.83 o                         
  -1   4   6        500.38        506.04        28.17 o                         
   0   4   6        632.21        615.79        17.41 o                         
   1   4   6         85.51         64.45         8.72 o                         
   2   4   6        371.30        429.67        16.44 o                         
   3   4   6          5.77         15.92         6.84 o                         
   4   4   6         19.21         38.15         8.10 o                         
   5   4   6         17.36         27.45         9.26 o                         
  -5   5   6        171.31        175.34        14.27 o                         
  -4   5   6         35.61         32.64         9.46 o                         
  -3   5   6         42.34         82.58        10.04 o                         
  -2   5   6          0.70         -7.02         7.02 o                         
  -1   5   6         65.05         57.00         9.80 o                         
   0   5   6         16.67         38.58         9.16 o                         
   1   5   6        161.81        147.44        11.06 o                         
   2   5   6          5.11         14.67         7.24 o                         
   3   5   6         23.75         17.31         6.81 o                         
   4   5   6        194.38        221.54        14.66 o                         
   5   5   6         20.31         21.86         8.90 o                         
  -5   6   6          0.32          1.47         8.78 o                         
  -4   6   6          0.20          0.29         8.26 o                         
  -3   6   6        261.02        307.17        14.94 o                         
  -2   6   6         68.97         63.49         9.51 o                         
  -1   6   6          1.46          4.38         6.64 o                         
   0   6   6        324.67        349.68        16.90 o                         
   1   6   6          3.04          3.56         6.60 o                         
   2   6   6          7.57         18.09         7.27 o                         
   3   6   6         12.39          0.13         6.53 o                         
   4   6   6         71.76         98.49        11.31 o                         
   5   6   6         14.39         19.71         9.36 o                         
  -5   7   6          1.98          2.77         8.88 o                         
  -4   7   6          0.37          3.67         8.45 o                         
  -3   7   6         16.64         24.59         8.28 o                         
  -2   7   6        122.56        117.37        13.41 o                         
  -1   7   6         25.90         31.48         7.61 o                         
   0   7   6        170.27        185.36        14.45 o                         
   1   7   6        144.72        134.96        10.77 o                         
   2   7   6         69.98        106.07         9.52 o                         
   3   7   6         89.89        102.33        11.17 o                         
   4   7   6        288.52        317.83        16.74 o                         
   5   7   6         34.45         44.19        10.15 o                         
  -5   8   6         62.18        116.59        12.69 o                         
  -4   8   6         20.88         36.90         8.58 o                         
  -3   8   6        223.52        226.15        14.46 o                         
  -2   8   6          2.92          5.44         7.43 o                         
  -1   8   6        283.87        302.40        13.76 o                         
   0   8   6         65.77         93.15        12.34 o                         
   1   8   6          7.97         17.21         7.26 o                         
   2   8   6       1779.65       1707.27        26.73 o                         
   3   8   6         35.27         51.58         9.72 o                         
   4   8   6         68.58        106.77        11.56 o                         
   5   8   6         48.45         55.12        12.20 o                         
  -5   9   6        748.51        752.60        25.25 o                         
  -4   9   6         60.06         73.15         9.51 o                         
  -3   9   6        944.46        977.15        21.62 o                         
  -2   9   6        212.97        225.64        13.54 o                         
  -1   9   6         86.15         89.26         9.26 o                         
   0   9   6       1234.75       1256.75        22.59 o                         
   1   9   6         88.98         93.01         9.23 o                         
   2   9   6        203.49        267.71        15.37 o                         
   3   9   6         34.17         48.37         9.80 o                         
   4   9   6       1371.25       1364.25        28.39 o                         
   5   9   6         47.23         46.58        11.65 o                         
  -5  10   6        858.96       1058.67        31.04 o                         
  -4  10   6        298.92        341.59        15.90 o                         
  -3  10   6        526.89        507.91        17.74 o                         
  -2  10   6        434.48        521.85        17.82 o                         
  -1  10   6       1567.90       1546.94        33.13 o                         
   0  10   6       1443.60       1334.11        23.46 o                         
   1  10   6         31.96         37.00         8.16 o                         
   2  10   6       1688.77       1740.08        31.24 o                         
   3  10   6        502.36        471.58        18.90 o                         
   4  10   6          4.97         44.46         9.63 o                         
   5  10   6         60.92        120.71        14.61 o                         
  -5  11   6        252.24        233.94        31.84 o                         
  -4  11   6        130.48        162.96        12.27 o                         
  -3  11   6       2779.40       2872.84        38.85 o                         
  -2  11   6       2411.78       2261.65        33.41 o                         
  -1  11   6         13.57         37.52         7.92 o                         
   0  11   6       1621.95       1706.70        26.85 o                         
   1  11   6         15.77         31.84         9.09 o                         
   2  11   6        714.99        739.55        23.52 o                         
   3  11   6          8.38         23.49         8.75 o                         
   4  11   6       1099.15       1147.85        37.65 o                         
  -5  12   6        680.79        836.02        28.05 o                         
  -4  12   6        501.06        501.32        23.95 o                         
  -3  12   6        148.99        168.22        12.15 o                         
  -2  12   6        666.64        781.45        19.98 o                         
  -1  12   6       1263.54       1249.28        25.45 o                         
   0  12   6       2394.80       2305.04        31.51 o                         
   1  12   6          2.37          1.58         7.51 o                         
   2  12   6       3382.64       3306.12        45.96 o                         
   3  12   6        331.01        306.91        16.64 o                         
   4  12   6        155.10        170.62        13.71 o                         
  -5  13   6        504.37        481.47        24.92 o                         
  -4  13   6         31.06         39.71         9.00 o                         
  -3  13   6        603.60        714.53        19.56 o                         
  -2  13   6        933.43        931.28        21.76 o                         
  -1  13   6         26.25         27.37         7.82 o                         
   0  13   6       3045.94       3081.12        37.52 o                         
   1  13   6        255.09        271.98        14.56 o                         
   2  13   6       1349.74       1381.77        31.42 o                         
   3  13   6        130.78        139.48        13.06 o                         
   4  13   6       1714.97       1655.51        32.06 o                         
  -5  14   6        194.26        302.44        21.09 o                         
  -4  14   6         16.06          4.68         7.99 o                         
  -3  14   6        301.29        259.18        15.90 o                         
  -2  14   6        609.95        675.24        19.34 o                         
  -1  14   6        468.03        511.89        17.56 o                         
   0  14   6       1576.24       1615.50        31.92 o                         
   1  14   6        118.81        114.23        12.06 o                         
   2  14   6       2525.44       2513.90        39.12 o                         
   3  14   6        185.95        191.67        14.24 o                         
   4  14   6         13.00         54.88        12.14 o                         
  -5  15   6         33.01         45.25        13.06 o                         
  -4  15   6        123.50        143.35        12.09 o                         
  -3  15   6        340.14        417.37        17.34 o                         
  -2  15   6        585.94        559.69        18.55 o                         
  -1  15   6        241.36        214.75        13.61 o                         
   0  15   6        617.16        672.03        20.08 o                         
   1  15   6        368.29        387.66        17.66 o                         
   2  15   6        210.18        234.80        15.14 o                         
   3  15   6        111.86        118.08        12.25 o                         
   4  15   6       1561.16       1468.54        35.01 o                         
  -4  16   6        181.30        180.99        15.02 o                         
  -3  16   6         27.22         27.30         8.24 o                         
  -2  16   6         80.31        109.45        10.92 o                         
  -1  16   6        305.81        363.20        16.79 o                         
   0  16   6        128.97        161.63        12.73 o                         
   1  16   6         84.81         90.37        10.91 o                         
   2  16   6        680.14        691.47        23.82 o                         
   3  16   6         21.96         28.78         9.62 o                         
   4  16   6         84.31         91.76        13.76 o                         
  -4  17   6          9.62          3.93         9.49 o                         
  -3  17   6         33.14         56.18         9.47 o                         
  -2  17   6          1.49          6.71         7.68 o                         
  -1  17   6         23.08         17.61         9.25 o                         
   0  17   6        208.27        260.77        15.11 o                         
   1  17   6          6.99          9.95         8.28 o                         
   2  17   6         87.46         91.71        10.67 o                         
   3  17   6         12.07         10.56         9.09 o                         
   4  17   6         22.29         36.39        12.26 o                         
  -4  18   6          0.31         -8.74         8.74 o                         
  -3  18   6        164.64        191.24        13.23 o                         
  -2  18   6         46.48         59.79        13.24 o                         
  -1  18   6         11.42         15.31         8.92 o                         
   0  18   6         21.65         35.35         9.17 o                         
   1  18   6         23.90         26.61         9.17 o                         
   2  18   6         41.54         51.17         9.65 o                         
   3  18   6         75.17         75.70        11.04 o                         
  -4  19   6         10.68          9.81         8.97 o                         
  -3  19   6         32.21         39.29        10.37 o                         
  -2  19   6         77.94         86.38        10.62 o                         
  -1  19   6        258.01        308.78        17.97 o                         
   0  19   6        304.37        290.93        16.10 o                         
   1  19   6         65.88         77.27        10.85 o                         
   2  19   6         61.11         84.10        11.00 o                         
   3  19   6         13.03         24.85         9.83 o                         
  -4  20   6         76.95         67.29        15.39 o                         
  -3  20   6          0.28          8.42         8.37 o                         
  -2  20   6        185.60        205.70        13.88 o                         
  -1  20   6        255.42        255.31        21.07 o                         
   0  20   6        304.46        339.23        18.75 o                         
   1  20   6         71.98         92.77        11.30 o                         
   2  20   6       1247.61       1267.98        26.88 o                         
   3  20   6        200.40        196.21        15.63 o                         
  -3  21   6       1175.92       1232.32        26.17 o                         
  -2  21   6        571.00        568.53        24.87 o                         
  -1  21   6         31.01         54.61        11.11 o                         
   0  21   6       1255.87       1287.22        30.01 o                         
   1  21   6         11.25         14.62         8.65 o                         
   2  21   6         91.30        126.36        13.35 o                         
   3  21   6         11.94         25.20        10.63 o                         
  -3  22   6        392.00        339.34        19.50 o                         
  -2  22   6        396.32        503.74        21.69 o                         
  -1  22   6        833.28        882.72        25.09 o                         
   0  22   6        800.62        803.57        24.67 o                         
   1  22   6          2.90          4.00         8.73 o                         
   2  22   6       1966.36       2098.43        35.18 o                         
  -3  23   6        803.00        912.27        27.42 o                         
  -2  23   6        682.00        644.61        23.12 o                         
  -1  23   6         19.53         35.67        10.48 o                         
   0  23   6       1389.64       1529.10        32.86 o                         
   1  23   6        248.44        277.58        19.09 o                         
   2  23   6        469.36        496.68        20.59 o                         
  -2  24   6        234.68        280.30        24.39 o                         
  -1  24   6        716.28        733.51        23.85 o                         
   0  24   6       1162.36       1134.30        29.17 o                         
   1  24   6          0.03         -0.34         8.50 o                         
   2  24   6       1497.09       1498.41        32.58 o                         
  -2  25   6        515.88        478.77        26.14 o                         
  -1  25   6         67.57         50.33        11.34 o                         
   0  25   6        611.10        691.03        23.81 o                         
   1  25   6         97.34        116.04        13.51 o                         
   0  26   6        490.57        552.01        31.36 o                         
  -3   1   7          4.46          3.70        10.32 o                         
  -2   1   7         22.96         31.39        11.17 o                         
  -1   1   7        156.61        163.58        15.70 o                         
   0   1   7          0.56         -1.56         9.93 o                         
   1   1   7        216.67        240.83        14.77 o                         
   2   1   7          0.15         -2.58         7.32 o                         
   3   1   7        108.96        141.03        11.65 o                         
  -3   2   7         82.84         70.96        13.23 o                         
  -2   2   7          4.56         11.10        10.27 o                         
  -1   2   7        236.64        274.77        18.82 o                         
   0   2   7         64.60         75.13        13.17 o                         
   1   2   7        568.27        566.61        20.61 o                         
   2   2   7         24.31         29.27         8.48 o                         
   3   2   7        477.21        522.09        18.42 o                         
  -3   3   7         36.97         69.39        13.15 o                         
  -2   3   7        534.14        600.67        24.78 o                         
  -1   3   7        717.96        641.23        24.86 o                         
   0   3   7         10.76         -0.44         9.76 o                         
   1   3   7        757.75        809.01        26.58 o                         
   2   3   7         13.66          3.08         7.72 o                         
   3   3   7        116.04        136.42        12.77 o                         
  -3   4   7        427.03        428.34        23.01 o                         
  -2   4   7        286.42        283.15        18.87 o                         
  -1   4   7        297.85        451.23        23.00 o                         
   0   4   7        263.11        290.67        19.79 o                         
   1   4   7        499.14        483.78        19.95 o                         
   2   4   7          3.31         15.00         7.90 o                         
   3   4   7        996.74       1067.11        25.83 o                         
  -3   5   7         79.43        114.24        14.37 o                         
  -2   5   7        936.27       1007.84        29.20 o                         
  -1   5   7        598.28        568.65        24.02 o                         
   0   5   7         35.91         44.05        10.21 o                         
   1   5   7        860.54        958.44        24.81 o                         
   2   5   7          2.49         -6.48         7.56 o                         
   3   5   7        166.00        193.42        14.54 o                         
  -3   6   7        146.98        146.31        15.65 o                         
  -2   6   7        109.26        124.34        14.59 o                         
  -1   6   7        329.30        404.58        22.33 o                         
   0   6   7        621.49        613.70        21.59 o                         
   1   6   7        602.18        587.44        22.82 o                         
   2   6   7          7.61         14.31         9.13 o                         
   3   6   7       1225.86       1199.14        33.79 o                         
  -3   7   7          3.24         12.40        10.48 o                         
  -2   7   7        306.53        426.14        22.98 o                         
  -1   7   7        507.68        517.58        23.44 o                         
   0   7   7         10.95         22.32         9.62 o                         
   1   7   7       1128.21       1168.57        29.14 o                         
   2   7   7        222.70        287.00        19.15 o                         
  -3   8   7        155.34        160.23        14.19 o                         
  -2   8   7        110.78         98.12        17.00 o                         
  -1   8   7        328.71        382.85        24.15 o                         
   0   8   7        229.73        284.47        18.34 o                         
   1   8   7        905.98        895.89        27.40 o                         
   2   8   7         13.24         22.90        10.37 o                         
  -3   9   7         86.16        104.30        12.76 o                         
  -2   9   7        262.91        342.84        20.66 o                         
  -1   9   7        945.04        830.54        27.09 o                         
   0   9   7         53.33         35.52        10.11 o                         
   1   9   7        489.08        567.93        23.48 o                         
   2   9   7          0.22         -2.63        12.30 o                         
  -3  10   7        139.71        133.85        13.41 o                         
  -2  10   7        150.62        144.76        13.83 o                         
  -1  10   7        172.37        221.97        21.80 o                         
   0  10   7         24.53         25.07        10.17 o                         
   1  10   7        214.80        210.72        17.19 o                         
   2  10   7          0.59         -1.62        11.97 o                         
  -3  11   7          0.07          3.08         8.61 o                         
  -2  11   7         80.55         84.95        12.20 o                         
  -1  11   7          0.21         -6.88         9.22 o                         
   0  11   7         25.23         25.41        10.77 o                         
   1  11   7         80.24        124.09        14.74 o                         
   2  11   7         13.50         13.35        16.88 o                         
  -2  12   7          2.35         13.99         9.72 o                         
  -1  12   7         25.32         20.24        10.22 o                         
   0  12   7          6.80          5.55         9.96 o                         
   1  12   7         41.03         51.32        11.72 o                         
   2  12   7         41.73         24.39        12.61 o                         
  -2  13   7         59.21         64.57        11.19 o                         
  -1  13   7        131.61        133.32        14.17 o                         
   0  13   7         22.15         20.32         9.93 o                         
   1  13   7        310.48        357.96        34.30 o                         
  -2  14   7          9.66          4.84         8.76 o                         
  -1  14   7         56.59         83.89        13.68 o                         
   0  14   7         90.52         90.24        12.59 o                         
   1  14   7        115.28        123.02        14.91 o                         
  -1  15   7        345.22        387.90        34.62 o                         
   0  15   7          2.25         16.94        10.05 o                         
   1  15   7        289.80        324.54        20.97 o                         
  -1  16   7        207.03        256.85        17.69 o                         
   0  16   7        239.20        304.25        18.79 o                         
                                                                                
